# Supplementary material for: Deep Bayesian active learning using in-memory computing hardware
Source: Nat Comput Sci. 2024 Dec 23;5(1):27–36. doi: 10.1038/s43588-024-00744-y (PMC11774754; doi:10.1038/s43588-024-00744-y)
Supplement: Supplementary file 3 — Statistical source data for Fig. 2a–e. [file 43588_2024_744_MOESM3_ESM.xlsx]

## Sheet: a
Please plot log-Y line figure.
X-axis: Voltage (V)	Y-axis: Current (A)
0	2.95e-12
0.02	1.04132e-08
0.04	2.14114e-08
0.06	3.36182e-08
0.08	4.74922e-08
0.1	6.35012e-08
0.12	8.20634e-08
0.14	1.02938e-07
0.16	1.2684e-07
0.18	1.5334e-07
0.2	1.8316e-07
0.22	2.1578e-07
0.24	2.5168e-07
0.26	2.9044e-07
0.28	3.3406e-07
0.3	3.8168e-07
0.32	4.3834e-07
0.34	4.9292e-07
0.36	5.5474e-07
0.38	6.221e-07
0.4	6.9664e-07
0.42	7.7484e-07
0.44	8.6132e-07
0.46	9.4556e-07
0.48	1.05074e-06
0.5	1.1563e-06
0.52	1.2754e-06
0.54	1.4054e-06
0.56	1.5462e-06
0.58	1.7007e-06
0.6	1.8669e-06
0.62	2.0598e-06
0.64	2.2718e-06
0.66	2.5029e-06
0.68	2.7601e-06
0.7	3.0295e-06
0.72	3.3567e-06
0.74	3.7215e-06
0.76	4.1234e-06
0.78	4.5837e-06
0.8	5.0789e-06
0.82	5.7444e-06
0.84	6.5608e-06
0.86	7.4368e-06
0.88	8.2554e-06
0.9	9.1978e-06
0.92	1.1574e-05
0.94	1.1914e-05
0.96	1.3218e-05
0.98	1.3564e-05
1	1.516e-05
1.02	1.7496e-05
1.04	1.8022e-05
1.06	1.7498e-05
1.08	2.068e-05
1.1	2.0962e-05
1.12	2.6026e-05
1.14	2.8628e-05
1.16	3.337e-05
1.18	3.9834e-05
1.2	3.999e-05
1.22	4.117e-05
1.24	5.3612e-05
1.26	5.1656e-05
1.28	5.5612e-05
1.3	6.3666e-05
1.32	9.1916e-05
1.34	0.00012474
1.36	0.00012982
1.38	0.0001348
1.4	0.0001402
1.42	0.00014406
1.44	0.0001465
1.46	0.00014892
1.48	0.0001517
1.5	0.00015518
1.52	0.00015722
1.54	0.0001588
1.56	0.00016038
1.58	0.00016188
1.6	0.00016308
1.62	0.00016484
1.64	0.00016582
1.66	0.00016678
1.68	0.0001676
1.7	0.00016858
1.72	0.0001691
1.74	0.00016994
1.76	0.00017078
1.78	0.00017134
1.8	0.0001721
1.82	0.00017268
1.84	0.00017356
1.86	0.00017408
1.88	0.00017456
1.9	0.00017508
1.92	0.00017572
1.94	0.00017612
1.96	0.00017676
1.98	0.00017726
2	0.00017788
2	0.00017772
1.98	0.0001773
1.96	0.00017714
1.94	0.00017664
1.92	0.00017618
1.9	0.00017564
1.88	0.00017508
1.86	0.0001744
1.84	0.000174
1.82	0.00017346
1.8	0.00017276
1.78	0.00017218
1.76	0.00017152
1.74	0.00017084
1.72	0.0001701
1.7	0.0001693
1.68	0.00016872
1.66	0.00016792
1.64	0.00016708
1.62	0.00016608
1.6	0.00016516
1.58	0.00016418
1.56	0.00016312
1.54	0.00016222
1.52	0.00016148
1.5	0.00016022
1.48	0.00015906
1.46	0.00015764
1.44	0.00015618
1.42	0.00015466
1.4	0.00015364
1.38	0.00015226
1.36	0.00015096
1.34	0.00014954
1.32	0.0001478
1.3	0.0001465
1.28	0.00014486
1.26	0.00014324
1.24	0.0001414
1.22	0.0001399
1.2	0.00013774
1.18	0.00013614
1.16	0.00013414
1.14	0.0001326
1.12	0.00013108
1.1	0.00012906
1.08	0.00012698
1.06	0.00012538
1.04	0.00012308
1.02	0.00012116
1	0.00011916
0.98	0.0001171
0.96	0.0001148
0.94	0.00011302
0.92	0.0001111
0.9	0.00010904
0.88	0.0001067
0.86	0.0001041
0.84	0.00010246
0.82	0.00010014
0.8	9.792e-05
0.78	9.597e-05
0.76	9.3804e-05
0.74	9.152e-05
0.72	8.9406e-05
0.7	8.7212e-05
0.68	8.4658e-05
0.66	8.2414e-05
0.64	8.0118e-05
0.62	7.777e-05
0.6	7.5336e-05
0.58	7.3086e-05
0.56	7.0706e-05
0.54	6.8262e-05
0.52	6.5862e-05
0.5	6.3444e-05
0.48	6.1038e-05
0.46	5.8574e-05
0.44	5.6158e-05
0.42	5.3704e-05
0.4	5.1242e-05
0.38	4.8734e-05
0.36	4.626e-05
0.34	4.3752e-05
0.32	4.125e-05
0.3	3.8758e-05
0.28	3.6228e-05
0.26	3.369e-05
0.24	3.1148e-05
0.22	2.8596e-05
0.2	2.6036e-05
0.18	2.346e-05
0.16	2.0874e-05
0.14	1.83e-05
0.12	1.5704e-05
0.1	1.3098e-05
0.08	1.0494e-05
0.06	7.8804e-06
0.04	5.254e-06
0.02	2.6334e-06
0	1.0387e-09
0	1.06814e-08
-0.02	3.0859e-06
-0.04	6.1599e-06
-0.06	9.2248e-06
-0.08	1.2304e-05
-0.1	1.536e-05
-0.12	1.8398e-05
-0.14	2.1448e-05
-0.16	2.45e-05
-0.18	2.752e-05
-0.2	3.0552e-05
-0.22	3.3574e-05
-0.24	3.6602e-05
-0.26	3.9622e-05
-0.28	4.2626e-05
-0.3	4.5622e-05
-0.32	4.8618e-05
-0.34	5.1626e-05
-0.36	5.4604e-05
-0.38	5.7586e-05
-0.4	6.056e-05
-0.42	6.363e-05
-0.44	6.6582e-05
-0.46	6.9434e-05
-0.48	7.2452e-05
-0.5	7.5344e-05
-0.52	7.8438e-05
-0.54	8.128e-05
-0.56	8.4066e-05
-0.58	8.7068e-05
-0.6	9.0126e-05
-0.62	9.2988e-05
-0.64	9.564e-05
-0.66	9.864e-05
-0.68	0.00010086
-0.7	0.000103766
-0.72	0.000106388
-0.74	0.00010911
-0.76	0.000111266
-0.78	0.000114562
-0.8	0.0001152
-0.82	0.0001188
-0.84	0.00012088
-0.86	0.00012272
-0.88	0.00012544
-0.9	0.00012678
-0.92	0.00012994
-0.94	0.00013208
-0.96	0.00013442
-0.98	0.00013932
-1	0.00014146
-1.02	0.00014558
-1.04	0.00014496
-1.06	0.0001485
-1.08	0.0001496
-1.1	0.00015078
-1.12	0.00014904
-1.14	0.00014944
-1.16	0.00014906
-1.18	0.00014908
-1.2	0.00014858
-1.22	0.0001447
-1.24	0.00014138
-1.26	0.0001414
-1.28	0.0001332
-1.3	0.00013084
-1.32	0.00012146
-1.34	0.0001281
-1.36	0.00013098
-1.38	0.00013816
-1.4	0.0001435
-1.42	0.00014338
-1.44	0.00014178
-1.46	0.00014346
-1.48	0.00014394
-1.5	0.0001453
-1.52	0.0001468
-1.54	0.00014754
-1.56	0.00014936
-1.58	0.00014502
-1.6	0.00015002
-1.62	0.00014568
-1.64	0.00015082
-1.66	0.00015068
-1.68	0.00014914
-1.7	0.00015084
-1.72	0.0001516
-1.74	0.00015454
-1.76	0.00015162
-1.78	0.00014954
-1.8	0.00014856
-1.82	0.00014908
-1.84	0.00015028
-1.86	0.00014764
-1.88	0.00014838
-1.9	0.0001481
-1.92	0.0001461
-1.94	0.00014768
-1.96	0.0001462
-1.98	0.0001464
-2	0.00014762
-2	0.00014826
-1.98	0.00014264
-1.96	0.00014348
-1.94	0.00014104
-1.92	0.0001404
-1.9	0.00013902
-1.88	0.00013672
-1.86	0.0001359
-1.84	0.00013388
-1.82	0.00013306
-1.8	0.00013092
-1.78	0.00012718
-1.76	0.00012478
-1.74	0.00012312
-1.72	0.00012398
-1.7	0.00012184
-1.68	0.0001206
-1.66	0.00011722
-1.64	0.0001136
-1.62	0.00011374
-1.6	0.00011264
-1.58	0.00010928
-1.56	0.00010752
-1.54	0.00010576
-1.52	0.00010096
-1.5	0.000101404
-1.48	9.865e-05
-1.46	9.6496e-05
-1.44	9.3966e-05
-1.42	9.2362e-05
-1.4	8.8944e-05
-1.38	8.6162e-05
-1.36	8.337e-05
-1.34	8.0476e-05
-1.32	7.8128e-05
-1.3	7.5608e-05
-1.28	7.2802e-05
-1.26	6.8792e-05
-1.24	6.6628e-05
-1.22	6.5858e-05
-1.2	6.1496e-05
-1.18	5.8492e-05
-1.16	5.5428e-05
-1.14	5.2412e-05
-1.12	4.967e-05
-1.1	4.684e-05
-1.08	4.373e-05
-1.06	4.0998e-05
-1.04	3.816e-05
-1.02	3.5404e-05
-1	3.2702e-05
-0.98	3.009e-05
-0.96	2.756e-05
-0.94	2.5024e-05
-0.92	2.2766e-05
-0.9	2.0406e-05
-0.88	1.8272e-05
-0.86	1.6278e-05
-0.84	1.449e-05
-0.82	1.2914e-05
-0.8	1.1458e-05
-0.78	1.017e-05
-0.76	9.0344e-06
-0.74	8.0346e-06
-0.72	7.2009e-06
-0.7	6.3879e-06
-0.68	5.7118e-06
-0.66	5.0678e-06
-0.64	4.5643e-06
-0.62	4.0852e-06
-0.6	3.6372e-06
-0.58	3.2614e-06
-0.56	2.9272e-06
-0.54	2.6142e-06
-0.52	2.3252e-06
-0.5	2.0859e-06
-0.48	1.859e-06
-0.46	1.6445e-06
-0.44	1.4638e-06
-0.42	1.2919e-06
-0.4	1.1444e-06
-0.38	9.9728e-07
-0.36	8.8032e-07
-0.34	7.6316e-07
-0.32	6.5984e-07
-0.3	5.6782e-07
-0.28	4.815e-07
-0.26	4.1178e-07
-0.24	3.43e-07
-0.22	2.8442e-07
-0.2	2.3024e-07
-0.18	1.8836e-07
-0.16	1.494e-07
-0.14	1.1878e-07
-0.12	9.11554e-08
-0.1	6.84496e-08
-0.08	4.96238e-08
-0.06	3.42768e-08
-0.04	2.0807e-08
-0.02	9.0368e-09
0	-5.5902e-10

## Sheet: b
X-axis data is A-column data (No. of pulse). Please plot scatter figure using device condance data (from B column to AF column). Plot X-Y line overlayed figure using Mean data shaded with STD data (last two column).
X-axis: No. of pulse	Y-axis: Device 0 Conductance (μS)	Device 1 Conductance (μS)	Device 2 Conductance (μS)	Device 3 Conductance (μS)	Device 4 Conductance (μS)	Device 5 Conductance (μS)	Device 6 Conductance (μS)	Device 7 Conductance (μS)	Device 8 Conductance (μS)	Device 9 Conductance (μS)	Device 10 Conductance (μS)	Device 11 Conductance (μS)	Device 12 Conductance (μS)	Device 13 Conductance (μS)	Device 14 Conductance (μS)	Device 15 Conductance (μS)	Device 16 Conductance (μS)	Device 17 Conductance (μS)	Device 18 Conductance (μS)	Device 19 Conductance (μS)	Device 20 Conductance (μS)	Device 21 Conductance (μS)	Device 22 Conductance (μS)	Device 23 Conductance (μS)	Device 24 Conductance (μS)	Device 25 Conductance (μS)	Device 26 Conductance (μS)	Device 27 Conductance (μS)	Device 28 Conductance (μS)	Device 29 Conductance (μS)	Device 30 Conductance (μS)	Mean	STD
1	3.103	4.635	1.396	3.943	4.693	3.593	3.375	3.773	5.423	4.998	4.3	3.65	3.47	7.233	2.353	2.95	5.66	4.318	3.11	3.743	4.06	4.773	1.858	2.628	1.828	2.848	2.513	3.95	3.135	3.863	3.823	3.70961	1.21231
2	3.668	5.938	3.68	3.483	4.498	5.12	3.158	4.338	5.928	5.885	4.928	3.283	3.943	7.513	3.315	3.078	6.575	4.975	3.29	3.98	4.253	3.968	2.415	3.975	3.315	3.243	2.57	4.06	2.82	5.38	3.438	4.19397	1.22572
3	3.568	6.178	3.44	4.693	5.465	5.15	3.695	4.415	5.905	5.398	4.06	3.773	4.01	7.54	3.428	4.238	6.3	4.598	3.608	3.6	3.535	5.208	3.535	3.773	2.995	4.078	2.49	3.463	3.268	4.708	3.71	4.31694	1.11816
4	3.97	5.608	3.985	5.355	5.253	5.863	3.43	4.225	5.75	6.403	5.203	4.66	4.36	7.473	3.523	4.015	6.923	3.685	3.1	4.7	4.788	4.63	3.475	4.215	3.23	4.16	2.07	3.928	2.925	5.835	4.17	4.54548	1.21019
5	2.915	5.883	3.883	6.048	5.208	5.57	3.298	4.23	5.91	6.128	4.96	4.83	4.833	8.238	3.513	3.953	6.358	4.158	4.04	4.33	4.953	5.86	3.573	3.75	3.435	4.395	3.265	3.93	3.268	5.37	3.983	4.64735	1.19488
6	3.24	6.008	4.085	6.033	4.755	6.115	3.73	4.625	6.21	5.84	5.205	5.158	4.803	7.353	4.4	4.225	7.13	4.838	4.58	4.635	4.943	5.433	3.758	4.273	2.595	4.69	2.725	4.058	4.565	5.075	4.608	4.82874	1.10098
7	4.275	6.065	3.565	4.97	5.398	6.348	3.465	4.725	6.218	5.905	5.568	4.695	4.34	7.843	3.773	4.728	6.985	4.043	4.488	4.513	5.383	6.075	3.678	3.805	3.515	4.593	2.808	4.428	4.473	5.19	3.81	4.828	1.14153
8	4.27	6.513	4.028	5.285	5.623	6.505	2.878	4.583	6.163	6.163	5.525	5.32	4.17	7.628	2.5	4.175	7.313	4.55	5.063	4.715	4.845	5.488	4.72	3.318	3.55	4.185	3.13	4.825	4.535	5.048	4.388	4.87103	1.21059
9	3.335	6.663	3.495	5.57	6.178	6.673	2.095	4.653	6.02	5.968	5.238	5.11	4.97	7.398	3.425	4.335	6.91	4.638	4.753	4.093	5.063	5.953	4.948	3.473	3.578	4.693	2.503	4.563	4.703	4.705	4.643	4.84984	1.26028
10	3.045	6.275	3.703	5.54	5.598	6.51	3.433	4.715	5.895	5.958	4.433	4.84	4.905	7.9	4.18	4.505	7.088	4.548	4.625	4.715	5.608	6.393	4.4	3.963	3.22	4.103	3.148	4.365	4.093	4.42	4.863	4.87055	1.16896
11	4.683	4.69	2.94	4.99	5.91	6.115	2.653	4.685	5.983	5.993	5.748	5.328	4.705	7.615	4.14	4.648	7.368	5.003	5.095	4.788	5.323	7.115	5.038	4.438	3.803	4.755	3.623	4.205	3.933	5.115	4.865	5.00945	1.12948
12	5.135	6.803	4.238	4.878	5.813	6.278	3.225	4.825	5.743	6.325	5.408	5.173	4.79	7.258	5.223	4.715	6.9	4.505	5.045	5.03	5.45	6.39	4.483	4.795	3.89	4.75	3.24	4.65	4.733	4.958	4.753	5.142	0.95644
13	4.79	6.945	3.618	4.278	5.91	6.683	3.85	4.835	6.04	6.05	6.36	5.695	4.63	7.428	4.843	5.01	6.785	4.835	4.993	4.425	5.448	6.91	4.958	4.658	4.303	4.493	3.705	4.455	4.69	5.223	5.038	5.22206	1.01142
14	4.585	6.643	4.013	5.083	6.083	6.635	2.553	5.055	6.333	6.005	6.198	5.098	5.243	7.635	5.353	5.325	6.048	4.61	5.008	3.985	4.763	5.955	4.943	4.038	4.398	4.86	3.598	4.795	4.213	4.69	4.71	5.11142	1.03499
15	4.873	6.548	2.49	4.888	6.165	7.118	4.28	4.545	6.323	5.99	4.963	5.333	5.05	7.773	5.91	5.478	7.2	4.93	4.715	5.173	5.885	6.513	4.463	4.493	2.183	4.768	3.653	4.945	4.345	4.865	4.493	5.17261	1.22537
16	4.625	6.73	3.015	4.88	6.123	6.935	3.18	4.83	5.895	6.45	5.688	5.19	5.36	7.72	5.388	5.48	6.86	5.428	4.928	5.065	6.673	6.423	4.988	4.495	3.903	4.865	3.82	4.695	3.898	5.21	5.385	5.29435	1.10929
17	4.938	6.443	3.575	4.858	6.1	7.03	3.17	4.983	6.295	6.858	6.62	5.928	5.325	7.448	5.598	5.168	7.365	4.745	4.28	4.91	6.068	6.803	4.718	3.83	2.878	5.003	3.683	4.785	4.033	5.143	5.048	5.27835	1.22175
18	4.67	6.235	3.753	4.773	6.133	7.158	3.165	4.765	6.085	6.503	5.933	4.785	4.943	7.553	5.528	5.313	6.598	4.238	5.253	5.415	5.16	5.933	5.495	4.68	4.46	4.895	3.56	5.048	4.86	4.703	4.583	5.23148	0.99109
19	4.905	6.41	3.035	5.255	6.105	6.675	3.945	5.3	6.398	6.54	6.213	5.598	5.195	7.803	5.883	5.223	7.225	4.255	5.378	5.768	5.84	6.328	4.023	5.223	3.785	5.095	3.808	5.075	4.78	4.43	5.14	5.37535	1.07519
20	4.548	6.7	2.908	5.71	5.858	6.643	3.203	4.743	6.35	6.563	5.348	4.985	4.71	7.558	5.595	5.475	6.82	5.575	5.458	5.588	6.435	7.05	4.215	4.54	3.243	4.943	3.865	4.713	5.123	4.665	4.29	5.27161	1.16036
21	4.675	7.458	2.443	4.145	6.348	6.895	2.518	5.245	6.255	6.49	5.903	5.288	5.018	7.945	5.695	6.058	6.823	4.673	5.543	5.2	5.238	6.913	5.453	5.12	2.815	5.198	3.793	5.253	4.823	4.15	3.83	5.26465	1.34166
22	5.268	6.388	3.228	4.638	6.408	6.49	3.055	4.958	6.095	6.955	6.415	5.605	5.37	7.615	6.973	6.358	6.973	5.903	5.638	5.33	6.118	7.258	5.628	4.793	3.96	5.255	4.07	5.205	4.608	5.02	4.758	5.55923	1.12456
23	5.358	7.058	3.815	5.875	6.39	6.12	2.625	5.248	5.975	6.66	5.845	4.988	5.258	7.333	6.295	5.618	7.203	5.313	5.128	5.383	6.478	7.413	5.715	4.983	3.608	4.893	3.703	5.228	4.675	4.263	4.203	5.44032	1.15471
24	5.105	7.058	4.055	5.365	6.123	7.088	2.5	5.173	5.953	6.263	6.015	5.578	5.53	7.303	6.368	5.9	7.048	5.61	5.4	6.013	5.728	7.228	4.915	4.755	4.19	5.12	3.968	5.435	4.603	3.968	4.258	5.47148	1.11696
25	5.185	7.23	3.563	5.933	6.383	6.5	2.33	5.11	5.908	7.315	5.05	4.895	5.265	7.575	6.5	6.413	7.238	4.515	5.635	5.218	5.745	7.473	5.343	5.163	4.38	5.153	3.59	5.088	4.643	4.8	4.298	5.46571	1.22802
26	5.575	6.653	3.15	5.363	6.283	7.133	2.073	5.583	6.07	7.338	5.753	5.54	5.343	7.333	6.85	6.263	6.985	6.113	5.518	5.405	6.193	7.055	5.318	5.023	3.898	5.155	4.535	5.075	5.1	5.035	4.765	5.596	1.17817
27	5.01	7.215	4.063	4.505	6.455	7.253	0.53	5.633	6.35	7.29	5.065	5.948	5.668	8.018	5.88	6.175	6.89	5.645	5.165	5.643	5.263	8.035	4.705	5.525	4.178	5.418	4.26	5.078	4.65	4.808	5.095	5.52955	1.41697
28	5.423	7.52	3.82	5.86	6.52	6.675	2.443	5.458	6.173	7.45	5.388	5.278	5.365	7.293	6.385	6.53	6.52	5.42	5.3	5.71	5.56	7.688	6.07	5.593	4.915	5.338	4.215	5.028	4.978	4.31	2.785	5.581	1.23228
29	5.705	7.39	4.038	5.748	6.333	7.585	2.21	5.433	6.198	7.763	5.845	5.663	5.31	7.305	5.765	6.105	7.293	5.998	5.46	5.523	6.773	7.82	5.888	5.523	5.095	4.78	4.555	5.205	4.718	4.705	5.198	5.77194	1.19011
30	5.1	7.373	3.458	5.55	6.508	7.153	2.95	5.213	6.408	7.383	6.39	5	5.645	7.45	6.03	6.663	6.425	5.55	5.055	5.675	6.388	7.585	5.185	5.413	4.143	5.668	5.008	5.008	4.883	4.963	5.115	5.68832	1.1172
31	5.245	7.09	3.85	5.665	6.373	7.245	3.643	5.955	6.345	7.745	5.068	5.52	5.2	7.528	5.893	5.72	6.745	5.665	5.035	5.195	6.258	7.103	6.443	5.535	4.248	5.5	4.693	4.84	4.575	5.205	5.15	5.68629	1.02822
32	5.448	6.693	4.298	4.918	6.46	7.808	3.635	5.94	6.23	7.55	3.888	5.703	5.935	7.733	6.408	5.885	6.933	6.66	5.528	5.893	5.56	7.853	6.255	5.713	4.353	5.44	4.515	5.12	5.305	5.275	5.835	5.83129	1.08927
33	5.25	6.885	3.88	5.413	6.443	7.623	2.73	5.278	6.45	7.038	7.223	5.713	5.485	8.02	5.57	6.425	7.585	5.45	4.673	5.913	6.213	7.188	5.975	5.33	4.465	5.688	4.698	4.905	5.175	5.313	5.108	5.77758	1.15543
34	5.28	6.66	3.288	5.488	6.633	7.105	1.915	5.138	6.508	7.923	6.28	5.315	4.903	7.545	5.848	6.828	7.183	4.6	4.965	5.79	5.353	7.308	5.31	5.398	2.628	5.61	4.838	5.205	4.823	4.953	4.525	5.52084	1.35294
35	5.028	7.19	3.113	5.165	6.525	7.293	3.085	5.283	6.64	7.715	6.06	5.108	5.548	7.458	6.453	6.533	6.95	6.17	4.825	5.573	5.903	7.58	5.69	5.618	4.338	5.225	4.8	5.328	5.495	5.125	5.498	5.7521	1.14288
36	5.265	7.203	3.053	6.205	6.965	7.655	3.343	4.94	6.823	7.763	6.155	4.95	5.493	8.06	5.92	6.043	6.718	5.838	5.128	6.308	4.848	7.43	6.165	5.395	4.343	5.925	5.063	4.873	5.19	4.815	4.77	5.76274	1.20939
37	5.553	7.268	3.035	6.12	6.603	7.653	2.833	5.218	6.565	8.028	5.498	5.373	6.09	7.868	6.02	6.368	7.545	5.748	5.048	6.11	5.273	8.368	5.875	5.213	4.525	5.705	5.173	5.29	5.098	4.643	5.215	5.83619	1.27921
38	4.973	6.7	3.03	4.538	6.77	7.458	2.5	5.395	6.588	6.908	5.685	5.545	5.493	7.275	5.595	6.153	7.135	5.193	5.208	5.783	5.878	7.463	6.16	4.978	3.963	5.698	4.568	5.27	5.025	5.228	5.268	5.59432	1.16945
39	5.66	7.188	3.203	5.075	6.47	7.755	3.19	4.913	6.428	6.885	6.695	6.235	5.755	7.263	6.348	6.355	7.5	5.633	4.435	5.628	5.57	7.633	5.698	4.808	4.4	6.073	5.015	4.843	4.438	4.23	5.773	5.71274	1.20094
40	5.573	6.888	3.2	5.758	6.343	7.028	2.37	5.98	6.653	7.373	6.523	5.57	4.918	7.485	6.483	5.18	6.948	5.755	4.725	5.58	5.85	7.328	6.063	5.798	3.253	5.878	4.73	5.325	4.778	4.44	5.71	5.66084	1.22391
41	5.953	6.9	3.21	5.648	6.725	7.82	3.233	5.703	6.835	6.555	5.938	5.698	5.723	7.835	6.675	6.295	7.918	5.943	4.998	5.24	6.165	7.19	6	4.928	3.198	6.003	4.638	5.168	4.97	5.078	5.523	5.79697	1.21799
42	5.658	7.588	3.303	6.128	6.355	7.945	2.848	4.318	6.88	7.055	6.705	5.303	5.59	7.988	6.633	6.285	7.793	6.013	4.49	5.603	5.988	7.3	6.353	5.405	4.228	6.055	5.415	5.89	5.065	4.913	4.618	5.86165	1.27496
43	5.383	6.95	3.405	5.93	6.555	7.408	2.188	5.77	6.6	7.538	6.235	5.793	5.555	6.968	6.508	7.045	6.613	5.268	5.2	5.228	6.14	7.543	5.953	5.658	3.868	5.78	5.613	5.378	4.905	4.945	4.248	5.74745	1.20288
44	5.563	6.915	3.658	6.33	6.593	7.028	3.498	6.135	6.755	6.12	6.655	5.965	6.05	8.183	6.935	6.325	7.888	6.325	4.7	6.245	6.098	7.653	5.69	5.49	3.725	5.943	5.515	5.143	4.958	5.07	4.883	5.93658	1.13742
45	5.703	8.208	4.08	5.673	6.643	7.07	3.613	5.943	6.493	7.363	6.3	5.085	6.018	7.485	7.348	6.118	7.078	5.31	4.223	5.618	6.26	7.665	6.303	5.983	5.563	5.875	5.78	5.618	5.065	4.86	4.448	5.96103	1.09378
46	5.603	7.603	3.88	5.74	6.475	8.4	1.93	5.43	6.693	7.495	7.05	5.908	4.988	7.545	7.088	6.285	7.825	5.77	4.83	6.063	4.943	7.438	5.635	5.848	4.08	5.655	4.903	5.15	5.355	4.89	5.43	5.86865	1.34082
47	5.983	7.483	3.828	6.403	6.553	7.835	1.02	5.815	6.66	7.635	5.425	5.615	5.825	7.82	6.845	6.285	7.378	5.923	4.983	5.595	6.77	7.563	5.603	5.965	5.773	6.035	5.66	5.283	5.02	4.993	5.48	5.96948	1.32299
48	5.988	7.415	3.7	6.08	6.718	8.035	3.143	5.605	6.73	7.193	6.848	6.02	5.733	7.24	5.883	6.83	7.335	6.075	5.023	5.483	6.08	7.46	6.19	6.033	3.638	5.973	5.483	5.243	5.18	5.038	5.25	5.95629	1.1397
49	6.238	7.825	4.063	5.755	6.913	7.698	2.96	5.34	6.605	7.888	6.378	5.59	6.115	6.788	6.905	6.093	7.33	5.305	5.658	6.195	5.733	8.018	6.12	5.688	4.788	5.678	5.783	5.55	4.83	4.75	4.83	5.98097	1.1412
50	5.905	6.92	4.303	6.443	6.73	7.988	3.625	5.53	6.498	7.188	5.74	6.033	5.875	7.83	7.14	6.58	7.893	5.488	4.963	6.315	6.493	7.018	6.065	5.658	5.123	5.935	5.14	5.788	5.168	4.748	3.368	5.98358	1.12789
51	6.118	7.383	3.88	6.165	6.88	8.065	3.558	5.585	6.495	7.35	4.883	5.91	6.13	6.89	6.448	6.95	7.598	5.013	5.125	5.9	5.445	6.758	5.77	5.98	6.158	5.653	5.133	5.5	4.743	5.328	4.985	5.92835	1.03517
52	6.015	7.518	3.61	6.235	6.46	8.313	4.41	5.64	6.175	7.673	6.373	6.4	5.363	7.613	6.91	6.405	6.85	4.723	5.093	6.03	5.36	7.543	5.745	5.995	6.288	6.14	4.858	5.468	5.145	5.285	4.518	6.00497	1.07361
53	5.725	6.995	3.12	6.51	7.055	8.178	3.068	5.925	6.453	7.535	6.393	5.85	4.838	7.888	6.835	6.97	7.61	5.62	4.998	6.613	6.128	6.688	5.448	5.54	4.08	5.853	5.568	5.163	5.178	5.143	5.613	5.95423	1.21906
54	5.89	7.74	3.493	5.56	6.668	7.775	3.705	5.49	6.558	7.493	4.555	5.945	5.498	7.883	6.833	6.825	6.658	5.59	5.18	6.59	5.81	6.645	5.843	5.365	5.278	6.083	5.48	5.115	5.578	4.535	4.75	5.88423	1.09545
55	6.225	7.663	4.18	5.638	6.643	8.44	3.65	5.513	6.613	7.615	5.51	5.425	5.253	7.715	6.725	6.76	7.62	5.76	5.308	5.618	5.678	7.698	6.335	5.36	5.498	5.92	5.468	5.658	4.985	5.04	5.118	6.02039	1.10656
56	5.868	7.538	3.788	5.825	6.238	8.208	3.535	5.7	6.71	7.078	6.163	6.163	6.22	7.625	6.258	6.795	7.065	6.295	5.875	5.505	5.825	7.063	6.255	5.915	5.693	5.67	5.673	5.825	5.103	5.04	5.935	6.079	0.96788
57	5.938	7.428	3.4	6.123	6.468	7.905	2.665	5.688	6.853	7.318	5.743	5.605	5.475	7.335	6.648	6.755	7.15	6.095	5.73	6.233	3.798	7.365	6.293	5.953	5.285	6.093	5.825	5.618	5.208	5.475	4.795	5.94397	1.16666
58	6.13	7.733	3.14	3.238	6.57	7.555	3.178	4.943	6.94	6.763	5.853	5.54	5.33	6.938	7.333	6.903	6.828	5.563	5.763	6.435	5.3	7.365	5.735	5.94	4.33	5.645	5.723	5.42	5.185	4.958	5.183	5.78903	1.21363
59	6.188	7.563	4.185	5.58	6.703	8.235	3.605	5.523	6.848	7.378	6.183	5.755	5.563	8.475	6.505	6.865	7.653	6.338	5.36	6.29	5.46	7.175	5.98	5.908	5.345	6.075	5.81	5.593	5.635	5.095	4.538	6.10997	1.09249
60	5.998	7.353	4.025	5.745	6.468	8.38	3.888	5.87	6.85	7.775	5.405	6.258	5.993	7.878	7.028	7.103	7.425	6.27	5.938	6.593	5.68	6.473	6.198	5.69	6.023	6.058	5.373	5.763	5.713	5.195	5.51	6.19094	0.99105
61	5.875	7.463	4.145	6.378	6.42	8.4	2.418	5.375	6.863	7.685	5.03	6.053	5.733	7.863	7.763	6.698	7.878	6.183	5.435	6.18	5.638	7.41	6.798	6.413	6.113	5.91	5.475	5.893	4.878	5.138	4.583	6.13184	1.25406
62	6.568	7.755	4.155	5.715	6.295	8.633	4.125	5.615	6.615	7.895	6.655	5.518	6.12	8.17	6.563	7.135	7.475	4.5	5.39	5.763	5.773	6.51	5.803	5.993	5.095	6.12	5.598	6.045	5.573	5.46	4.903	6.11397	1.09555
63	5.978	7.223	3.448	5.22	6.76	8.185	3.493	5.418	6.813	7.083	5.653	6.038	6.013	7.088	7.23	6.908	7.493	6.238	6.013	6.44	6.728	7.275	5.38	5.688	6.27	6.04	5.748	5.775	5.203	5.423	5.525	6.12226	1.0345
64	6.07	7.468	3.555	5.775	6.59	7.613	3.07	5.735	6.9	7.36	6.85	5.688	6.378	6.615	6.818	7.288	7.57	4.625	5.41	6.118	6.18	6.845	6.25	5.74	5.183	5.81	5.595	5.748	5.428	5.07	4.525	5.99581	1.09567
65	5.235	7.08	4.068	3.968	6.435	8.19	3.81	5.565	6.818	7.82	6.338	6.25	5.498	7.528	7.208	6.935	7.72	5.483	6.338	6.518	5.353	5.418	6.783	5.688	5.46	6.108	5.795	5.698	4.988	5.38	5.585	6.03423	1.09117
66	5.908	7.038	3.883	5.61	6.695	7.665	3.913	6.12	7.013	6.738	5.823	5.588	6	7.38	6.953	6.645	7.605	5.833	5.805	6.368	6.813	5.973	5.778	5.843	4.748	6.305	5.565	5.745	5	4.953	5.92	6.03955	0.92785
67	5.803	7.188	3.703	5.388	6.668	7.955	3.538	5.923	6.73	7.523	4.123	5.58	6.35	7.375	7.25	6.588	7.678	5.01	5.755	6.62	4.77	7.22	6.523	5.488	5.86	6.225	6.02	5.655	5.573	4.92	6.215	6.03926	1.11391
68	5.653	7.825	4.308	5.373	6.448	8.15	3.288	5.323	6.893	8.153	5.205	6.188	6.183	6.28	5.833	6.543	7.748	5.505	4.935	6.518	6.485	7.735	5.74	5.695	4.528	5.79	6.063	5.408	5.09	5.85	5.7	6.01406	1.11784
69	6.378	7.47	3.888	6.085	6.858	8.205	3.418	6.215	6.918	7.693	5.275	5.635	5.728	7.058	6.655	6.635	7.725	5.753	5.055	6.345	5.425	7.945	5.09	5.54	5.45	5.838	5.405	5.595	5.39	5.545	5.28	6.04823	1.10379
70	6.138	6.895	4.525	5.8	6.503	8.168	3.798	6.11	7.315	7.608	6.32	5.935	5.723	7.61	6.775	6.725	7.565	5.66	5.688	6.15	5.495	7.333	5.89	5.21	5.195	6.35	5.773	5.255	5.33	5.46	5.843	6.13371	0.96622
71	6.113	7.438	3.953	4.433	7.123	8.033	3.705	5.393	7.048	7.518	6.305	6.108	5.733	7.788	6.775	6.793	7.435	6.5	5.348	6.545	4.598	7.015	5.695	5.118	6.288	5.97	5.96	5.77	5.418	4.948	5.183	6.06613	1.10717
72	6.088	7.773	4.398	5.658	7.388	8.395	3.425	5.718	6.738	7.33	6.468	6.25	6.568	6.815	6.755	7.233	7.875	4.8	6.335	6.653	5.613	7.455	5.863	6.1	3.79	5.895	4.825	6.318	5.61	5.038	5.048	6.13606	1.17553
73	6.238	6.85	4.428	6.01	6.763	8.268	3.698	6.113	6.615	7.648	5.783	6.023	6.598	7.285	7.003	6.453	8.01	4.348	5.44	5.995	4.55	6.758	6.118	5.733	3.803	6.175	5.675	5.683	5.325	5.018	5.56	5.99894	1.11314
74	5.638	7.125	4.47	6.885	7.078	8.493	3.665	5.745	7.07	7.253	6.813	5.855	6.65	6.253	7.393	6.56	8.165	5.62	5.965	6.645	5.458	7.285	6.608	5.373	5.828	6.128	5.918	6.195	4.873	5.003	3.79	6.1871	1.12046
75	5.848	6.143	4.025	7.098	6.52	8.243	4.003	5.428	6.838	7.868	5.905	5.905	6.518	7.633	6.685	6.888	7.258	5.723	5.995	6.523	6.98	7.895	6.415	5.948	3.64	6.298	5.268	5.125	5.663	5.173	5.848	6.17097	1.10608
76	5.603	6.465	3.56	5.665	6.785	8.603	4.35	5.863	6.81	7.583	5.433	6.508	6.973	6.278	6.613	6.65	7.408	5.425	5.888	6.378	4.385	7.485	6.355	5.103	4.16	6.235	4.865	5.71	5.413	4.988	5.813	5.97913	1.10382
77	6.16	6.87	4.595	5.143	6.613	8.355	4.233	5.743	6.958	6.93	6.48	5.29	6.62	7.303	7.045	7.13	7.468	5.615	6.453	6.578	5.723	7.48	6.505	5.695	5.355	5.935	6.038	6.005	5.603	5.175	5.108	6.20013	0.9281
78	6.228	6.983	4.453	5.348	6.443	8.665	3.925	5.748	6.768	7.68	6.555	6.23	5.94	6.878	6.483	6.113	7.383	6.355	5.773	5.988	6.523	7.088	6.413	6.363	5.663	6.005	5.823	5.553	5.508	5.208	5.123	6.16803	0.91753
79	6.503	7.078	4.828	5.268	6.72	8.168	4.468	5.77	6.985	7.41	6.143	6.108	5.82	6.555	4.605	6.915	7.495	5.55	6.435	5.533	6.375	7.515	6.125	5.193	5.613	6.1	6.375	5.548	5.498	4.675	5.45	6.0911	0.92308
80	6.118	6.838	4.865	5.805	6.703	8.663	3.553	5.708	7.093	7.87	6.693	6	6.328	6.503	5.013	7.04	7.245	6.398	5.448	6.528	4.51	7.54	6.458	5.798	5.91	6.23	5.41	5.205	5.66	5.478	5.533	6.13368	1.02497
81	6.313	6.84	4.953	5.218	6.74	8.015	4.08	5.68	6.783	7.17	6.21	5.668	6.575	7.073	5.54	7.13	7.518	6.918	5.805	5.905	5.008	7.608	6.045	5.875	5.403	6.193	6.143	5.703	5.555	5.045	5.485	6.13539	0.89639
82	6.573	5.825	4.48	7.165	6.42	8.105	3.893	5.815	7.02	7.36	6.313	5.593	5.98	7.745	4.86	7.22	7.588	5.42	6.85	6.223	6.353	7.61	5.845	6.178	5.495	5.82	5.588	5.63	5.57	5.075	4.71	6.13942	1.0197
83	6.53	7.01	4.723	4.145	6.39	8.44	3.87	5.553	6.783	7.055	6.298	6.46	6.235	6.065	6.148	6.448	7.713	6.263	6.13	6.515	4.348	7.123	5.355	5.148	3.955	5.958	6.7	5.905	5.445	4.485	5.468	5.9569	1.08709
84	6.31	7.413	4.51	4.118	6.57	8.555	5.175	5.775	6.653	7.51	6.64	5.9	6.79	7.548	7.033	6.433	8.138	5.973	5.905	6.525	6.408	7.335	6.858	5.483	3.433	6.098	6.393	5.98	5.978	5.18	5.285	6.255	1.1041
85	6.323	8	4.708	5.453	6.613	7.943	4.328	5.735	7.108	7.885	5.728	5.833	5.91	7.74	6.203	6.85	8.105	4.88	5.495	6.168	5.785	7.573	5.968	6.665	4.883	6.51	6.363	5.79	5.528	5.06	5.288	6.20713	1.04357
86	6.575	7.603	5.078	4.185	6.345	7.693	4.718	5.96	6.955	7.378	5.33	5.913	5.718	7.633	7	7.223	7.303	5.455	5.848	6.435	6.61	6.693	5.32	5.935	5.328	6.113	6.48	5.483	5.69	5.2	5.085	6.13823	0.92472
87	6.18	6.98	4.94	5.15	6.778	7.32	5.335	6.195	6.825	8.035	4.765	6.563	6.278	8.055	6.105	6.745	8.088	6.243	5.845	6.398	6.52	7.485	6.518	6.24	5.36	5.785	5.863	5.888	5.448	5.183	5.263	6.27019	0.90073
88	5.88	6.613	4.718	5.593	6.988	8.783	4.55	6.033	7.038	6.433	6.015	5.855	5.948	7.538	6.903	7.033	7.72	5.055	6.5	6.07	5.193	7.488	6.363	5.758	4.818	6.495	5.333	5.575	6.04	5.36	4.513	6.13555	1.00072
89	6.378	7.158	4.698	4.338	6.74	9.09	4.815	5.603	6.7	7.783	5.98	5.868	6.768	7.103	6.098	7.223	7.41	6.19	6.445	6.513	6.078	7.273	6.353	5.128	5.07	6.178	6.178	5.69	5.553	5.495	6.338	6.26565	0.9832
90	6.615	7.045	5	6.128	6.985	7.245	4.96	6.01	6.768	7.698	6.273	5.488	6.158	6.54	6.605	7.058	6.925	6.055	6.278	6.755	6.083	6.843	4.763	6.423	4.168	6.233	6.333	5.773	5.04	5.198	4.428	6.12497	0.87097
91	6.333	7.495	5.57	5.783	6.855	8.505	4.578	5.738	6.45	7.645	4.995	5.973	6.185	6.133	5.585	6.85	7.285	6.415	6.475	6.463	6.75	7.533	6.143	4.855	3.95	6.188	5.945	5.48	5.698	5.35	5	6.13558	0.97473
92	6.16	6.718	4.895	6.288	7.305	8.205	4.533	6.288	6.753	7.628	6.678	6.22	5.943	6.925	6.455	6.808	7.473	6.273	6.455	5.29	6.55	7.545	6.64	6.173	4.99	5.908	6.055	5.708	5.733	5.003	5.568	6.29568	0.85308
93	6.183	7.123	5.21	6.698	6.963	8.338	5.22	6.078	6.848	7.475	6.125	6.123	6.598	7.05	5.813	6.815	7.258	5.768	5.953	6.14	5.12	7.68	6.265	6.71	4.418	6.428	6.378	5.438	5.933	4.613	5.97	6.28168	0.8745
94	6.193	7.435	5.235	5.09	6.823	8.39	5.315	6.32	7.1	7.245	5.99	5.388	6.603	6.903	5.705	6.223	7.948	5.615	6.643	6.435	6.075	6.575	6.153	6.163	4.815	6.07	6.433	5.163	5.593	5.66	5.048	6.20474	0.8571
95	6.198	6.768	5.335	6.403	6.825	8.278	5.405	5.848	7.128	7.59	6.52	5.613	6.38	6.978	7.158	5.838	8.138	5.393	6.538	5.778	6.148	7.413	6.213	5.94	5.63	5.933	6.385	5.498	5.398	4.748	5.69	6.29381	0.84472
96	6.238	6.715	4.998	4.955	6.835	8.305	5.158	5.458	6.268	7.453	7.025	6.368	5.463	7.318	5.265	6.438	7.503	5.715	6.2	5.615	6.395	7.22	5.338	5.818	4.543	6.44	6.453	5.803	5.445	5.155	5.743	6.11761	0.88821
97	6.348	6.878	4.793	3.848	6.403	8.218	5.34	5.703	6.765	7.67	5.318	6.453	6.275	8.028	3.993	6.7	6.84	5.605	6.63	6.175	6.323	7.5	6.203	5.38	5.698	6.31	6.57	5.79	6.07	5.175	5.803	6.155	0.99903
98	6.368	6.643	5.545	4.483	6.635	8.81	5.198	6.728	6.618	7.473	6.263	5.908	5.825	6.998	5.418	6.268	8.08	6.73	6.58	5.955	6.298	6.803	6.398	5.75	5.013	6.103	5.825	5.94	5.668	5.283	5.743	6.2371	0.87016
99	6.325	7.823	5.083	4.753	6.863	7.785	5.1	6.163	6.385	7.65	5.903	5.83	6.168	7.168	6.523	6.463	7.723	5.71	5.633	6.468	6.643	7.388	6.348	5.545	5.925	6.18	6.37	5.518	5.865	5.283	5.443	6.25894	0.82921
100	5.908	7.235	4.543	6.398	6.97	8.015	5.11	6.143	6.713	7.438	6.03	5.69	5.983	7.713	5.228	7.205	7.545	6.498	5.973	5.803	6.168	6.793	5.493	6.175	6.16	6.423	6.165	5.308	5.863	5.173	4.638	6.20968	0.87196
101	6.378	6.883	5.748	4.193	6.938	8.838	4.913	5.71	6.543	7.64	5.85	5.318	6.195	7.46	5.62	6.64	7.623	6.175	5.353	5.975	6.328	7.265	7.123	6.41	5.843	6.205	6.708	6.033	6.233	5.323	5.34	6.284	0.92888
102	6.253	6.285	5.538	5.095	7.033	8.565	5.37	6.358	6.71	7.91	6.118	6.035	6.775	7.365	5.548	7.363	7.775	6.148	6.105	6.445	6.89	5.363	5.598	5.435	4.383	5.66	6.12	5.678	6.368	5.223	5.275	6.21894	0.9261
103	6.743	6.528	5.268	4.96	6.605	8.933	4.778	6.148	6.945	7.645	6.65	4.975	6.32	7.55	6.533	6.998	7.58	4.373	6.243	5.843	6.583	7.18	6.89	6	5.428	6.178	6.08	5.83	5.85	5.508	5.92	6.29242	0.95839
104	6.605	7.248	5.56	5.033	7.095	8.608	5.14	6.29	6.325	8.103	6.268	6.248	5.845	7.463	7.043	7.098	7.705	5.593	6.785	6.24	6.118	6.678	6.113	6.16	3.928	5.963	6.508	5.848	6.025	6.058	5.938	6.37523	0.92147
105	6.078	6.798	5.733	4.903	6.86	7.975	5.418	5.718	6.415	7.788	6.14	4.555	4.718	7.333	6.723	6.885	7.635	5.708	6.868	6.575	5.453	6.73	5.653	5.953	4.445	6.328	6.658	6.028	5.893	5.62	5.698	6.17048	0.89966
106	6.493	6.955	5.55	4.813	6.743	7.44	5.528	5.865	6.94	7.055	6.43	5.588	6.12	7.418	5.628	7.05	7.518	5.533	5.955	6.12	6.4	6.428	5.988	5.843	4.238	6.305	6.548	5.945	5.795	5.388	6.075	6.18371	0.75353
107	6.518	6.635	5.605	6.29	7.033	8.803	5.325	5.708	6.638	7.758	6.135	5.908	6.16	7.658	4.525	6.565	7.748	4.695	6.81	6.165	7.19	6.42	5.17	5.973	5.373	5.92	5.855	5.698	5.478	6.025	5.535	6.2361	0.93394
108	6.458	7.543	5.41	5.963	6.835	8.47	5.388	5.933	6.523	6.985	6.39	6.27	6.088	7.948	5.748	7.195	8.34	5.778	6.255	6.733	5.218	6.168	5.785	6.378	5.953	6.128	6.61	5.623	5.748	5.375	5.763	6.3549	0.83615
109	6.488	6.248	5.338	6.46	7.103	8.313	5.235	5.58	6.478	7.15	5.155	5.438	5.838	8.003	5.225	6.608	7.958	5.235	6.155	6.638	4.713	6.478	5.615	6.003	5.138	5.803	6.39	5.763	6.073	5.585	5.398	6.11629	0.89183
110	6.325	7.01	5.75	5.73	6.673	8.215	4.753	5.865	6.713	6.878	6.603	5.735	6.323	6.96	6.518	7.203	8.238	5.773	6.693	6.405	5.69	6.713	7.168	6.038	3.913	6.038	6.735	5.428	5.948	5.613	5.218	6.28597	0.89024
111	6.253	6.443	5.723	6.028	7.103	8.175	5.338	5.915	7.01	7.913	6.675	5.838	5.46	7.358	6.095	6.438	8.128	6.218	6.573	6.375	5.36	6.495	5.873	5.895	4.658	6.213	6.653	5.57	6.063	5.718	5.593	6.29516	0.81571
112	6.675	7.023	5.848	5.968	6.853	7.863	5.37	5.823	6.638	7.52	5.475	5.973	6.305	7.563	5.293	7.3	8.065	3.493	6.823	6.3	6.413	7.225	5.003	5.99	5.928	6.658	6.745	4.588	5.568	5.648	5.79	6.24926	0.98776
113	6.188	7.635	5.365	4.74	6.505	8.498	4.89	6	7.148	7.69	5.715	5.995	5.773	7.333	5.975	6.94	7.625	5.25	7.048	6.083	5.93	6.035	6.155	6.238	5.75	6.355	7.053	4.983	6.02	6.158	5.23	6.26784	0.90398
114	6.07	7.405	5.613	5.07	6.585	7.795	4.885	5.595	6.863	7.718	6.69	5.855	5.935	8.055	6.315	7.26	7.608	5.505	6.405	6.428	5.793	6.338	6.093	6.273	5.19	6.27	6.963	5.743	6.015	6.968	5.013	6.33271	0.85035
115	6.418	7.155	5.685	5.863	6.788	7.35	4.22	6.428	6.713	7.73	6.21	6.065	5.735	7.998	6.773	6.808	8.23	4.76	6.043	6.67	4.735	6.42	5.353	5.84	4.705	6.04	6.378	6.035	6.36	6.563	6.055	6.26213	0.92391
116	6.26	7.148	5.745	5.475	6.495	7.865	5.415	6.143	6.74	7.898	6.178	5.37	6.053	6.993	5.253	7.103	8.378	5.348	6.185	5.325	6.455	6.888	5.898	6.465	5.685	6.313	7.018	5.8	5.973	6.193	4.353	6.27132	0.86964
117	6.458	6.75	5.215	6.33	6.655	7.43	5.295	5.92	6.633	7.415	5.608	6.46	6.028	7.738	6.028	7.583	7.598	5.933	6.76	6.08	5.485	6.74	5.703	5.6	4.72	6.543	7.485	5.605	6.155	5.998	5.47	6.3039	0.78974
118	6.39	7.098	5.538	5.923	6.888	7.935	5.158	6.168	6.54	6.913	5.195	6.525	6.643	7.01	6.903	6.553	7.49	6.835	6.195	6.753	6.188	5.18	5.738	6.32	6.025	6.423	6.755	5.785	5.788	6.448	4.39	6.31268	0.7406
119	6.833	7.5	4.6	6.615	6.908	8.18	4.988	6.323	6.528	7.76	6.13	6.968	6.348	7.978	6.273	6.518	7.675	6.265	6.72	6.043	5.735	6.423	6.288	6.53	5.53	6.638	5.94	5.52	6.118	6.233	5.435	6.43687	0.81723
120	6.738	7.67	5.305	6.605	6.638	8.405	5.018	6.015	6.82	7.655	6.1	6.273	6.363	7.97	5.193	6.7	7.498	5.485	6.663	5.708	5.975	6.158	5.598	6.543	5.723	6.613	6.743	5.393	5.905	6.183	5.608	6.36335	0.83627
121	6.203	6.535	5.295	6.038	6.658	8.378	5.278	5.935	6.94	7.513	6.033	5.493	6.588	7.083	7.065	6.93	8.093	6.615	6.568	5.845	4.565	7.55	5.695	6.073	5.545	6.183	6.075	5.793	6.103	6.295	6.273	6.36245	0.82547
122	6.44	7.183	5.543	5.75	6.475	7.803	5.67	5.613	6.148	7.825	5.465	5.978	6.19	7.123	6.348	7.368	7.168	5.438	6.355	6.39	6.295	6.71	5.325	6.173	5.258	6.643	6.99	5.893	6.453	7.058	5.085	6.32761	0.73832
123	6.695	6.93	5.693	6.288	5.965	8.073	5.108	5.868	6.728	7.65	4.2	6.3	5.64	6.47	6.933	6.855	7.288	6.065	6.55	6.033	6.283	6.97	5.625	5.878	5.713	6.505	7.218	5.145	6.115	6.8	6.565	6.32739	0.78563
124	6.2	7.193	5.9	5.635	6.363	8.22	5.66	5.633	6.93	7.758	6.09	5.963	6.36	7.395	6.96	6.915	7.158	5.188	6.258	6.13	6.363	6.605	6.14	5.533	6.318	6.213	6.705	5.808	5.623	5.808	5.125	6.32742	0.72657
125	6.755	6.998	4.795	5.84	6.578	7.933	5.38	6.328	7.083	7.62	5.92	6.218	6.198	6.183	7.43	7.263	7.035	5.218	6.86	6.255	6.058	6.585	5.858	6.193	5.775	6.735	6.533	5.335	6.31	6.505	6.57	6.39829	0.71031
126	7.403	7.073	6.008	6.335	6.908	8.24	5.285	6.38	6.765	7.95	6.19	6.575	6.135	7.128	6.625	7.353	8.015	6.055	7.14	6.433	4.195	6.443	6.058	5.338	4.933	6.205	7.198	5.39	5.888	6.063	6.353	6.45355	0.89804
127	6.343	7.418	5.288	5.773	6.858	7.765	5.53	6.035	6.855	6.755	6.265	6.523	6.318	7.038	7.213	6.96	7.168	6.023	6.328	6.105	6.32	6.358	6.363	6.713	6.148	6.198	6.405	5.835	5.54	6.505	5.998	6.41755	0.56701
128	7.068	7.348	5.518	4.295	6.54	8.24	6.02	6.038	7.263	7.043	6.54	5.433	6.315	7.323	6.858	6.71	8.095	5.793	6.49	6.24	6.065	7.385	6.328	5.663	5.49	6.045	6.985	5.935	6.475	6.423	5.538	6.43555	0.82948
129	6.558	5.235	4.158	4.453	5.965	5.54	4.298	4.988	5.783	6.043	5.1	5.443	6.275	7.455	2.775	4.635	5.048	3.663	4.813	4.568	4.745	1.935	3.965	4.63	3.433	4.52	4.445	5.083	4.388	5.733	3.698	4.81842	1.11228
130	5.988	5.273	3.843	1.789	5.545	4.45	1.938	4.975	5.653	5.693	3.57	5.358	5.933	6.76	4.013	4.335	5.108	4.273	3.875	4.9	3.905	3.488	3.108	5.738	1.297	4.635	4.448	4.765	5.053	5.713	4.233	4.505	1.26852
131	6.315	3.388	3.828	4.245	5.373	4.843	1.272	4.56	5.398	3.498	3.655	4.395	5.445	7.543	3.305	4.105	5.363	4.43	3.998	4.415	3.773	2.69	4.015	3.66	1.722	5.073	4.803	4.16	5.38	4.565	4.768	4.32203	1.21791
132	6.115	3.395	2.655	3.985	5.448	4.845	1.637	4.23	5.95	4.318	3.463	4.803	5.81	6.553	3.273	4.728	4.52	4.698	4.578	3.3	3.955	2.403	4.013	2.855	2.235	4.08	4.753	4.44	5.298	4.505	2.205	4.16277	1.21728
133	5.968	2.985	2.325	4.26	5.475	4.283	0.529	4.36	5.468	5.183	1.976	4.318	5.615	6.808	4.005	4.365	5.418	3.693	3.698	4.138	2.445	1.345	3.96	2.55	0.866	3.965	4.783	4.615	5.483	4.325	4.393	3.9871	1.50159
134	5.818	2.993	2.72	4.448	6.173	4.41	3.19	4.955	5.583	4.753	1.623	4.1	5.205	7.06	4.098	4.445	4.625	3.845	2.658	4.265	3.238	1.413	3.953	2.363	1.995	3.885	4.2	4.98	5.29	5.17	3.283	4.08829	1.32857
135	5.793	4.203	1.72	4.97	6.028	4.03	1.803	4.545	5.265	3.948	1.478	4.038	4.635	6.713	3.75	4.67	4.948	3.72	3.625	4.203	2.418	2.055	2.803	5.063	3.04	4.715	3.93	4.565	5.155	4.955	3.555	4.07545	1.27678
136	6.058	1.323	2.188	4.49	5.745	3.373	4.91	4.415	4.293	3.95	2.563	3.603	5.04	6.893	3.153	4.798	5.268	2.673	4.255	3.7	4.105	0.746	3.08	4.223	3.738	3.763	4.16	4.565	5.42	4.63	2.593	3.99077	1.3211
137	5.555	2.52	2.035	3.603	5.483	3.07	4.485	4.975	4.553	5.668	3.598	3.595	5.21	6.553	3.233	4.585	4.443	2.143	4.408	3.123	3.513	0.058	3.225	4.048	2.468	4.173	4.363	3.365	5.538	4.538	3.003	3.90742	1.32235
138	5.665	3.26	3.893	3.93	5.345	4.973	3.67	3.918	4.903	4.7	1.364	3.515	4.973	5.175	2.168	4.913	5.1	2.865	4.49	2.63	3.313	0.06	3.62	4.38	2.918	3.968	3.153	4.415	4.968	4.633	4.128	3.90342	1.228
139	5.683	0.763	2.98	4.718	5.553	3.683	3.068	4.585	4.768	4.785	3.815	3.738	4.983	6.218	3.865	5.02	6.013	3.835	4.45	3.413	2.718	0.242	2.798	4.598	3.92	3.945	3.473	4.848	4.723	4.073	3.703	4.03152	1.2991
140	5.588	2.43	2.735	5.013	5.615	3.68	4.053	4.4	4.983	3.095	1.763	3.525	4.113	5.93	3.443	4.613	4.43	3.845	3.56	3.32	2.718	0.024	3.45	4.313	3.553	3.77	3.883	4.39	4.74	4.528	3.593	3.84181	1.17299
141	5.643	2.215	2.555	4.78	5.348	4.073	4.338	3.723	5.265	3.698	1.096	4.61	4.953	6.035	2.61	4.975	4.56	4.13	4.013	4.05	3.585	0.024	3.87	3.278	3.813	3.94	4.12	4.78	4.59	4.03	2.98	3.92516	1.26166
142	5.508	0.998	2.02	4.76	5.505	3.613	4.48	3.873	4.403	5.048	3.19	4.168	4.213	5.648	4.76	4.59	4.58	3.83	3.345	3.94	3.453	0.031	3.375	4.488	3.158	3.77	4.05	4.48	4.548	4.338	3.35	3.91977	1.19984
143	5.725	2.675	1.946	4.73	5.33	2.033	4.058	2.833	4.745	4.855	3.558	3.943	4.928	5.58	4.618	4.228	5.033	3.348	4.573	3.143	3.283	0.03	1.975	3.575	3.593	3.838	3.883	3.52	4.198	4.133	2.798	3.76477	1.22605
144	5.433	4.058	1.334	4.273	4.908	1.485	4.415	3.35	3.668	3.325	4.105	3.368	4.705	5.378	2.235	4.33	4.775	2.818	4.315	3.623	2.9	0.087	2.93	3.108	2.398	3.428	2.803	4.203	4.22	4.215	2.828	3.51681	1.19553
145	5.258	1.619	2.49	4.75	5.073	3.173	4.56	2.708	3.503	4.753	1.775	3.605	4.075	5.29	4.003	4.94	4.755	3.555	3.793	3.668	3.44	0.087	2.308	3.355	2.813	3.405	3.643	3.505	4.158	4.158	3.603	3.60713	1.15137
146	4.755	1.814	2.868	4.305	4.44	3.365	3.883	2.055	4.303	4.13	3.988	2.1	4.2	6.125	3.238	3.395	5.413	2.89	4.505	3.575	3.02	0.088	2.645	3.158	1.893	3.395	3.69	3.485	3.998	3.998	3.1	3.47797	1.1596
147	5.23	1.794	1.677	5	3.463	1.91	3.915	2.258	4.02	3.543	2.853	2.795	4.033	5.678	2.728	4.223	4.225	3.348	3.78	3.918	3.308	0.087	2.473	3.643	2.038	3.335	3.315	2.408	4.235	3.945	3.56	3.31413	1.15007
148	4.868	1.985	1.799	4.138	4.548	3.525	4.3	2.705	4.148	3.175	2.92	3.125	4.078	5.385	3.493	3.933	3.843	2.873	4.08	3.81	3.463	0.087	3.133	3.675	2.845	3.325	3.273	3.535	4.128	3.595	2.703	3.43526	0.9848
149	5.39	1.916	3.213	4.365	4.19	2.718	4.323	3.14	2.875	4.473	1.759	3.243	4.05	5.795	3.593	3.763	4.195	3.05	3.84	3.195	3.738	0.088	3.58	3.59	2.088	2.913	2.893	3.438	3.515	3.133	3.473	3.40435	1.06549
150	5.125	2.583	3.193	4.648	4.183	3.138	4.74	1.859	2.41	4.45	3.01	3.125	3.795	5.473	3.583	3.435	3.348	1.569	4.445	3.795	2.448	0.087	2.888	2.26	1.199	2.825	3.968	3.378	4.303	3.78	3.085	3.29445	1.17122
151	5.445	2.328	1.49	4.408	3.463	4.01	4.303	2.19	2.455	3.613	2.528	3.068	3.595	5.075	3.205	2.713	2.995	2.175	3.76	3.205	2.98	0.089	2.508	3.158	1.392	2.9	3.155	3.955	4.05	4.453	3.098	3.15361	1.0959
152	5.52	1.505	2.505	3.33	3.878	3.173	3.31	1.157	2.318	3.938	2.575	3.803	4.1	4.983	3.243	2.895	2.555	0.44	4.8	3.92	2.443	0.088	2.505	3.51	0.745	1.95	3.853	3.735	4.263	3.928	3.355	3.04268	1.30039
153	5.35	3.63	2.823	4.293	4.593	3.748	4.565	1.583	2.09	4.103	3.443	3.625	4.083	4.925	3.035	2.605	1.106	0.838	4.165	3.425	2.643	0.089	2.855	3.153	1.085	3.205	4.228	2.763	3.733	4.125	3.498	3.20661	1.25553
154	5.135	2.188	2.973	4.713	4.628	3.36	4.13	1.663	1.338	3.76	2.955	3.275	3.565	3.983	2.728	2.59	1.38	1.011	3.76	3.468	3.285	0.089	2.765	3	1.65	3.26	3.838	2.268	4.39	4.038	3.293	3.04771	1.17022
155	5.033	2.223	2.698	4.345	4.57	3.953	3.91	1.834	1.739	3.22	3.38	3.205	3.67	3.65	2.548	2.193	3.073	1.468	5.143	2.865	3.355	0.087	3.04	1.993	2.365	3.33	4.043	2.923	3.75	4.185	2.118	3.09384	1.10178
156	5.11	4.06	2.443	4.323	4.518	3.995	3.978	1.169	1.698	4.513	3.728	3.483	3.563	1.942	2.493	1.372	3.59	0.882	3.23	3.363	2.965	0.09	2.595	2.605	2.79	3.21	3.593	3.295	3.408	3.558	3.293	3.05984	1.14191
157	5.113	3.37	1.411	4.12	4.565	3.173	4.168	1.369	2.775	4.598	2.285	3.858	3.183	1.896	2.653	2.293	2.945	0.928	4.918	3.62	3.338	0.089	1.561	2.443	2.165	3.49	3.318	3.178	4.078	4.025	2.775	3.02261	1.20076
158	5.02	2.513	2.288	3.403	4.843	2.848	3.475	0.953	2.115	3.758	3.135	3.928	3.528	3.213	2.35	2.753	2.273	0.726	4.103	3.505	2.233	0.09	2.7	1.837	2.993	2.483	3.075	2.9	4.323	4.215	3.178	2.92765	1.1093
159	5.323	2.333	2.035	3.995	4.048	1.845	3.233	1.224	2.43	4.488	3.805	3.67	2.903	2.168	2.633	2.585	2.073	0.817	3.543	3.093	2.713	0.161	2.473	2.298	2.625	2.688	3.94	3.258	3.603	4.038	2.91	2.86939	1.08008
160	4.348	4.078	1.055	4.6	4.905	2.133	3.988	1.197	2.6	3.378	3.49	3.058	2.853	3.463	3.088	2.338	2.75	1.139	4.015	2.735	2.253	0.562	2.883	2.2	1.607	1.883	3.378	2.6	3.31	4.19	3.225	2.88071	1.08862
161	4.703	1.847	3.18	3.775	4.24	3.79	4.053	1.238	2.128	3.955	3.625	2.82	3.258	2.903	2.385	3.043	1.849	2.02	4.36	2.163	2.525	1.505	2.865	3.165	2.413	2.448	3.455	1.977	2.725	4.183	2.818	2.94884	0.90297
162	4.553	2.175	2.27	4.06	4.038	1.91	3.663	1.19	2.683	4.095	3.488	3.11	2.648	2.893	2.753	2.905	2.298	0.794	4.228	2.768	2.365	3.458	2.7	1.325	2.895	2.915	3.365	1.657	2.695	3.823	2.728	2.85316	0.91371
163	3.878	1.564	1.755	3.515	3.748	3.055	4.43	1.681	1.913	3.25	3.365	1.763	2.393	1.584	3.093	2.383	2.295	1.33	4.21	2.81	2.39	1.773	2.578	0.803	2.075	3.445	3.163	1.587	2.53	3.078	3.118	2.59855	0.90657
164	4.148	3.803	2.223	3.12	3.87	2.635	3.568	1.71	2.178	3.62	2.903	3.615	2.835	3.77	2.355	2.253	2.325	1.205	4.5	3.35	2.443	1.969	1.786	0.766	2.925	2.193	3.538	2.185	2.813	3.053	2.823	2.78968	0.86979
165	4.538	3.98	0.781	3.448	4.438	2.715	4.123	2.26	2.55	4.363	2.73	3.615	2.86	3.355	2.348	2.285	1.235	1.494	4.448	2.583	2.68	1.916	2.788	1.222	2.8	1.973	3.403	1.624	2.278	2.783	2.385	2.77423	1.01088
166	4.215	3.695	0.781	3.255	4.123	3.608	3.918	0.927	2.723	3.998	2.893	2.828	2.115	4.42	2.043	2.015	2.615	1.324	3.73	2.878	1.638	1.187	2.375	1.035	2.985	2.105	3.073	2.423	2.04	2.993	2.878	2.67213	1.01917
167	4.248	3.543	1.331	3.388	4.105	2.74	4.1	0.838	3.685	3.315	2.78	3.475	3.69	1.644	1.994	1.644	2.153	2.083	4.4	2.413	1.958	1.29	1.463	0.96	3.115	2.075	2.89	0.519	1.685	2.725	2.635	2.54465	1.07878
168	4.935	3.33	0.904	3.205	4.138	2.395	4.055	1.045	2.77	4.253	2.763	3.563	2.495	2.3	2.313	1.953	1.75	1.52	3.963	2.875	2.315	4.888	1.458	1.511	2.983	2.578	3.148	2.853	2.908	2.46	3.178	2.80016	1.03011
169	4.593	3.733	1.253	4.183	4.163	2.968	3.808	1.63	3.663	4.17	3.753	3.403	3.108	2.908	2.4	1.788	0.964	1.998	3.338	2.183	1.904	0.151	2.013	0.628	3.29	2.338	3.015	3.248	1.425	2.038	2.823	2.67355	1.13084
170	4.458	3.838	1.434	2.638	4.108	1.717	3.935	0.849	4.453	3.49	3.385	2.993	2.493	2.303	2.67	2.92	3.353	2.208	3.185	2.54	2.573	3.073	1.304	0.631	3.195	2.058	2.723	3.555	1.817	2.205	2.4	2.72594	0.96938
171	4.628	3.058	0.929	2.418	3.268	1.618	3.78	0.848	3.035	3.708	3.085	2.228	2.31	3.23	1.754	2.5	2.725	1.183	3.765	2.77	1.968	1.128	1.175	1.157	3.35	1.977	2.87	3.708	1.449	1.727	2.683	2.45265	0.9963
172	4.065	2.983	0.927	3.575	3.64	1.51	3.788	0.966	3.223	3.818	2.61	3.293	2.34	2.093	2.328	2.378	1.354	1.555	3.475	2.523	1.775	0.955	1.349	1.653	3.513	2.113	3.098	2.31	1.982	1.778	2.983	2.4501	0.93752
173	4.32	3.193	0.811	4.103	3.31	3.413	4.108	1.359	3.428	4.298	2.273	3.398	2.443	3.208	2.668	2.668	1.504	1.932	3.625	2.22	1.528	1.434	2.02	1.524	3.398	2.065	2.78	3.275	1.891	1.955	3.405	2.69539	0.96619
174	4.135	2.083	0.987	3.683	3.923	3.345	3.828	1.064	2.963	3.745	3.118	2.93	1.87	1.895	2.285	2.678	1.114	1.77	3.715	2.095	1.565	2.84	1.68	1.275	1.673	2.798	3.018	2.443	1.848	1.379	2.74	2.46726	0.93595
175	4.778	1.864	1.248	3.238	3.54	3.455	3.608	1.413	2.163	3.698	3.198	3.095	2.79	3.59	2.83	3.84	1.374	1.865	3.71	2.18	1.783	1.709	2.498	1.432	1.863	2.775	3.363	2.728	1.748	1.237	2.58	2.61913	0.9345
176	4.503	1.848	0.986	2.64	3.195	2.958	3.97	1.555	2.21	2.948	3.09	3.478	3.485	1.928	3.065	3.858	1.358	1.196	4.275	2.498	1.71	1.694	2.305	0.496	2.945	2.603	3.403	1.733	1.707	2.6	2.81	2.55	0.98824
177	3.55	3.13	0.953	2.335	3.495	1.828	3.938	2.028	2.205	3.123	2.738	2.425	3.28	1.945	2.983	2.725	1.595	2.608	3.673	2.49	1.351	1.447	2.603	0.669	2.013	2.455	3.14	1.681	2.39	1.654	2.81	2.42774	0.80354
178	4.103	2.598	0.983	3.058	3.763	2.963	4.078	2.835	3.265	2.91	2.015	2.175	3.205	4.005	3.08	1.998	0.603	1.881	2.458	3.183	2.205	1.272	1.661	0.679	2.5	1.902	3.103	1.116	1.613	2.048	2.42	2.44123	0.95987
179	3.008	1.797	1.016	2.438	3.433	1.844	3.145	2.075	2.783	2.713	3.06	3.228	1.988	3.885	2.383	2.585	1.3	1.889	3.283	2.485	2.48	4.365	1.961	0.649	1.898	1.411	3.273	0.709	1.513	1.835	2.813	2.36274	0.89316
180	3.473	2.745	1.8	2.538	3.078	2.028	3.813	1.796	2.413	3.058	3.26	1.349	3.428	3.018	2.673	1.378	0.852	1.006	2.758	2.043	2.485	2.903	1.655	0.663	2.705	1.022	3.425	1.047	1.496	2.723	2.905	2.30761	0.88801
181	3.208	3.445	1.992	3.363	2.908	1.175	3.693	2.03	2.433	3.15	2.348	2.11	3.058	3.545	1.72	2.955	0.521	1.495	2.988	1.4	2.86	0.338	1.462	0.383	2.73	1.872	3.37	0.932	2.27	0.654	3.228	2.24632	1.01948
182	3.74	1.81	1.874	2.415	3.23	1.16	3.508	1.653	2.143	3.003	3.16	2.135	2.98	2.9	1.924	3.158	0.477	1.134	2.813	1.964	2.343	0.203	1.942	1.519	2.47	1.637	3.215	1.989	2.293	1.502	3.348	2.24652	0.87143
183	3.773	1.96	1.119	2.245	2.87	0.836	3.638	1.706	3.105	2.8	2.628	1.324	3.07	2.82	2.315	1.632	0.314	0.906	3.378	2.84	2.288	0.977	1.088	0.737	3.04	1.043	3.383	1.232	1.723	1.15	2.26	2.07097	0.98383
184	3.505	0.972	1.411	2.483	2.748	3.49	2.883	2.123	2.72	2.81	3.213	2.603	3.065	3.165	1.666	1.506	0.567	1.588	2.855	2.995	2.468	0.548	0.847	1.257	2.485	0.889	3.195	1.48	1.586	1.359	2.458	2.15935	0.90662
185	3.703	1.052	1.01	2.52	3.573	1.449	2.97	1.958	2.488	2.953	3.118	3.14	3.005	3.175	2.573	1.964	0.443	0.583	3.373	2.128	2.443	0.131	2.418	0.574	3.098	0.894	3.338	1.333	2.09	2.485	3.22	2.23232	1.03505
186	3.558	2.023	0.8	2.438	3.8	3.593	2.933	1.539	2.155	2.875	2.538	2.56	2.748	3.478	1.652	1.962	0.358	1.546	2.878	1.448	1.6	1.29	2.085	0.772	2.793	1.33	3.4	1.471	1.844	2.53	2.78	2.21861	0.89604
187	3.595	1.792	1.292	2.578	2.638	2.34	2.585	1.572	1.682	2.81	2.925	1.999	2.76	2.943	3.098	2.505	0.669	1.568	3.745	2.485	2.253	0.668	1.637	0.691	3.295	1.661	3.163	1.448	1.387	1.567	3.32	2.21519	0.86124
188	2.758	1.857	0.59	2.318	3.365	1.999	2.648	2.12	1.939	2.825	2.955	2.525	2.693	3.03	1.935	2.485	0.596	0.61	3.36	2.845	2.033	0.972	0.866	1.713	2.945	1.387	2.745	1.04	1.982	1.1	2.225	2.07939	0.83543
189	2.773	1.293	0.756	1.98	3.303	1.407	3.193	1.385	2.1	2.868	2.505	3.43	2.845	2.795	2.86	2.88	0.456	1.586	2.87	1.807	2.685	0.762	0.91	1.395	2.635	1.104	3.023	1.064	1.456	1.795	2.925	2.09181	0.88291
190	3.055	1.543	0.897	1.945	2.888	2.878	3.473	1.459	1.92	2.478	2.37	1.917	2.778	3.45	2.923	2.278	0.317	0.773	2.49	2.96	1.764	0.575	0.824	1.304	2.878	0.79	2.993	1.132	1.334	1.755	2.583	2.02335	0.90983
191	2.72	2.455	0.856	1.449	3.358	2.76	3.23	1.829	2.343	1.928	2.565	1.952	2.743	3.03	2.758	3.005	0.277	1.053	3.12	2.695	3.163	2.733	0.563	1.547	2.498	1.033	4.07	1.089	1.72	1.67	3.35	2.24394	0.93398
192	3.383	1.225	0.844	1.443	3.655	1.766	2.158	1.791	3.575	2.435	2.81	1.986	2.958	3.345	2.783	3.335	0.452	1.219	3.445	1.804	3.265	2.283	0.525	1.839	2.933	1.262	3.92	1.094	1.611	1.587	2.998	2.24932	0.99663
193	3	1.839	0.806	1.576	3.703	3.01	3.285	1.405	3.133	2.375	2.853	2.305	2.93	3.273	2.793	3.428	0.344	2.075	3.265	2.683	2.688	2.55	0.907	0.665	3.35	1.102	3.798	1	1.753	2.345	2.763	2.3549	0.97026
194	2.845	1.369	1.357	1.181	3.455	2.743	2.863	1.596	2.323	2.465	2.433	2.34	2.703	2.945	2.4	2.943	0.384	2.448	3.135	2.68	3.323	3.658	0.618	0.727	3.353	1.022	3.133	1.064	1.558	1.018	2.903	2.22532	0.94471
195	2.345	1.658	1.479	1.3	3.208	2.528	2.333	1.612	3.048	2.508	1.946	1.988	2.35	4.013	1.988	2.598	0.389	0.84	3.545	2.118	3.328	1.31	0.778	1.852	3.613	0.865	2.855	3.26	1.464	1.661	1.633	2.14235	0.91475
196	3.63	1.483	2.668	1.329	3.26	2.655	3.195	1.494	3.723	2.9	2.463	2.315	2.683	1.897	2.328	2.405	0.463	1.615	2.985	2.3	3.44	1.081	0.776	1.828	3.29	0.959	2.718	1.817	1.827	1.683	2.74	2.25645	0.86246
197	3.18	1.621	2.153	1.271	3.373	2.713	3.175	1.483	3.02	2.333	2.175	3.045	2.48	1.922	1.993	2.573	0.487	1.837	3.08	2.608	2.513	1.214	1.668	2.078	2.443	0.906	2.65	2.175	1.508	0.902	3.35	2.19126	0.77034
198	2.708	1.281	1.892	0.984	3.305	2.438	2.853	1.708	3.033	1.956	2.543	2.415	2.733	3.575	1.985	2.725	0.394	2.908	3.315	1.953	1.483	0.902	1.257	1.529	2.173	1.269	3.25	2.135	1.526	0.638	2.56	2.11052	0.84442
199	3.75	1.993	2.323	1.116	2.87	2.06	3.11	1.713	2.483	2.92	2.263	1.897	2.655	1.282	1.825	2.51	0.357	2.278	3.06	2.188	1.345	1.269	0.872	1.556	1.445	1.299	3.433	2.875	2.288	0.908	2.938	2.09294	0.82245
200	2.595	1.566	2.855	1.074	2.585	2.685	2.405	1.614	3.31	3.373	2.84	1.636	2.303	3.668	1.193	1.437	0.262	2.103	3.808	0.653	2.125	3.808	0.363	1.151	3.15	1.299	2.973	2.06	1.781	0.974	3.283	2.1591	1.01756
201	1.631	1.039	2.573	1.301	2.39	1.104	2.83	2.263	2.293	1.542	2.85	3.04	2.488	2.68	1.952	2.903	0.283	1.324	3.21	2.188	1.875	0.476	0.3	2.478	3.375	1.23	3.828	2.645	0.907	1.051	2.535	2.01884	0.93417
202	1.352	1.772	2.398	1.257	2.043	2.788	2.638	1.265	3.09	2.208	2.655	2.318	2.46	3.14	1.859	2.985	0.331	0.696	2.568	1.917	1.683	0.706	2.888	1.816	3.06	1.979	3.563	1.688	1.614	1.818	2.545	2.1	0.7802
203	1.935	1.187	1.484	1.804	3.603	2.483	1.781	1.997	2.41	1.401	2.603	1.893	2.473	2.478	1.441	2.833	0.577	0.939	2.383	2.093	2.383	1.814	2.85	1.712	2.49	1.2	3.345	1.79	1.609	0.962	2.195	2.00477	0.69462
204	1.729	1.952	1.857	1.28	3.82	0.454	1.349	1.869	2.728	1.328	2.538	0.856	2.643	3.495	1.657	2.868	0.942	1.004	2.493	2.183	1.181	1.236	3.185	1.846	2.718	1.192	3.24	2.565	1.408	0.369	2.028	1.9359	0.89138
205	2.14	0.985	1.569	1.088	3.515	0.697	1.894	2.063	2.388	1.351	2.08	1.7	2.628	1.669	1.803	2.97	0.892	1.264	2.953	2.2	3.313	0.328	1.651	1.394	2.583	1.181	3.14	1.178	1.961	0.477	3.085	1.87548	0.85551
206	2.358	2.69	1.267	1.356	3.78	0.334	1.407	1.982	3.618	2.743	2.743	2.495	2.22	1.233	1.316	3.623	0.808	1.58	3.065	2.225	2.07	1.089	1.696	1.599	2.818	1.226	3.545	1.212	1.42	1.01	1.971	2.0161	0.91312
207	2.905	1.783	1.489	1.316	3.845	0.511	1.687	1.885	2.758	1.188	2.488	2.12	2.445	1.237	3	2.738	0.723	0.584	2.155	1.1	2.383	1.077	1.239	1.419	2.623	1.356	3.74	3.348	1.501	0.528	3.09	1.9439	0.943
208	2.163	1.022	1.573	1.328	4.013	0.92	1.871	1.879	2.768	1.495	1.975	1.497	2.243	1.439	1.629	1.949	0.641	0.998	2.388	1.104	2.863	0.711	1.674	1.413	2.98	1.34	3.85	2.44	1.335	0.749	2.713	1.83752	0.85342
209	2.91	1.227	1.434	2.518	3.623	1.099	2.055	2.108	2.138	1.432	2.583	1.445	2.253	1.398	1.199	2.178	0.638	1.594	2.37	2.22	2.725	0.688	1.442	1.51	2.17	1.294	3.348	2.5	1.648	1.027	2.568	1.91426	0.73774
210	2.498	1.888	1.488	1.875	2.508	1.257	1.841	2.405	1.828	1.438	2.258	1.072	2.173	3.223	1.227	2.993	1.385	2.2	2.31	1.137	3.048	1.09	1.056	1.461	2.883	1.16	3.51	2.485	1.516	0.758	2.453	1.94916	0.73462
211	2.34	0.892	1.421	1.148	3.628	1.25	2.03	1.676	2.763	1.413	2.353	0.871	2.25	1.134	1.322	2.998	1.447	0.67	2.118	1.21	3.42	1.232	0.664	1.401	2.968	2.04	3.245	3.203	1.475	0.586	2.248	1.85213	0.88269
212	2.158	0.996	1.474	1.008	3.745	2.468	1.798	2.24	1.884	1.326	2.223	2.618	2.323	2.833	0.908	1.893	1.575	1.134	2.01	1.26	3.343	0.269	0.986	1.471	3.338	2.063	3.523	2.37	1.517	0.57	2.51	1.93013	0.87143
213	1.196	0.788	1.605	0.971	2.975	2.595	1.967	1.705	1.846	1.372	2.053	1.068	2.078	1.341	1.382	2.348	1.702	2.663	2.263	1.243	1.818	0.314	0.692	2.228	3.055	1.211	3	3.548	1.506	0.478	2.105	1.77794	0.79456
214	0.92	0.872	1.551	1.095	2.89	2.21	1.149	2.225	2.818	1.493	2.143	1.973	2.265	0.659	0.996	2.423	0.407	0.762	2.238	1.346	1.288	0.295	0.859	2.218	2.66	1.443	2.748	3.56	1.628	0.457	2.345	1.67535	0.84659
215	1.043	1.142	1.731	0.855	2.983	2.455	0.845	2.288	3.18	1.321	2.65	0.436	2.655	2.19	1.105	2.365	0.96	1.333	1.362	1.207	0.286	0.325	0.748	1.972	2.87	1.409	3.453	2.828	1.5	0.41	2.388	1.68694	0.92041
216	0.945	0.483	1.531	0.864	2.973	3.005	0.819	1.874	3.003	0.555	2.248	0.406	2.753	1.728	1.549	2.275	0.413	1.043	2.09	1.21	0.423	0.344	2.395	1.587	2.78	1.554	3.335	2.948	1.37	0.269	2.575	1.65635	0.96751
217	1.346	1.675	1.645	1.161	2.96	2.745	1.227	2.148	2.873	1.659	2.368	0.383	2.368	1.912	1.566	2.148	0.438	1.372	2.018	1.543	0.52	0.368	2.243	1.962	2.715	0.725	2.72	2.563	1.399	0.444	2.778	1.74168	0.81015
218	1.334	1.526	1.447	1.069	2.465	1.504	1.866	2.265	3.233	1.246	2.225	0.425	2.303	0.703	1.851	2.588	0.907	1.131	2.128	1.889	0.57	0.385	1.473	1.927	2.923	0.504	3.18	2.703	1.355	0.421	2.62	1.68277	0.841
219	1.518	2.123	1.519	1	2.563	1.633	2.32	2.115	1.974	2.103	1.788	0.444	1.938	1.248	1.63	1.703	0.809	1.473	2.113	1.995	0.93	0.265	1.638	1.704	1.683	0.822	3.058	2.9	1.453	0.443	2.63	1.66242	0.69296
220	1.231	1.738	1.47	0.785	2.43	0.962	2.1	1.803	1.998	2.023	2.65	0.405	2.395	2.285	1.602	2.02	0.897	1.021	2.053	2.055	1.177	0.777	1.563	1.144	2.78	1.348	3.115	2.793	1.431	0.33	2.793	1.71529	0.74169
221	1.262	1.44	1.441	0.739	2.973	1.435	2.685	2.078	2.125	1.998	2.3	0.471	2.118	1.283	1.39	2.653	0.476	1.412	1.68	2.438	1.869	0.362	1.815	0.933	2.385	1.501	3.465	2.745	1.432	0.597	2.743	1.74981	0.79809
222	1.467	1.271	1.281	1.063	2.243	0.806	2.625	1.947	1.571	2.28	2.225	0.443	2.555	2.078	1.907	2.34	0.815	0.924	2.22	2.395	0.899	0.589	1.728	1.693	2.633	1.123	2.77	3.113	1.382	0.635	2.48	1.72584	0.74272
223	1.402	1.085	1.473	0.906	2.12	0.884	3.105	2.485	3.095	2.008	1.875	0.465	2.688	2.958	1.165	2.38	0.305	1.032	1.184	2.323	1.045	2.57	1.466	1.608	2.84	0.721	3.165	3.11	1.395	0.583	2.888	1.81706	0.90371
224	1.197	1.301	2.493	0.71	2.988	0.77	2.573	2.25	2.135	1.831	2.098	0.404	2.89	2.128	1.964	2	0.523	2.438	2.123	1.712	1.096	1.76	1.671	1.879	2.293	0.739	3.18	2.733	1.227	0.548	2.643	1.81603	0.78483
225	2.648	0.839	2.288	0.696	2.868	1.309	2.683	2.248	2.22	1.832	1.866	0.458	2.713	2.843	1.524	2.033	0.508	0.674	1.112	0.942	1.157	1.331	1.366	1.751	2.025	1.004	3.145	2.628	1.266	0.386	2.77	1.71397	0.8295
226	2.73	1.147	0.93	1.036	2.093	1.313	2.848	2.37	1.689	2.13	2.558	0.447	2.683	1.983	1.411	2.468	0.559	0.604	1.674	1.335	1.306	1.319	1.424	1.739	1.683	1.095	2.943	3.523	1.499	0.397	2.523	1.72448	0.80269
227	2.288	2.005	1.517	1.031	1.77	1.233	2.475	2.563	1.319	2.005	2.333	0.312	2.863	2.873	1.664	2.288	0.421	1.836	1.569	1.269	1.317	1.316	1.983	1.796	1.788	0.906	3.03	2.915	1.218	0.369	2.428	1.76452	0.74516
228	0.801	1.031	1.91	1.001	1.993	1.221	2.228	2.115	2	2.118	1.909	0.294	2.903	1.635	0.937	2.478	0.318	1.701	1.39	1.315	1.034	1.326	1.978	1.696	1.97	0.907	3.593	3.9	1.165	0.499	1.395	1.63745	0.83904
229	1.586	1.156	1.922	1.085	1.694	0.974	2.395	1.815	2.363	0.729	2.055	0.646	2.905	1.777	0.605	2.048	0.59	1.135	1.623	1.223	1.651	1.266	2.635	1.619	2.615	0.848	3.733	3.013	1.104	1.386	2.318	1.694	0.78035
230	0.817	1.444	1.921	0.976	2.808	0.906	2.35	2.173	1.397	0.84	2.388	0.622	2.69	1.987	1.637	2.598	0.636	1.115	1.476	0.703	1.306	0.979	2.308	1.764	2.348	0.85	3.04	3.125	1.107	0.708	2.145	1.65045	0.78008
231	1.095	1.566	1.682	1.005	2.65	0.983	2.44	2.3	2.818	2.04	1.432	0.655	2.683	2.593	1.474	1.943	0.667	0.513	1.517	1.623	1.224	0.881	2.183	1.514	2.475	0.882	3.735	3.308	1.34	0.694	2.088	1.74203	0.82683
232	1.152	1.679	1.933	0.999	2.525	1.36	2.22	1.065	2.618	0.88	1.875	0.697	2.643	2.72	1.589	2.395	0.471	1.405	1.348	1.968	1.37	1.559	0.421	1.603	1.458	0.829	3.393	2.713	1.321	0.307	1.896	1.62619	0.76428
233	0.763	1.501	1.002	1.156	2.515	0.496	1.887	0.969	2.158	0.737	1.877	0.676	2.753	2.583	1.505	2.175	0.319	1.404	1.139	1.662	1.85	1.135	1.567	1.715	2.67	0.726	3.498	2.5	1.18	0.84	2.513	1.59584	0.78572
234	1.274	0.878	2.268	1.041	2.82	0.928	1.98	1.346	2.648	0.8	1.942	0.722	2.505	2.7	1.342	2.473	0.314	0.876	1.407	1.707	0.634	1.077	2.51	1.531	2.91	0.716	2.635	1.958	1.177	0.479	2.465	1.61494	0.79915
235	1.244	1.676	2.24	0.964	2.645	1.265	1.709	2.453	2.895	0.922	2.025	0.754	2.558	2.865	2.305	2.465	0.166	0.953	1.546	1.208	1.773	1.196	2.255	1.85	3.023	1.024	3.453	2.378	1.195	0.541	2.478	1.80723	0.81902
236	0.855	1.68	2.133	1.021	2.908	1.2	1.899	1.097	1.941	0.517	2.478	0.638	2.748	1.774	1.511	2.15	0.276	0.757	2.74	1.348	1.932	0.943	2.123	1.871	3.105	0.623	3.315	3.22	1.124	0.981	1.792	1.7	0.85392
237	1.182	1.505	1.456	0.941	2.575	0.878	2.418	1.113	1.715	0.564	1.993	0.639	2.495	2.008	1.585	1.951	0.453	0.735	1.36	1.565	0.484	0.837	2.313	1.83	3.04	0.607	2.53	2.958	1.08	0.859	1.838	1.53248	0.75911
238	1.05	2.183	1.75	1.034	3.188	1.287	1.745	1.079	3.303	0.561	2.163	0.744	2.61	2.285	1.398	2.238	0.376	0.613	0.795	1.75	1.061	0.777	2.478	1.789	2.445	0.643	3.22	3.135	1.161	0.745	2.443	1.679	0.89131
239	1.044	1.769	1.356	1.031	2.445	1.337	2.128	2.798	3.193	0.423	2.233	0.771	2.463	2.328	2.508	2.115	0.212	1.173	1.152	2.258	0.535	0.785	2.385	1.337	2.56	0.773	3.023	3.065	1.125	0.674	2.943	1.74006	0.8921
240	1.084	1.509	0.676	0.978	2.955	2.735	2.493	1.695	2.675	0.415	2.188	0.755	2.928	1.489	2.725	1.982	0.513	0.472	0.893	1.213	0.845	0.632	2.263	1.092	2.375	0.727	2.998	3.188	1.122	0.833	2.433	1.64132	0.91027
241	0.755	1.462	0.865	1.459	3.215	2.593	2.6	2.36	0.732	0.42	1.861	0.785	1.502	1.832	2.42	1.958	0.464	1.354	0.971	2.243	0.825	0.559	2.708	1.303	2.668	0.749	3.148	2.913	1.127	0.853	2.64	1.65626	0.87783
242	0.832	1.199	2.123	1.183	3.073	2.39	2.055	1.256	0.582	0.463	2.128	0.649	1.628	1.402	1.285	1.981	0.313	0.979	0.958	2.483	0.82	0.935	2.05	1.245	3.095	0.768	2.438	3.258	1.117	0.834	2.88	1.56135	0.84691
243	1.214	0.971	1.815	1.077	1.881	1.33	2.173	1.205	0.69	0.438	2.385	0.837	1.461	1.548	1.073	1.908	0.274	1.061	1.015	2.14	0.868	0.601	1.899	1.368	2.543	0.761	3.275	3.078	1.027	0.754	2.703	1.46365	0.77242
244	1.215	0.864	2.308	1.01	2.235	3.17	2.938	1.185	0.634	0.465	1.847	0.668	1.516	1.217	1.522	2.123	0.443	0.649	2.42	2.378	0.86	1.219	1.862	1.502	2.733	0.845	3.065	3.103	0.963	0.864	2.67	1.62881	0.8674
245	1.853	1.137	1.172	2.28	2.368	2.478	2.47	1.194	0.493	0.443	2.388	0.75	1.58	1.581	1.068	2.12	0.412	1.315	2.23	1.468	1.156	0.739	1.507	1.53	1.93	0.989	2.593	3.443	1	0.646	2.385	1.57155	0.75836
246	0.77	1.483	1.153	1.605	2.91	0.784	1.872	1.139	1.009	0.458	2.763	0.703	1.357	1.567	1.492	1.724	0.341	1.545	1.643	1.865	1.346	0.869	2.275	1.555	1.81	0.994	2.578	3.065	1.009	0.669	2.345	1.50639	0.71178
247	1.106	2.065	1.538	0.947	3.165	0.902	2.128	1.256	1.995	0.455	1.871	0.721	0.592	1.995	1.572	1.33	0.266	1.141	1.484	1.922	0.83	0.719	2.073	1.327	1.964	0.976	2.443	2.45	1.167	0.584	1.924	1.44865	0.68623
248	1.131	0.872	1.071	2.685	3.085	1.207	1.945	0.968	2.258	0.452	1.975	0.631	1.652	1.194	2.225	1.863	0.315	1.3	1.389	2.873	1.97	0.653	1.781	1.327	1.734	0.969	1.892	2.975	1.279	0.468	2.008	1.55313	0.752
249	1.099	1.919	0.784	2.19	3.24	1.944	0.974	1.205	1.774	0.451	2.415	0.671	1.947	1.058	2.578	2.018	0.395	1.345	2.063	0.807	0.97	1.241	1.842	1.335	1.951	0.982	1.993	2.93	1.119	0.278	2.633	1.55326	0.76523
250	1.419	1.375	1.185	2.068	2.13	2.003	2.083	1.12	0.875	0.45	2.063	0.706	2.013	1.528	2.343	2.003	0.393	1.771	1.824	0.638	0.806	0.934	1.531	1.306	2.348	0.961	1.948	2.94	1.23	0.298	2.44	1.50748	0.68111
251	1.276	1.626	1.22	2.418	2.09	0.474	2.295	1.203	2.26	0.496	1.458	0.609	1.999	1.516	1.795	2.323	0.405	2.198	1.427	0.607	1.028	0.747	1.68	1.325	1.655	0.98	2.425	3.095	1.113	0.245	2.548	1.50116	0.73851
252	1.145	1.066	1.224	2.565	1.958	1.986	1.958	0.825	2.543	0.512	1.912	0.576	1.995	1.401	1.453	1.997	0.39	2	2.18	0.706	0.778	0.765	1.798	1.352	1.954	0.977	2.773	2.873	1.197	0.275	2.603	1.5399	0.74654
253	1.522	1.29	1.266	2.523	3.395	1.052	2.473	0.94	2.103	0.493	1.579	0.628	2.11	1.505	1.686	2.53	0.4	1.458	1.998	1.754	0.721	0.575	2.06	1.367	2.015	0.977	2.408	2.625	1.057	0.248	2.888	1.60148	0.79849
254	1.337	1.141	1.196	2.195	1.93	1.403	1.011	0.864	0.84	0.438	2.2	0.605	1.968	1.592	1.24	1.864	0.398	1.808	1.995	0.736	0.733	0.74	2.815	1.389	1.988	1.005	2.673	2.935	1.057	0.257	2.655	1.45187	0.74874
255	0.885	1.297	1.27	2.348	2.625	2.433	1.125	0.833	0.86	0.417	1.988	0.647	1.963	1.663	1.765	2.318	0.446	0.938	2.143	0.445	0.502	0.525	2.223	1.438	2.038	0.996	2.77	3.365	1.286	0.318	2.965	1.51081	0.85806
256	1.043	1.31	1.394	2.18	2.245	2.698	1.16	1.243	1.923	0.499	2.418	0.64	2.32	1.496	1.154	1.217	0.628	2.175	1.7	0.356	0.439	0.882	2.545	1.545	2.61	1.002	2.925	0.682	1.286	0.315	3.023	1.51784	0.80895
257	3.79	3.355	2.665	2.785	3.573	4.823	3.325	4.453	4.185	1.358	2.378	3.505	2.123	4.793	2.378	4.62	1.461	4.13	2.498	2.995	3.325	6.58	2.398	2.533	3.063	2.675	3.39	3.815	2.178	3.455	2.795	3.27097	1.08764
258	3.553	3.805	3.79	2.858	3.258	5.093	3.14	4.21	4.078	3.24	2.068	3.625	2.938	4.943	2.125	4.15	3.248	4.65	2.26	2.495	3.39	5.918	2.78	2.733	2.835	2.215	2.62	3.705	2.333	2.305	2.405	3.31503	0.96157
259	3.923	4.048	4.345	2.763	4.718	5.478	2.278	4.415	4.638	4.248	1.512	4.9	2.925	5.033	3.113	4.69	3.623	5.033	3.19	2.528	3.353	6.155	3.773	3.965	2.385	1.999	3.113	4.34	2.493	2.543	2.275	3.67081	1.14195
260	3.338	4.733	4.158	1.808	4.68	5.128	3.575	4.275	4.843	3.543	1.738	5.008	3.113	4.24	2.873	4.713	4.635	4.973	3.373	3.3	3.848	6.545	3.513	3.598	2.623	3.103	3.558	3.755	3.675	3.468	2.185	3.80381	1.03359
261	4.158	4.533	4.54	3.053	4.565	4.753	3.098	5.045	4.1	4.073	1.641	4.733	2.705	5.14	2.695	4.568	4.185	5.108	3.395	3.518	4.18	6.565	3.24	3.5	2.818	3.018	2.998	3.95	4.385	2.91	2.743	3.86816	1.00754
262	3.843	4.383	4.548	2.463	4.675	5.668	3.225	5.018	4.85	2.68	1.994	4.955	2.91	3.728	3.435	5.113	5.253	3.9	2.993	3.403	4.383	6.843	4.31	2.938	3.42	2.583	3.54	3.83	4.503	3.283	2.423	3.90623	1.09392
263	3.773	4.495	4.633	2.25	4.86	5.39	3.17	4.903	5.458	3.81	2.165	4.918	2.995	5.248	3.618	5.74	6.043	4.693	3.285	3.853	4.62	7.008	3.553	3.24	3.265	3.215	2.645	4.37	4.675	3.37	3.155	4.14245	1.14764
264	4.425	4.333	5.145	3.735	4.868	5.798	3.538	4.215	5.493	3.713	2.158	5.538	2.985	4.63	4.06	4.568	5.205	5.305	3.028	4.095	3.9	6.555	3.738	3.293	3.873	2.81	3.108	4.295	4.91	3.565	2.863	4.18532	1.00859
265	4.718	4.33	5.203	3.788	3.855	5.648	3.388	5.08	4.47	4.183	2.513	5.035	3.558	5.155	4.048	4.95	5.38	5.2	3.848	4.003	4.825	6.338	3.9	3.785	3.438	2.668	2.62	4.69	4.888	3.355	2.743	4.24526	0.9544
266	4.933	4.993	5.423	3.723	4.83	5.9	3.643	4.85	4.585	3.563	0.982	4.97	3.553	4.898	4.528	4.62	5.935	4.945	3.163	3.855	5.37	6.23	3.508	3.203	3.745	2.6	2.783	4.858	4.585	4.053	3.385	4.2649	1.11408
267	4.773	4.263	5	3.465	4.113	6.813	3.68	4.83	5.598	3.193	1.939	4.515	3.165	5.07	4.2	4.133	6.05	5.315	3.788	3.883	5.56	6.808	3.775	3.613	3.23	2.775	3.51	4.765	5.133	3.763	3.55	4.33123	1.12334
268	4.39	4.508	5.018	3.79	4.445	6.46	3.603	5.02	5.44	4.225	2.193	5.705	4.413	4.505	4.375	5.268	6.368	5.015	3.265	4.005	5.728	6.188	3.835	1.75	4.105	2.893	2.738	5.125	4.528	4.053	3.298	4.39523	1.14712
269	4.043	4.753	4.595	3.86	4.27	6.768	3.92	5.343	5.85	4.77	1.324	4.993	3.535	4.81	5.27	4.573	6.195	5.733	3.218	4.273	6.293	6.798	4.1	3.228	3.585	2.713	3.055	4.825	5	3.475	3.435	4.47106	1.23533
270	4.26	4.573	4.653	3.523	4.438	6.635	3.498	4.643	5.56	4.45	2.413	5.453	3.99	4.975	4.478	4.935	6.123	5.548	2.57	4.465	5.82	6.3	3.803	2.618	3.335	2.688	3.153	5.103	5.055	3.855	3.13	4.38848	1.14303
271	4.015	4.89	5.345	4.41	5.15	6.613	3.628	5.098	5.845	4.893	2.3	5.785	4.185	4.738	5.833	4.773	6.063	5.703	3.13	4.225	5.543	6.413	4.188	2.848	3.615	2.63	3.15	4.883	4.968	3.975	3.873	4.60348	1.12247
272	3.953	4.795	5.583	4.473	5.133	7.253	3.305	4.95	5.493	4.74	2.708	5.13	3.775	5.783	5.948	5.523	6.545	6.173	2.895	4.32	6.575	6.51	4.74	3.543	2.23	3.003	3.218	4.96	4.625	3.488	3.483	4.67268	1.29672
273	4.468	4.293	5.723	3.778	4.555	6.738	3.77	5.103	5.865	4.783	2.15	5.518	3.98	5.643	5.095	4.838	6.46	5.138	3.705	4.17	5.935	6.703	4.968	3.82	2.77	3.06	2.71	4.77	4.83	3.825	2.63	4.574	1.20187
274	3.913	4.475	5.08	3.108	4.6	6.678	3.58	4.703	5.715	5.388	2.798	5.94	4.07	5.22	5.45	4.323	6.74	5.69	3.385	4.915	6.18	5.765	4.208	4.145	4.108	3.415	3.505	5.075	5.28	3.41	2.385	4.62087	1.12671
275	4.375	4.993	5.388	3.825	4.985	7.238	3.183	5.215	5.99	5.385	2.49	5.728	4.075	5.53	5.47	4.593	6.59	5.873	3.358	4.285	6.448	6.973	5.125	4.173	3.923	3.868	3.153	4.953	4.783	2.865	2.63	4.75687	1.25421
276	4.555	4.323	5.405	3.695	4.483	7.078	3.49	5.505	5.825	5.16	2.353	5.703	3.728	5.918	4.598	5.135	6.48	6.205	3.03	4.59	6.133	7.01	5.033	3.988	4.305	3.76	2.88	5.155	5.24	3.853	2.223	4.73674	1.26501
277	4.435	4.873	4.928	4.298	4.708	7.223	3.743	5.168	6.078	5.36	2.405	5.828	4.508	5.903	6.113	5.16	6.108	5.688	3.4	4.52	6.733	6.683	5.155	4.263	3.168	3.885	2.615	4.793	4.605	3.558	1.388	4.75139	1.33032
278	4.495	4.47	5.175	5.223	4.92	7.015	3.7	5.15	5.798	5.503	2.73	5.985	3.97	5.758	5.718	5.938	6.7	5.38	3.16	4.678	6.498	5.7	5.393	3.81	4.27	3.533	3.263	5.11	4.955	3.49	3.14	4.85897	1.12704
279	4.055	4.205	5.238	5.143	4.705	6.868	3.905	5.348	6.11	4.965	3.08	5.308	4.395	5.743	5.85	5.798	5.813	4.89	2.565	4.86	5.675	6.843	4.22	4.758	3.38	3.703	3.245	4.565	4.76	2.473	3.358	4.704	1.13917
280	4.233	4.708	4.795	4.42	4.703	6.85	3.793	5.558	6.188	5.73	2.815	5.463	4.77	5.828	6.505	5.588	6.15	5.113	4.093	4.95	6.795	6.885	4.22	4.388	3.87	3.73	3.513	5.208	4.89	3.485	2.208	4.88532	1.17432
281	4.153	3.845	4.953	5.06	5.348	7.32	3.55	5.23	6.093	5.288	3.058	5.465	4.988	6.225	5.518	6.098	6.715	4.883	3.878	4.788	7.335	6.415	5.398	3.32	4.635	3.825	3.528	5.37	5.533	3.175	4.003	4.99977	1.17013
282	4.67	4.98	5.268	5.335	5.385	7.15	3.715	5.175	6.17	5.895	3.255	5.685	4.665	4.91	6.568	5.538	6.53	5.81	3.27	4.07	6.463	6.273	4.465	4.553	4.245	3.745	3.163	5.155	5.195	3.465	3.935	4.99035	1.08734
283	4.695	4.743	5.11	5.605	4.925	7.673	4.303	5.183	5.665	5.545	3.043	5.215	4.22	6.215	5.958	5.67	6.823	5.725	3.843	5.07	6.185	7.445	4.048	4.803	4.498	4.105	3.505	5.148	4.82	3.885	3.733	5.07755	1.09237
284	4.535	4.685	5.155	5.05	5.303	7.473	3.87	5.1	5.645	5.755	3.425	5.895	4.388	6.45	5.688	5.793	6.603	5.823	4.445	4.973	6.16	4.848	4.73	3.785	3.623	4.028	3.465	5.015	5.08	3.66	3.183	4.95584	1.03919
285	4.255	5.285	4.865	5.343	5.453	7.008	3.605	4.8	5.885	5.64	2.66	5.68	5.155	6.35	6.773	4.78	6.2	5.323	4.65	5.363	6.725	7.205	4.52	3.91	4.355	4.083	4.145	5.143	5.18	3.903	3.085	5.07506	1.1099
286	4.378	5.138	5.21	5.79	5.58	7.403	3.495	5.238	6.093	5.883	3.53	5.788	5.2	6.455	6.705	5.928	6.393	6.235	4.3	5.195	5.62	6.825	5.378	4.06	4.47	3.91	3.978	5.075	5.285	3.73	2.853	5.19745	1.10359
287	4.788	5.193	5.085	5.605	5.72	7.793	3.353	5.18	5.943	6.193	3.81	5.688	4.833	6.425	6.298	6.13	6.31	5.993	4.263	5.488	6.623	5.415	4.93	4.35	3.65	4.173	4.26	4.83	5.108	3.51	3.83	5.18613	1.0499
288	4.073	5.418	5.22	5.37	5.033	7.42	4.095	4.84	5.83	6.418	3.75	5.835	5.03	6.14	6.303	5.903	6.105	6.123	4.193	5.098	6.718	6.54	5.295	4.733	4.593	4.168	3.818	5.068	4.845	3.875	3.658	5.20994	0.98831
289	4.87	5.55	4.815	5.813	5.63	7.398	3.818	5.623	6.323	6.2	4.028	5.36	5.3	5.918	6.168	5.405	6.123	5.438	4.503	5.33	7.138	6.468	5.273	3.545	4.523	4.008	3.97	4.618	5.04	4.033	3.783	5.22619	0.99414
290	4.243	4.868	5.065	4.9	5.363	7.268	3.93	5.075	5.843	6.4	4.103	6.355	5.058	6.808	6.11	6.135	6.75	6.103	4.86	5.523	7.3	7.435	4.878	4.748	5.275	3.535	3.465	4.595	5.19	4.105	3.408	5.31271	1.14144
291	4.415	4.673	4.678	5.013	5.573	5.825	3.748	5.588	6.21	6.318	4.145	6.095	4.76	6.14	5.55	6.325	6.295	4.71	4.955	5.398	6.66	5.048	5.4	4.195	4.003	4.448	4.19	4.88	5.078	4.313	2.25	5.06061	0.95577
292	4.765	5.145	4.905	4.913	5.445	7.28	3.66	5.143	6.118	6.48	3.71	6.085	4.95	6.785	6.715	5.75	7.088	5.47	4.513	5.37	5.86	6.86	5.453	4.598	5.365	4.618	3.753	5.045	4.193	3.583	3.723	5.26906	1.05959
293	4.463	5.583	5.388	5.78	5.71	7.63	4.33	5.345	5.993	6.45	4.268	4.823	4.813	6.57	6.255	6.16	6.37	5.808	4.238	5.155	6.78	7.735	5.315	4.32	5.168	4.313	4.218	4.998	4.665	4.183	3.925	5.3791	1.02289
294	4.363	6.2	5.525	5.32	5.315	7.65	4.053	5.503	6.04	6.235	4.628	5.598	5.573	6.69	6.475	6.02	6.99	5.3	4.503	5.643	6.565	6.473	5.245	4.835	5.735	4.123	3.308	4.828	5.033	3.91	3.845	5.404	1.01785
295	4.515	5.298	5.198	5.37	5.788	7.598	3.008	5.66	6.088	6.32	4.618	5.238	5.403	6.643	6.683	6.175	6.813	6.103	4.393	5.185	6.355	5.965	5.075	4.35	4.71	4.195	3.96	5.125	5.228	3.413	3.883	5.30181	1.0552
296	4.758	6.18	4.535	5.503	5.893	8.09	4.215	5.575	6.31	6.565	3.723	6.218	5.293	6.6	6.765	6.713	7.473	5.94	4.398	5.29	6.963	7.093	5.325	4.423	5.878	4.238	3.923	5.035	4.678	4.015	4.74	5.55961	1.14385
297	4.91	5.373	5.148	6.115	5.795	7.943	3.925	5.228	5.923	6.763	4.768	5.218	5.523	6.218	6.998	6.033	7.095	6.058	4.435	5.893	6.51	6.738	5.258	4.558	5.298	4.393	4.14	5.255	4.975	3.975	3.228	5.47387	1.05626
298	4.883	5.813	5.363	5.063	5.553	7.87	4.765	5.265	6.365	6.583	5.323	5.368	5.495	6.733	7.06	6.265	7.368	5.378	4.388	6.203	7.038	7.45	5.44	4.233	5.053	4.26	3.828	4.868	5.373	3.805	3.068	5.5329	1.15653
299	4.47	6.458	5.653	5.433	5.66	7.15	4.643	5.863	6.33	6.648	4.533	5.863	5.503	6.038	6.78	6.648	7.155	5.64	5.125	6.468	6.413	6.398	5.855	5.013	4.183	4.583	4.093	5.155	5.088	3.708	3.488	5.54961	0.99677
300	4.563	5.445	5.185	5.553	5.715	7.38	4.6	5.388	6.018	6.78	5.61	6.438	5.683	6.388	7.298	6.298	7.333	6.343	4.673	5.633	6.273	7.115	5.785	4.638	4.8	4.775	3.885	4.855	5.035	3.9	3.763	5.58542	1.0212
301	4.593	5.835	5.045	4.873	5.5	7.168	4.505	5.635	6.21	6.715	5.68	6.01	5.055	6.338	6.443	6.153	7.908	6.255	4.995	6.235	6.963	6.785	5.145	4.763	5.325	4.36	3.923	4.84	5.598	3.603	3.463	5.54577	1.0549
302	4.415	5.875	5.598	5.898	5.695	7.548	4.35	5.21	5.98	6.568	5.11	6	5.75	6.64	7.045	5.678	6.998	6.4	4.873	6.553	6.723	7.168	4.988	4.538	5.153	4.768	3.945	4.973	5.548	3.445	4.58	5.61332	1.01202
303	4.848	5.308	5.65	5.07	5.853	7.653	4.505	4.928	6.12	7.12	4.77	5.945	5.685	6.465	6.528	5.405	7.06	6.085	4.883	6.268	6.563	6.155	5.285	4.758	5.318	4.535	3.713	5.255	5.483	3.515	2.978	5.47442	1.04751
304	4.76	4.705	5.368	5.653	5.555	7.92	4.133	5.323	5.965	6.915	5.395	5.965	5.638	6.283	6.52	5.808	6.993	4.265	4.495	6.278	6.738	5.435	5.455	5.04	5.358	4.95	4.433	5.353	5.61	3.878	3.79	5.48313	0.95488
305	4.773	6.29	4.745	5.42	5.778	7.26	4.318	5.033	6.043	7.395	5.428	6.048	5.725	6.945	6.785	4.89	7.998	6.145	4.89	6.088	5.718	6.835	5.575	5.26	5.435	4.673	4.17	5.045	5.32	3.823	3.753	5.60013	1.03906
306	4.735	5.81	5.013	5.64	6.008	7.708	4.708	5.335	6.24	7.18	5.753	5.393	5.503	6.69	6.643	5.715	7.545	5.428	5.07	6.39	6.6	7.395	5.668	4.765	4.558	4.835	3.908	5.318	5.31	3.935	3.678	5.62829	1.04348
307	4.863	6.498	4.67	5.675	5.14	8.005	4.743	5.28	6.455	6.91	5.945	6.385	5.24	6.465	6.638	6.243	7.233	6.218	5.38	6.313	6.955	6.728	5.62	5.13	5.938	5.22	4.28	5.628	5.535	4.073	4.655	5.80842	0.92056
308	4.938	6.995	4.958	5.79	5.748	8.51	4.975	5.758	6.315	7.34	5.36	5.518	5.735	7.065	6.678	6.503	6.603	6.115	4.513	6.253	6.313	7.068	5.495	5.138	5.65	4.99	3.558	5.358	5.628	3.883	4.975	5.79761	1.03251
309	5.555	5.775	4.858	5.868	5.903	7.538	4.82	5.92	5.93	7.075	5.218	6.225	5.8	6.31	6.673	5.39	6.813	5.738	4.685	5.88	6.678	5.893	5.61	4.14	6.115	4.873	4.738	4.718	5.498	4.02	4.16	5.62635	0.86474
310	5.193	5.933	5.2	6.148	6.023	8.355	5.123	5.365	6.255	6.99	5.623	5.398	6.038	7.04	5.093	6.825	6.923	5.008	4.305	6.413	6.6	5.923	5.773	4.52	5.318	5.408	4.898	5.413	5.668	4.27	5.055	5.74506	0.89472
311	5.128	4.975	5.44	6.005	5.403	7.188	4.985	5.793	6.273	6.7	5.84	5.565	5.57	6.83	6.253	5.985	6.865	5.82	5.085	5.768	6.995	7.3	5.713	4.32	5.945	5.26	4.52	5.105	5.115	3.708	4.27	5.66845	0.87756
312	5.305	6.593	5.665	5.953	6.11	7.8	4.598	6.005	6.455	6.663	5.685	6.273	5.73	6.563	6.67	6.878	6.468	5.558	5.753	5.825	6.845	6.51	5.508	4.508	6.273	4.838	4.248	5.358	5.72	3.565	3.775	5.79671	0.95094
313	5.643	6.293	5.123	6.125	6.035	6.948	5.415	5.365	6.645	6.793	3.468	5.933	5.628	6.803	7.11	5.688	7.633	6.43	5.4	6.398	6.275	6.983	6.145	5.355	4.515	5.108	4.868	5.225	5.875	3.088	3.808	5.74584	1.05271
314	5.335	6.098	5.653	6.043	5.553	7.503	4.705	5.203	6.258	7.278	5.703	5.828	5.695	5.883	7.025	6.068	7.533	6.893	5.235	5.683	6.833	6.808	5.003	4.785	5.23	4.995	4.348	5.208	5.455	3.333	3.905	5.71219	1.00275
315	5.408	6.32	5.348	5.943	5.728	8.298	5.04	5.668	6.363	7.465	5.47	5.75	5.683	6.018	6.76	6.428	7.608	6.35	5.575	6.463	7.043	5.808	5.72	4.333	4.788	4.998	4.998	5.29	5.428	3.44	3.545	5.77668	1.05165
316	5.6	5.258	5.728	6.235	6.063	7.068	4.9	5.663	6.513	7.285	6.023	5.193	5.923	5.863	7.118	6.74	7.215	6.393	5.413	6.723	6.205	7.523	5.065	5.358	3.468	5.283	4.683	5.438	5.285	3.898	3.66	5.76719	1.02539
317	5.545	5.555	5.063	6.455	5.453	7.958	4.738	5.535	6.303	6.933	5.14	5.8	6.338	6.985	6.68	6.678	7.243	5.82	5.69	6.018	6.49	5.975	3.95	4.83	5	5.24	5.025	5.218	5.565	3.608	3.475	5.68729	1.01753
318	5.503	6.088	5.32	5.83	5.913	7.775	4.563	4.198	6.218	7.283	6.265	5.575	5.783	6.48	7.54	6.398	7.905	5.69	5.745	5.76	6.945	7.308	5.278	5.023	4.738	4.813	4.535	5.283	5.918	3.8	4.388	5.80197	1.06125
319	5.713	6.023	5.57	5.778	6.15	8.33	4.49	4.885	6.253	6.52	4.005	6.288	5.993	5.468	6.338	6.063	7.285	5.688	6.073	6.185	6.978	6.52	5.898	4.475	5.05	5.158	4.845	4.828	5.6	4.19	4.803	5.72397	0.93573
320	5.42	6.875	5.413	5.685	6.055	7.645	4.438	4.718	6.77	7.043	6.03	6.68	5.455	6.183	7.163	6.455	7.363	5.608	5.55	6.395	6.45	4.428	5.01	4.408	5.53	4.898	4.888	5.248	5.583	4.02	4.27	5.73152	0.98354
321	5.223	5.98	5.613	6.493	5.878	7.338	5.135	5.418	6.675	6.868	5.555	6.755	6.138	6.193	6.163	6.523	6.798	4.568	6.303	6.223	6.525	7.555	5.095	5.35	6.168	5.315	3.89	5.155	5.853	4.135	4.17	5.84035	0.90754
322	5.028	6.495	5.205	5.205	5.815	6.525	5.435	5.518	6.475	7.048	5.68	5.73	6.253	6.263	6.338	6.438	7.668	5.98	5.925	5.925	6.21	5.535	5.368	5.103	4.855	5.033	4.855	4.74	5.545	3.868	3.505	5.66342	0.85873
323	5.315	6.623	5.195	6.75	5.935	8.34	5.183	5.853	6.57	6.7	5.438	6.11	5.92	6.138	6.57	6.838	7.108	5.833	6.033	5.863	6.273	5.718	5.358	5.458	5.665	5.35	4.978	4.728	5.805	3.05	4.523	5.84584	0.93006
324	5.23	7.683	4.833	6.678	6.15	7.35	5.23	4.983	6.718	6.69	5.833	6.235	6.095	6.23	7.253	6.68	7.065	5.273	6.345	6.343	6.885	5.255	4.53	4.28	5.668	5.433	5.008	5.105	5.65	4.11	3.535	5.81794	1.01989
325	5.53	7.11	4.883	6.038	5.733	6.955	4.94	4.94	6.6	6.938	5.343	6.15	5.575	5.988	6.62	6.755	7.058	6.37	5.023	5.52	6.603	5.48	5.813	5.06	4.983	5.348	5.185	5.038	5.86	3.525	4.708	5.73135	0.84423
326	5.848	7.223	5.21	6.613	5.983	7.973	4.683	5.585	6.308	7.033	5.568	4.958	6.13	6.073	6.713	6.703	6.913	6.008	5.715	5.92	5.395	6.068	4.81	4.37	4.903	5.11	4.8	4.9	5.675	3.743	5.2	5.74626	0.92433
327	5.408	6.535	5.92	6.328	5.878	8.435	5.7	5.76	7.05	7.02	5.725	5.503	6.115	6.543	7.268	7.02	6.708	6.175	5.285	6.535	6.43	6.335	5.313	4.663	4.363	5.49	5.29	5.193	5.885	3.97	4.595	5.94961	0.93586
328	5.415	6.548	5.083	6.45	5.893	7.82	4.898	5.563	6.68	7.843	5.805	6.235	6.18	6.095	5.998	6.655	7.508	6.01	5.883	6.575	6.543	6.495	5.995	4.765	4.015	5.35	3.473	4.943	5.543	3.92	4.703	5.8349	1.04498
329	4.9	5.718	5.365	5.928	6.043	8.21	5.1	5.495	6.7	7.693	6.035	5.64	5.883	5.183	6.09	7.095	6.69	5.415	5.6	6.64	6.473	6.753	6.063	4.38	5.725	5.595	5.405	5.035	5.46	3.733	4.545	5.82548	0.93023
330	5.7	5.578	5.67	5.945	6.415	7.693	5.228	5.758	6.99	6.708	6.54	5.993	5.705	4.658	6.705	6.785	7.078	5.135	6.538	6.29	6.385	5.45	5.34	5.008	4.758	5.29	4.803	4.955	5.76	3.845	4.423	5.77835	0.88013
331	5.688	6.55	5.383	5.365	6.008	8.138	5.063	5.5	7.125	6.753	6.185	5.448	6.12	5.875	6.848	7.2	7.135	5.525	5.57	6.238	6.93	5.37	5.483	4.79	3.47	5.278	5.405	5.298	5.37	4.308	4.955	5.81852	0.9503
332	5.238	6.123	5.575	5.888	6.088	8.475	4.995	5.77	6.515	7.01	6.395	6.928	5.938	5.803	6.633	6.595	7.235	5.963	6.018	6.558	6.62	5.873	5.413	5.015	6.388	5.54	5.208	5.02	5.738	3.878	5.135	5.98616	0.85445
333	5.485	5.115	5.458	5.748	5.825	8.08	4.848	5.903	7.105	7.728	5.893	5.51	6.12	5.415	6.108	6.465	7.233	5.51	5.61	6.503	7.14	5.338	5.663	4.573	5.66	5.248	5.363	5.54	5.715	4.048	4.185	5.81081	0.92322
334	5.23	6.238	5.193	6.195	5.943	7.038	5.438	5.698	6.933	7.568	5.778	6.085	5.58	5.723	7.345	6.325	6.915	5.108	6.26	6.413	6.44	5.578	4.59	3.535	5.558	5.423	5.295	5.075	5.568	3.708	4.533	5.7519	0.93545
335	5.11	5.933	5.21	6.498	6.14	7.935	5.34	5.158	6.685	6.525	6.003	6.478	5.78	6.14	6.393	5.513	6.968	5.91	5.9	6.913	6.685	5.215	4.223	4.935	4.12	5.635	5.278	5.345	5.738	4.26	4.858	5.76852	0.86667
336	5.555	6.21	5.318	6.475	5.748	7.483	4.863	5.26	6.835	7.39	5.96	5.38	6.13	6.745	5.158	6.35	6.638	4.613	6.07	6.498	6.46	5.77	5.553	4.308	4.903	5.345	5.625	5.208	5.798	4.383	4.638	5.76355	0.82751
337	5.345	6.645	5.373	6.21	5.945	7.135	5.233	5.408	6.94	6.993	5.975	6.76	6.068	5.93	5.94	6.573	6.933	5.4	5.848	6.09	6.275	4.6	5.688	4.325	6.328	5.613	5.36	5.445	6.198	4.488	4.973	5.87216	0.73825
338	5.365	6.493	5.223	6.055	6.065	7.455	4.983	5.743	6.91	7.073	5.813	6.193	5.735	6.35	6.283	7.125	7.738	5.34	5.995	6.28	6.87	5.858	6.025	4.15	5.983	5.785	5.553	4.645	5.838	4.633	4.638	5.94177	0.84709
339	5.55	5.898	5.643	5.86	5.73	7.605	5.335	5.998	6.485	6.235	6.823	6.413	6.515	6.443	6.188	6.44	7.995	6.343	6.043	6.533	6.75	6.278	6.325	5.138	5.978	5.555	5.283	5.06	5.813	4.618	4.34	6.03913	0.7616
340	5.435	6.438	5.218	5.438	5.845	7.898	4.77	5.965	6.84	7.248	6.038	5.715	6.528	5.253	5.39	6.425	7.058	5.625	5.703	6.033	6.32	7.075	5.97	4.13	5.703	5.385	5.633	5.538	5.623	4.488	4.88	5.85832	0.82248
341	5.615	6.703	5.335	6.265	5.88	8.398	4.385	5.808	6.638	7.45	6.58	6.348	5.778	6.235	6.658	6.483	6.91	6.22	5.17	6.063	6.778	5.058	4.628	4.765	5.685	5.323	5.638	5.14	5.903	4.333	3.903	5.87342	0.96418
342	5.783	6.48	4.743	5.99	6.693	8.128	5.415	5.813	6.943	7.418	5.878	5.468	6.235	6.67	6.028	6.625	7.033	6.285	6.245	6.393	6.488	5.768	5.918	3.88	5.75	5.643	4.89	5.513	6.39	4.508	4.185	5.97416	0.90928
343	5.655	6.313	5.4	5.928	5.818	8.508	5.173	5.043	6.688	6.668	6.833	6.063	6.05	7.423	6.993	6.593	7.028	6.76	6.45	6.718	6.67	4.36	5.853	5.728	4.668	5.27	5.235	5.168	5.983	3.778	4.44	5.97606	1.0002
344	5.435	6.96	5.758	5.81	6.47	7.535	5.64	5.763	7.028	7.478	6.495	6.105	6.01	5.79	6.863	6.805	7.133	6.298	6.418	6.245	7.085	5.633	5.855	4.86	5.93	5.278	5.545	5.058	5.445	4.035	4.918	6.05423	0.81939
345	5.64	6.9	5.88	5.435	6.398	7.64	5.19	5.445	6.618	7.663	6.693	6.188	6.235	6.7	6.953	7.028	6.995	6.183	5.943	6.38	6.728	3.848	5.895	4.68	4.76	5.73	5.355	5.53	5.625	3.393	4.695	5.94665	1.00239
346	5.853	7.33	5.525	5.525	6.153	7.678	4.48	5.423	6.768	6.903	6.063	6.09	6.025	7.123	6.658	5.48	6.945	5.98	5.275	5.755	7.058	5.085	5.625	4.18	5.625	5.435	5.175	5.025	5.793	3.658	4.668	5.81803	0.93741
347	5.92	7.03	5.48	6.105	6.15	7.31	4.643	5.953	7.18	7.54	6.05	6.038	5.883	6.5	6.145	6.253	7.375	6.473	6.088	6.123	7.023	5.73	5.678	5.01	5.178	5.95	5.765	5.488	5.833	3.498	5.265	6.02119	0.84059
348	5.68	6.813	5.395	5.198	6.275	7.558	4.868	5.96	7.165	6.733	6.575	6.033	5.258	6.523	6.32	6.335	6.665	6.17	6.373	6.395	6.338	6.263	6.03	4.67	4.44	5.75	5.295	5.33	5.9	4.283	4.523	5.9069	0.81355
349	5.508	6.955	5.268	5.69	6.338	7.365	4.975	6.04	7.175	7.798	6.65	5.663	6.455	6.305	6.553	7.02	7.933	6.015	5.283	6.368	6.933	6.965	6.058	4.185	5.438	5.423	5.608	5.303	5.97	4.245	4.838	6.07494	0.94238
350	5.868	7.225	5.405	5.04	6.915	8.625	4.903	5.498	7.29	7.818	6.863	5.383	6.085	7.138	7.038	6.773	7.5	6.165	6.12	6.25	6.39	3.645	6.145	4.788	5.535	5.36	5.833	5.518	5.755	3.238	5.028	6.03668	1.15569
351	5.935	6.738	5.82	5.895	5.693	7.318	5.185	5.575	7.11	7.068	7.115	6.475	5.938	6.955	6.07	6.77	6.893	5.738	5.67	6.245	7.27	5.078	5.755	4.173	3.513	5.408	5.778	5.033	5.778	4.23	5.285	5.91958	0.94044
352	6.073	7.285	5.38	5.773	5.83	7.68	5.64	5.76	6.753	7.133	6.42	5.66	6.505	6.865	5.965	7.133	6.305	6.195	5.9	6.048	6.72	5.93	6.185	4.835	5.363	5.318	4.54	5.648	5.628	4.103	4.933	5.98406	0.80858
353	5.805	6.538	5.48	6.345	5.905	8.04	5.445	5.613	7.108	7.328	6.15	5.49	6.525	6.753	6.373	5.81	7.008	5.605	5.345	5.833	7.413	6.193	6.133	5.333	5.12	5.415	5.553	5.33	5.728	4.248	4.64	5.98726	0.82696
354	5.893	7.978	5.855	5.86	6.033	8.355	5.393	5.225	6.81	7.973	5.2	6.385	5.998	6.235	6.555	6.313	6.47	4.383	6.305	6.285	6.55	6.015	5.35	4.985	5.098	5.393	5.258	5.52	5.695	4.403	4.953	5.95884	0.9433
355	5.695	6.245	5.41	6.375	6.13	8.055	5.13	5.853	7.293	7.838	6.605	5.06	6.073	6.458	6.358	6.883	7.41	5.95	5.988	6.418	6.42	6.545	5.325	4.775	5.195	5.733	5.22	5.74	5.78	4.17	4.33	6.01484	0.91747
356	5.833	6.77	5.955	6.213	6.005	8.36	5.325	6.51	7.118	7.835	7.213	5.878	6.3	6.298	6.878	6.558	7.333	6.593	6.128	6.555	6.928	5.978	5.535	5.708	4.378	5.528	5.318	5.218	5.675	4.285	4.408	6.14894	0.94442
357	5.868	5.008	5.723	6.05	6.155	8.255	5.103	6.085	7.233	7.788	5.873	5.203	5.675	6.83	6.885	6.413	7.028	5.823	6.255	6.42	6.278	6.5	5.838	5.44	6.173	5.553	5.905	5.413	5.885	4.093	4.38	6.03648	0.87429
358	5.573	6.773	6.173	6.173	6.09	8.13	4.838	6.013	7.255	7.405	7.088	6.003	5.908	5.928	5.943	5.61	6.713	5.808	5.908	5.86	6.923	4.855	5.918	5.095	5.04	5.778	5.223	5.265	6.01	4.303	3.868	5.91839	0.9043
359	5.935	6.09	5.93	5.7	6.14	8.535	5.178	5.838	7.02	7.258	6.933	4.75	6.273	7.23	5.858	6.123	7.26	6.063	5.795	6.05	7.14	6.088	5.148	4.493	5.415	5.52	5.923	5.33	6.118	4.225	4.118	5.98313	0.95915
360	5.353	7.773	6.165	5.24	5.933	7.48	5.74	5.913	6.925	7.435	6.68	6.288	6.245	6.475	6.175	6.648	6.878	6.32	6.085	6.385	7.26	4.258	5.268	3.93	3.675	5.248	5.898	5.638	5.573	4.283	4.438	5.92274	1.04248
361	6.105	7.533	6.153	6.488	6.463	7.778	5.665	5.938	6.973	7.125	6.983	6.33	6.02	6.815	5.898	7.013	7.95	5.81	5.793	6.615	6.075	5.928	6.098	4.468	4.71	5.865	5.898	5.518	5.96	4.108	5.485	6.17939	0.86611
362	6.155	6.105	5.63	5.748	6.253	7.183	5.783	5.91	7	7.355	6.825	6.585	5.535	6.96	6.455	6.835	6.858	5.808	6.065	7.105	6.765	6.018	5.635	4.81	5.868	5.723	5.95	4.925	5.675	3.883	3.86	6.04081	0.85938
363	5.13	7.508	5.835	5.95	6.255	7.543	5.538	6.008	6.848	7.693	6.865	5.155	6.263	7.53	6.25	6.43	7.088	6.085	6.075	6.48	6.278	6.803	5.173	5.013	5.483	5.558	4.955	5.473	5.923	3.965	4.593	6.05632	0.91457
364	6.06	7.395	5.773	5.673	6.683	7.258	5.573	5.745	6.775	6.948	6.15	6.695	6.498	6.74	6.66	6.455	5.603	5.885	6.255	6.458	7.123	6.788	5.413	5.68	5.36	5.838	5.885	5.493	5.873	3.975	4.275	6.09629	0.77746
365	5.973	6.185	6.218	4.968	6.113	7.595	5.28	6.235	6.965	7.058	6.615	6.208	6.183	6.76	6.44	4.99	7.613	5.63	6.015	6.363	7.21	6.915	5.458	6.038	5.975	5.578	5.67	5.36	5.863	4	5.373	6.09184	0.79351
366	5.468	6.41	5.748	6.06	6.258	7.448	5.37	5.993	7.06	6.99	5.723	4.508	6.263	6.325	6.138	6.44	7.318	5.855	6.285	6.415	6.508	6.67	5.988	5.56	5.243	5.755	5.245	5.258	5.91	3.403	4.568	5.94139	0.84133
367	5.858	5.72	5.958	6.303	6.738	7.585	5.265	6.155	7	7.605	6.463	5.63	6.528	6.513	6.693	6.798	7.37	5.125	6.413	6.638	7.163	6.59	5.61	5.61	5.97	5.345	5.87	5.535	5.38	3.52	4.748	6.11932	0.87462
368	5.9	6.473	5.918	6.54	6.423	7.565	5.205	5.27	7.275	8.028	7.308	6.508	6.078	7.098	6.273	6.49	7.548	6.243	5.71	6.45	7.09	6.82	6.295	6.105	4.883	5.855	5.845	4.845	5.693	3.948	4.665	6.20474	0.92509
369	5.583	6.71	5.848	6.038	6.345	7.693	4.37	5.76	6.913	7.818	6.803	6.383	6.15	7.538	5.603	6.46	6.698	6.488	6.438	6.47	7.58	5.353	6.188	5.933	4.65	6.043	5.653	5.388	5.735	3.823	4.028	6.0801	0.98321
370	5.865	6.285	6.128	4.94	6.643	7.593	5.41	6.085	6.915	6.66	6.315	5.9	6.063	6.925	6.22	6.6	7.733	6.798	6.078	6.673	6.57	6.588	5.775	6.3	5.75	5.783	6.043	5.258	5.685	4.163	3.768	6.11329	0.83319
371	5.55	6.838	5.738	6.125	6.223	7.203	5.19	5.855	7.038	6.988	6.718	5.225	6.093	7.313	6.045	6.645	7.62	5.58	7.093	6.768	6.998	7.123	6.425	5.63	5.578	6.033	5.155	5.61	5.378	3.848	4.618	6.1369	0.87627
372	5.43	6.965	6.113	6.283	5.94	8.268	5.438	6.198	6.788	7.853	5.825	5.385	6.005	6.98	5.908	6.853	7.538	5.213	5.648	6.98	6.59	7.663	6.933	6.048	6.01	6.115	6.043	5.168	5.485	4.328	4.473	6.20861	0.92768
373	6.138	6.835	5.88	5.47	6.64	7.9	5.348	5.278	7.238	7.66	6.94	5.263	6.06	7.328	6.398	6.51	7.173	5.325	6.143	6.958	6.75	7.58	6.143	5.853	5.81	6.128	5.755	5.218	5.855	4.25	5.438	6.23435	0.85965
374	5.965	6.57	5.923	6.148	6.328	6.965	5.32	5.88	6.915	7.128	5.94	5.768	4.475	6.975	6.745	7.408	7.453	6.545	6.13	6.525	6.59	7.723	5.805	5.308	5.953	5.933	5.575	5.148	5.788	4.168	4.248	6.1079	0.88332
375	6.25	6.46	6.198	5.358	5.955	8.083	5.043	6.048	7.298	7.688	5.898	5.49	6.15	6.818	5.515	6.308	7.465	6.618	6.245	6.408	6.485	7.683	5.315	5.815	4.803	6.47	5.813	4.938	5.418	4.415	5.585	6.13019	0.88414
376	6.19	6.585	5.745	6.865	6.383	7.85	4.815	4.865	7.045	7.265	5.748	6	5.355	6.668	6.298	6.868	7.423	7.235	5.788	5.86	6.548	7.863	6.08	4.86	5.578	5.698	5.508	5.44	5.568	4.085	4.818	6.09345	0.93827
377	5.84	7.25	6.305	6.998	6.103	7.6	5.11	5.865	7.438	7.978	7.188	6.4	5.773	7.373	6.628	6.65	7.713	6.298	6.473	6.503	6.67	6.515	5.548	5.103	5.035	5.68	5.49	5.345	5.81	4.23	2.983	6.19016	1.07175
378	6.105	6.773	6.085	5.92	5.993	8.138	5.423	5.365	7.333	7.61	6.813	6.465	5.628	7.22	5.54	6.063	6.883	6.035	6.378	6.378	6.465	7.198	5.943	5.075	5.123	5.728	5.85	5.333	5.843	3.905	5.358	6.12803	0.86068
379	5.975	7.16	5.553	6.533	6.098	7.49	5.493	5.87	7.233	7.79	5.873	4.983	6.15	6.965	5.835	6.558	6.748	5.933	5.818	6.35	6.3	7.43	5.25	5.585	5.895	5.863	5.585	5.23	6.068	4.31	5.84	6.12142	0.7792
380	5.815	6.563	6.025	5.498	6.638	7.325	5.04	5.13	7.398	7.53	6.423	5.983	5.193	6.498	5.88	6.49	7.323	5.49	6.238	6.553	6.958	7.66	6.505	4.973	5.925	6.14	5.698	5.268	6.148	4.038	5.155	6.11294	0.86162
381	6.4	6.528	6.075	5.365	6.33	7.223	5.36	4.855	7.16	7.748	6.545	6.34	6.16	7.475	5.643	5.72	7.928	7.06	6.333	6.36	7.023	6.573	6.473	4.973	5.21	6.188	5.635	5.373	5.955	4.14	5.38	6.17842	0.87889
382	5.828	6.868	6.035	5.823	6.368	7.373	5.095	4.985	7.203	7.475	5.853	5.388	5.998	6.948	7.078	4.713	8.053	7.04	6.113	6.088	6.8	6.51	6.265	5.59	6.053	6.138	6.093	5.215	5.915	4.053	4.605	6.1149	0.91028
383	6.263	6.845	6.125	5.775	6.253	8.398	5.115	5.585	7.213	7.365	6.683	7.015	6.298	6.405	5.66	6.553	7.19	6.558	6.42	6.02	6.955	6.388	5.815	5.278	5.335	5.978	5.733	5.345	5.813	4.305	5.248	6.19135	0.81504
384	6.26	6.478	6.093	5.485	6.753	7.688	5.235	5.21	7.315	7.643	7.153	6.315	6.46	6.613	6.348	6.535	8.128	4.998	5.818	6.798	6.533	6.098	6.203	4.123	6.195	5.885	5.63	5.58	5.838	3.868	5.088	6.14087	0.95325
385	5.848	6.063	4.405	5.645	5.56	6.053	4.968	4.803	6.32	4.873	4.048	5.708	5.16	7.453	3.408	4.785	4.928	4.375	4.833	5.808	5.008	0.89	4.75	4.81	4.248	4.81	4.543	5.03	5.075	3.38	2.09	4.82832	1.22385
386	6.068	5.623	2.58	5.99	5.573	5.25	5.238	4.645	5.658	5.843	4.495	4.568	5.34	7.383	3.465	2.903	6.448	4.343	5.328	5.295	3.813	2.355	4.475	5.158	1.684	4.748	3.658	4.87	5.343	4.06	2.883	4.6801	1.28696
387	5.533	4.84	3.508	5.955	5.533	5.543	4.295	3.88	5.84	6.153	3.633	4.57	4.855	6.603	3.143	2.925	5.808	4.048	5.148	4.253	3.345	0.259	3.398	4.588	4.493	4.463	4.223	4.718	5.215	3.96	3.61	4.46252	1.23337
388	5.805	4.963	4.065	5.325	4.858	5.305	3.803	3.665	5.688	5.423	4.445	4.723	4.958	7.155	4.303	4.873	5.378	4.353	5.268	3.768	4.013	1.688	1.7	3.79	3.785	3.988	4.033	4.418	5.098	3.28	3.495	4.43265	1.10483
389	5.23	4.83	4.068	5.685	5.173	3.85	4.603	3.983	5.42	4.598	2.81	4.035	5.475	6.268	2.998	3.65	5.108	3.47	4.74	3.84	3.05	1.22	2.758	4.598	2.983	3.5	3.973	4.638	5.183	4.65	4.398	4.21887	1.06216
390	6.26	3.898	3.585	4.613	3.92	3.84	4.695	4.643	4.945	2.048	3.363	4.543	5.225	4.668	2.39	3.57	5.058	3.77	4.288	3.615	3.4	2.72	2.87	4.658	3.565	3.893	3.833	4.668	5.418	4.273	3.895	4.06871	0.90293
391	5.75	4.473	3.615	5.013	4.558	4.033	4.908	3.643	5.035	4.753	2.548	4.143	5.01	5.35	2.485	2.31	3.795	3.023	3.71	2.51	2.995	4.86	2.48	3.713	2.728	4.09	3.96	3.935	3.97	4.203	3.223	3.89748	0.94659
392	5.748	3.02	3.42	5.988	4.29	3.698	4.453	3.435	4.88	4.848	3.015	3.593	4.748	5.763	3.708	3.165	4.99	2.675	3.523	3.185	3.92	0.641	2.355	3.898	3.2	3.775	3.695	4.118	5.2	4.543	2.525	3.87145	1.12417
393	5.165	2.053	3.198	5.563	3.863	3.705	4.645	4.445	4.655	4.38	3.518	3.758	5.163	5.16	4.323	3.913	4.49	2.858	3.228	3.385	3.223	1.472	3.075	3.875	2.573	3.62	3.643	3.903	5.143	4.628	3.168	3.86423	0.95135
394	4.935	2.295	3.918	4.978	2.46	3.67	4.515	4.28	4.97	3.6	2.855	3.29	5.228	5.37	3.91	4.158	5.133	3.03	3.66	4.008	3.153	0.669	1.891	3.868	3.065	3.943	4.208	3.065	5.065	4.023	3.025	3.74961	1.07173
395	5.538	2.383	3.138	4.883	4.168	3.418	4.7	4.458	4.883	4.51	2.923	3.74	4.74	4.685	3.633	3.668	4.735	2.543	4.2	4.235	3.938	3.608	2.693	3.575	2.86	3.223	3.895	2.098	5.08	2.923	3.733	3.83248	0.87489
396	4.965	2.6	2.69	5.028	3.903	3.68	3.875	3.55	4.628	3.815	3.958	3.583	4.935	5.543	3.485	3.588	5.385	2.463	4.773	3.833	3.218	2.25	2.968	4.723	2.608	3.66	3.788	1.595	4.723	3.348	3.57	3.76552	0.96206
397	5.32	2.6	3.303	4.908	2.973	3.895	4.103	4.065	5.225	4.945	3.335	3.938	4.388	5.303	3.265	3.37	3.86	2.933	4.615	3.125	3.643	1.665	2.718	4.485	2.868	3.295	3.393	2.095	4.868	3.09	3.475	3.71174	0.9405
398	5.268	3.263	4.15	5.378	3.638	3.98	3.745	3.898	4.065	4.873	3.723	3.51	3.935	5.408	1.92	3.825	4.385	2	5.603	2.67	3.173	0.555	3.608	4.775	2.53	3.823	3.148	3.293	4.6	2.968	4.418	3.74606	1.1033
399	4.775	3.715	4.215	5.015	4.188	3.145	3.535	4.275	4.753	4.068	3.685	4.285	4.353	5.145	2.235	3.475	4.748	1.61	4.713	3.685	3.495	0.595	3.28	4.628	2.363	3.415	3.755	3.715	4.508	2.793	2.883	3.71123	1.02594
400	4.98	3.505	3.098	4.475	3.085	3.09	4.37	2.905	4.75	3.965	2.853	3.503	4.298	4.043	3.79	2.35	3.898	1.724	4.925	2.725	3.768	0.854	3.26	4.175	3.518	3.433	3.558	4.103	4.748	3.14	3.483	3.56039	0.90859
401	5.055	2.5	3.308	4.45	3.76	3.708	3.768	3.9	4.305	3.718	3.765	3.833	4.373	3.305	2.688	3.355	3.82	2.06	2.833	2.335	4.123	2.568	2.573	4.19	3.345	3.108	4.003	3.848	4.913	2.785	3.358	3.53719	0.74531
402	4.223	3.423	2.858	4.883	3.783	3.218	3.755	3.948	4.418	2.893	2.588	4.188	4.018	3.023	3.545	3.01	4.085	2.905	4.705	3.423	3.85	0.214	2.603	3.675	3.735	3.27	3.763	3.643	4.838	2.285	3.773	3.50132	0.89408
403	4.673	3.74	4.303	4.875	3.665	3.855	3.835	3.94	4.663	2.835	1.869	4.178	4.218	4.425	3.535	2.385	2.725	1.976	4.515	3.113	3.825	3.833	2.365	4.385	3.048	3.135	3.49	3.815	5.04	3.475	3.833	3.66345	0.82545
404	4.765	3.403	2.94	4.86	4.218	3.933	3.435	3.048	4.335	3.238	2.103	3.9	4.105	3.305	3.02	3.608	3.433	2.493	3.733	3.33	3.515	0.292	3.245	4.033	3.54	2.673	3.373	3.513	4.903	1.998	3.805	3.42242	0.9089
405	4.828	2.82	2.82	4.908	3.723	3.86	3.543	3.845	4.633	2.248	3.405	3.648	4.083	3.285	2.993	3.528	3.07	2.058	3.97	2.633	3.49	0.885	2.78	3.845	2.518	2.853	3.31	3.678	5.12	1.468	3.58	3.33639	0.94146
406	4.535	1.737	3.02	4.915	3.805	2.883	3.558	3.428	4.5	3.275	1.94	3.838	4.378	3.558	2.535	2.64	3.325	2.893	5.023	2.513	3.943	1.067	2.715	4.193	2.165	2.658	3.343	1.698	4.685	2.085	3.058	3.22287	1.01369
407	4.845	1.991	2.705	4.433	3.42	4.208	3.788	3.008	4.603	2.455	1.8	3.718	4.108	2.888	2.553	3.78	2.06	1.112	4.51	3.395	3.095	0.519	2.703	3.998	3.373	2.458	2.908	4.09	4.488	1.352	3.323	3.15119	1.09206
408	4.935	2.195	3.385	3.733	4.088	3.713	3.545	3.673	4.138	2.65	2.278	3.428	4.048	4.338	3.09	3.533	1.874	1.581	5.228	2.535	3.628	0.501	3.055	2.625	3.26	2.11	3.798	3.418	4.82	1.945	2.898	3.22729	1.042
409	4.755	2.79	4.083	4.173	3.38	3.53	3.543	3.493	4.72	3.583	3.305	3.593	3.305	3.545	2.888	3.28	2.848	1.225	4.293	3.255	2.968	0.192	1.928	3.75	2.61	2.653	3.138	3.97	4.988	1.967	3.3	3.25971	0.99363
410	4.783	2.373	2.59	5.143	3.47	3.713	3.66	3.895	3.69	1.898	3.113	3.968	3.745	3.965	2.908	2.87	2.293	1.132	4.623	1.619	3.405	0.756	1.888	2.773	1.987	2.36	3.093	3.898	4.493	2.625	2.905	3.08497	1.06261
411	3.988	2.88	4.088	4.025	4.435	3.235	3.933	3.093	3.453	4.62	2.953	3.973	3.56	3.608	3.513	2.573	2.155	1.381	4.528	2.28	2.918	0.57	2.11	2.915	1.73	1.35	3.408	3.385	4.835	2.813	2.41	3.11994	1.03247
412	4.415	2.335	2.75	4.623	4.428	3.58	3.393	2.535	3.378	4.613	2.59	3.725	3.235	2.37	3.22	2.478	2.293	0.739	3.925	1.212	2.588	0.726	3.02	3.243	1.894	1.998	3.668	2.293	4.715	3.1	3.275	2.97926	1.05436
413	3.688	1.11	2.543	3.975	4.405	3.418	2.778	3.248	3.635	3.035	3.41	3.603	3.59	2.715	3.383	2.948	1.219	1.994	4.39	1.681	2.873	0.405	2.46	3.98	3.313	1.334	3.705	3.405	4.623	2.635	3.443	2.99819	1.02201
414	4.16	1.205	2.705	3.425	3.958	3.235	3.193	2.563	2.958	0.955	2.688	3.768	3.688	2.163	3.023	3.023	2.543	1.32	4.28	1.993	3.233	0.831	2.62	3.27	1.919	1.646	3.38	2.773	4.48	2.748	2.548	2.78368	0.94776
415	4.445	1.608	3.638	3.823	3.683	3.273	3.168	3.49	3.478	4.11	1.902	3.883	3.755	1.908	3.058	3.228	1.256	0.96	4.94	1.594	3.09	0.744	2.608	3.443	2.685	0.553	3.41	2.558	4.535	2.87	2.435	2.90745	1.13213
416	4.528	1.501	2.763	4.355	3.75	3.52	3.28	3.335	3.015	3.418	3.37	3.578	3.153	1.976	3.43	3.018	1.193	2.363	4.943	1.512	3.328	0.761	2.383	3.623	3.128	0.726	3.443	3.383	4.345	2.97	3.318	3.01319	1.03902
417	4.298	1.286	2.765	4.233	2.945	3.198	3.205	3.555	2.4	2.843	2.41	3.17	3.198	1.768	3.128	2.985	1.599	1.414	4.66	2.845	2.428	0.485	2.328	3.775	2.595	0.776	2.998	2.45	4.85	1.583	2.185	2.72123	1.04859
418	4.373	1.659	3.04	4.325	4.053	3.27	2.973	3.478	2.77	1.952	3.27	3.478	3.73	1.985	2.753	2.498	0.802	2.893	4.48	1.535	1.923	0.674	2.328	3.258	2.75	1.103	3.328	2.25	4.375	1.238	3.375	2.77158	1.06923
419	4.263	1.267	2.838	3.748	4.378	3.055	3.038	3.315	3.66	3.238	2.998	3.615	2.408	2.43	2.743	3.453	1.574	1.496	4.693	2.193	4.035	0.497	2.255	3.4	2.72	0.738	3.075	2.638	4.223	0.857	2.768	2.8261	1.08634
420	3.895	1.816	3.153	3.62	3.96	3.203	3.633	3.748	3.9	4.008	2.633	3.213	2.445	2.873	2.715	3.418	1.124	2.355	4.428	1.691	2.818	0.708	2.705	3.898	3.09	0.841	2.11	2.675	3.885	1.486	2.488	2.85597	0.98741
421	4.11	1.568	3.008	4.575	3.108	4.283	2.945	3.39	2.948	3.565	2.715	3.47	1.935	2.963	2.255	3.675	0.664	2.953	4.518	0.96	1.903	0.981	2.375	2.918	2.338	0.767	2.893	2.898	4.41	1.971	3.328	2.78677	1.08229
422	4.238	1.055	3.403	4.375	3.463	4.16	3.168	3.403	2.81	3.755	2.37	4	3.138	3.115	1.986	3.373	0.738	2.015	3.8	2.613	2.678	0.717	2.158	3.39	2.733	0.563	1.977	1.714	4.503	1.544	2.728	2.76397	1.10773
423	4.25	1.091	3.138	3.765	3.743	3.773	2.94	3.825	3.215	2.545	2.533	3.75	2.685	3.883	2.335	3.26	0.947	2.765	4.345	2.103	2.268	0.467	1.933	3.57	2.96	0.915	2.213	1.932	4.403	1.38	2.898	2.76871	1.07114
424	3.938	1.555	2.97	3.863	4.375	2.54	2.46	3.48	3.095	1.965	1.654	2.878	3.98	3.1	2.368	2.755	0.594	2.808	4.31	3.015	2.708	0.44	1.891	3.805	2.798	1.245	2.558	2.408	4.798	1.551	3.3	2.74855	1.06242
425	3.338	1.72	2.02	3.578	4.143	2.075	2.643	3.245	3.165	1.27	2.918	3.62	3.325	3.768	2.58	3.088	1.16	3.06	4.183	2.728	2.913	0.483	3.208	1.987	2.865	1.045	1.873	2.513	4.06	0.866	2.693	2.64945	0.9878
426	3.188	2.408	3.483	3.868	4.483	3.525	0.569	3.44	2.675	2.375	2.96	3.238	2.855	2.4	2.385	2.848	0.982	1.986	4.375	2.608	3.263	0.746	2.135	2.545	2.325	1.374	1.993	3.013	4.565	1.113	2.92	2.6659	1.01992
427	2.748	1.968	2.945	4.278	4.045	2.755	0.638	3.153	3.208	2.743	2.645	2.428	2.988	1.46	1.692	3.648	0.9	2.475	2.95	1.619	2.713	0.528	2.893	3.35	2.34	1.059	2.413	1.941	4.335	2.438	3.213	2.53255	0.97546
428	3.328	1.746	3.728	3.983	4.033	2.22	1.361	2.983	3.138	2.18	2.69	3.243	2.608	2.238	1.294	3.333	0.506	2.585	4.36	1.981	2.86	0.529	2.318	2.3	2.19	0.999	2.223	2.23	4.275	1.882	3.163	2.53248	1.00804
429	3.48	1.561	2.97	3.918	4.05	2.983	1.487	3.18	2.873	3.798	2.83	2.283	1.468	1.374	1.537	1.706	0.633	2.498	4.155	2.62	2.553	0.391	2.198	2.573	2.97	1.027	2.048	1.638	4.105	2.538	3.335	2.47677	1.0239
430	2.843	2.875	2.848	3.418	4.178	2.488	1.034	3.375	3.388	3.338	2.633	2.13	2.778	3.048	2.418	2.93	0.592	1.863	3.52	2.283	2.618	0.604	2.658	2.815	2.233	0.936	2.228	1.797	3.77	2.14	2.705	2.53174	0.87317
431	2.845	2.42	3.645	3.475	4.315	3.175	1.648	2.828	3.655	3.793	2.555	2.34	2.713	3.173	1.775	3.135	0.61	2.695	3.973	1.423	2.743	0.691	2.138	2.445	2.25	0.943	1.965	2.045	4.068	1.865	3.055	2.59352	0.96118
432	3.328	1.295	3.82	3.418	4.103	3.608	1.873	2.628	3.178	3.745	2.533	2.445	2.77	2.388	1.987	2.333	1.057	1.807	1.717	1.686	2.638	0.536	2.313	1.973	2.628	0.844	1.757	1.911	4.438	1.795	2.798	2.43065	0.95214
433	3.125	1.257	2.74	3.885	4.693	3.855	1.844	2.99	2.948	3.573	2.593	2.335	1.937	2.205	2.483	2.82	0.856	1.578	3.043	1.997	2.35	0.645	3.025	1.16	2.188	0.833	1.984	2.173	4.253	1.992	3.108	2.46671	0.99454
434	3.538	1.746	3.073	3.388	4.145	3.473	2.148	2.543	2.018	4.113	2.865	2.225	2.538	1.749	1.837	2.388	0.772	1.489	2.51	1.794	2.768	0.642	2.503	1.167	1.266	1.32	1.9	1.875	4.21	1.692	3.145	2.34968	0.95512
435	4.17	1.493	2.958	3.338	4.01	4.01	1.695	2.528	2.91	4.073	2.98	2.653	2.518	1.303	2.038	2.975	0.857	1.64	3.298	2.093	2.708	0.582	1.991	2.115	2.35	1.929	2.205	2.02	3.998	1.011	2.98	2.49771	0.97332
436	3.338	1.43	3.235	2.615	3.953	4.04	2.29	3.183	2.948	3.36	2.24	1.991	2.443	1.961	1.011	1.978	1.679	0.963	2.975	3.34	2.375	0.615	1.976	2.15	2.415	1.878	2.268	2.195	4.105	0.984	2.665	2.40642	0.9046
437	3.6	1.781	2.533	2.188	3.71	3.515	2.105	2.52	3.083	3.08	2.23	2.678	2.558	1.888	0.946	2.525	1.504	1.351	3.028	2.443	2.95	0.574	1.995	3.108	2.183	0.827	1.203	2.243	4.015	1.038	3.148	2.34032	0.8924
438	3.48	1.205	3.493	2.028	3.478	3.413	1.445	2.758	3.268	3.198	2.995	2.368	3.023	2.39	1.183	2.303	1.358	1.821	3.235	1.792	2.6	0.584	2.505	3.088	2.348	2.435	1.493	2.343	4.11	0.828	3.133	2.44197	0.89065
439	3.968	2.503	3.888	2.558	3.75	2.64	1.223	2.898	2.985	3.113	3.56	1.79	3.035	2.678	2.175	2.35	1.421	1.908	2.413	1.462	2.878	0.565	2.375	3.013	2.708	1.551	2.35	2.24	3.708	1.038	3.11	2.51142	0.8545
440	4.13	1.165	3.72	2.208	2.98	3.853	2.918	2.473	2.518	0.801	2.55	1.804	2.493	1.962	1.463	3.135	1.502	1.989	3.64	2.75	2.938	0.491	1.979	2.663	2.563	0.927	2.645	2.31	4.055	1.244	2.65	2.40384	0.94522
441	4.313	2.163	3.545	2.463	3.99	2.903	2.573	1.773	2.323	3.885	2.93	2.085	2.733	1.973	1.718	2.793	1.558	1.068	2.793	2.29	2.808	0.557	2.628	1.732	2.398	1.461	1.172	1.292	3.433	1.322	3.058	2.37848	0.90766
442	3.7	2.3	3.728	2.37	3.658	3.06	1.984	2.475	2.073	3.565	2.52	2.313	2.693	3.2	2.733	1.8	1.592	0.965	2.375	2.985	3.04	0.74	2.65	1.647	2.153	1.027	2.643	0.968	3.745	0.989	2.563	2.39529	0.87703
443	3.838	1.63	2.4	2.578	1.843	3.26	1.719	1.922	3.318	3.245	2.94	1.755	2.148	1.646	2.275	1.94	0.591	1.536	2.64	2.425	2.725	0.683	2.32	1.998	2.09	1.243	1.8	1.995	3.868	1.14	3.03	2.211	0.81339
444	3.23	1.392	3.115	2	3.863	2.865	2.103	3.273	3.218	3.97	2.908	2.31	2.87	1.65	2.928	2.438	0.79	1.105	2.588	2.623	2.99	0.567	2.235	2.678	2.873	1.002	2.028	1.894	4.018	0.994	2.85	2.43123	0.92292
445	3.603	1.792	3.363	2.4	2.888	3.59	1.777	2.99	2.823	2.918	2.915	2.41	2.63	1.85	2.435	1.911	0.532	1.368	2.593	1.903	3.003	0.667	2.108	2.143	1.975	1.149	1.251	0.825	3.935	1.055	2.888	2.24806	0.89506
446	3.825	2.758	2.723	1.993	3.095	2.488	1.461	3.178	3.07	2.92	2.973	2.543	2.773	1.946	2.415	2.075	0.648	1.482	1.869	0.816	2.588	1.247	1.459	2.308	1.47	1.155	1.547	1.223	3.67	1.122	3	2.18839	0.84919
447	3.725	1.51	2.17	2.255	1.772	3.2	2.263	2.675	3.035	3.105	2.413	1.945	2.843	1.469	1.142	2.838	0.646	1.524	1.78	0.625	2.885	0.745	1.843	2.135	2.263	1.12	2.428	0.897	4.083	1.587	2.343	2.10529	0.87845
448	3.163	2.523	3.185	2.333	2.123	2.995	2	2.383	2.885	3.453	2.698	2.495	2.695	1.998	1.35	2.34	0.651	0.766	2.575	0.936	2.26	0.707	1.713	1.79	2.718	1.138	1.709	0.846	4.11	1.459	2.165	2.13426	0.86603
449	2.968	2.475	2.425	2.265	1.781	2.7	2.115	2.248	2.62	3.295	1.631	2.745	2.755	2.1	1.48	2.423	0.474	0.924	2.478	0.685	2.53	0.773	1.455	2.18	2.498	1.168	2.663	1.353	2.668	1.162	2.618	2.05339	0.74406
450	3.768	1.896	2.99	2.08	2.138	3.98	1.924	1.933	2.495	3.253	2.53	3.058	2.905	3.585	1.936	2.083	0.576	0.53	2.583	0.913	2.42	0.742	2.668	2.173	2.658	1.093	2.643	0.566	3.2	1.62	2.195	2.23013	0.93598
451	3.293	1.149	1.288	2.083	1.425	2.965	2.123	2.585	2.723	3.408	2.943	2.725	2.903	3.903	2.085	1.7	0.507	0.856	3.25	0.486	2.645	0.326	1.155	2.113	2.22	1.037	2.388	0.921	3.945	1.358	2.448	2.09535	1.01202
452	2.68	0.938	2.605	2.155	2.38	3.38	1.891	2.803	2.1	2.62	2.445	2.46	2.815	4.08	2.39	1.528	0.521	1.173	3.165	0.485	3.258	0.788	1.602	2.085	2.225	0.515	2.698	0.944	3.403	1.756	2.153	2.13035	0.93057
453	2.79	0.998	1.741	1.981	3.493	2.84	2.203	2.72	3.54	2.43	2.588	2.355	2.675	1.711	1.624	2.418	0.601	1.737	2.858	0.401	2.848	0.405	1.801	1.913	2.265	1.058	2.843	0.709	3.778	1.791	2.525	2.11742	0.89612
454	2.965	1.405	1.299	1.989	3.455	3.26	2.573	1.899	2.973	2.91	2.195	2.483	1.88	1.75	0.916	2.255	0.585	1.304	3.198	0.455	2.788	0.624	1.599	2.878	2.338	0.714	2.6	2.385	4.043	1.417	2.513	2.11768	0.92307
455	2.588	1.64	1.898	2.02	2.788	2.885	2.458	2.365	2.77	2.85	2.868	2.5	1.986	1.815	1.331	1.96	0.635	1.12	3.013	0.681	2.498	0.609	2.528	1.993	2.353	0.585	1.842	2.62	3.508	0.854	2.418	2.06384	0.79735
456	3.083	1.59	1.566	2.463	3.57	3.423	2.683	2.233	2.735	2.845	2.54	1.91	1.497	1.868	1.253	2.405	0.395	1.205	3.435	0.669	2.218	0.423	1.541	1.762	2.308	0.51	2.395	2.063	3.513	0.436	2.42	2.03087	0.93983
457	3.375	1.757	1.804	1.64	3.458	3.17	1.323	2.443	3.738	2.583	3.185	2.115	1.588	3.97	1.944	1.823	0.483	1.168	2.685	0.959	2.253	0.274	1.75	2.153	1.745	0.387	2.653	2.015	3.18	1.805	1.78	2.10342	0.94949
458	3.045	1.724	2.01	1.627	3.065	3.055	1.314	2.52	3.428	3.193	1.746	2.308	0.711	4.018	1.613	1.776	0.417	0.864	2.833	1.438	2.448	0.252	2.075	1.964	1.998	1.162	2.355	2.32	3.713	0.913	2.053	2.06316	0.94598
459	3.14	1.597	3.573	2.14	2.72	2.208	1.839	2.568	2.25	1.893	2.365	3.07	2.145	1.639	1.347	1.992	0.39	0.672	2.78	2.365	2.26	0.503	1.981	1.676	1.79	0.427	2.59	2.355	3.025	1.801	1.799	2.02903	0.78325
460	3.645	1.948	1.826	1.927	2.143	3.223	1.777	3.138	3.705	2.74	1.935	1.545	2.078	1.694	1.236	1.236	0.436	0.617	2.618	3	2.768	0.407	1.834	1.762	1.535	0.882	1.791	2.155	3.36	0.873	1.959	1.99332	0.89712
461	3.52	2.118	1.843	2.303	3.178	2.638	1.799	2.705	3.485	3.033	1.182	2.19	2.55	3.89	1.669	1.122	0.355	0.612	1.894	2.363	2.948	0.388	1.915	2.055	1.968	0.544	2.805	2.578	2.32	0.78	2.423	2.10235	0.93696
462	2.845	1.636	1.092	1.523	3.625	3.155	1.785	2.515	3.315	2.44	2.678	3.01	2.675	2.91	1.825	1.212	0.424	1.692	2.61	3.255	3.078	0.378	1.742	2.11	2.063	1.68	2.81	1.954	2.295	1.444	2.465	2.20132	0.81732
463	1.998	1.855	0.944	2.098	3.148	3.355	1.809	2.298	2.248	2.968	1.878	2.485	2.26	2.948	1.844	1.879	0.411	0.673	2.46	0.359	3.255	0.453	2.21	2.113	2.403	1.414	2.628	1.756	2.2	0.838	2.058	1.97568	0.82116
464	2.465	2.688	2.765	2.108	2.163	2.393	0.981	2.373	1.606	2.598	1.576	2.588	2.228	1.697	1.779	2.16	0.41	0.635	2.335	0.487	2.615	0.396	2.205	1.749	1.867	0.316	2.145	1.902	2.653	1.161	2.645	1.86094	0.76554
465	1.86	1.91	1.878	2.123	3.51	2.965	1.166	2.223	3.308	2.408	2.02	2.748	2.548	1.911	1.676	1.818	0.434	0.33	2.185	0.379	2.425	1.252	1.924	1.896	1.401	1.623	2.55	1.489	2.865	1.047	2.423	1.945	0.78239
466	3.34	1.076	2.49	2.11	1.989	2.705	1.421	2.183	3.398	2.043	2.663	1.038	2.35	1.965	1.742	2.275	0.463	0.509	2.05	0.93	2.345	0.565	1.832	1.94	1.522	0.672	2.3	1.547	2.478	1.057	2.445	1.853	0.77954
467	1.739	2.033	1.925	2.148	2.078	2.65	2.138	2.283	3.76	2.413	2.558	2.165	1.75	1.381	1.545	1.826	0.392	0.602	2.098	0.375	2.388	0.539	1.837	2.145	1.331	2.185	2.548	1.419	2.725	0.901	2.273	1.87581	0.75026
468	2.975	1.51	1.84	1.79	2.363	3.298	2.015	2.175	3.883	2.405	2.285	1.936	2.1	1.337	2.255	1.411	0.394	0.291	2.243	0.496	2.098	0.537	2.528	1.983	1.158	0.459	2.195	1.863	2.578	0.936	2.81	1.87571	0.87175
469	2.183	1.477	1.83	2.118	1.671	3.243	2.045	2.163	2.535	2.283	1.027	0.769	2.128	1.422	1.206	1.631	0.391	1.828	1.907	0.481	2.038	0.4	2.09	1.958	1.547	0.451	2.76	1.675	2.948	0.993	2.17	1.72155	0.73731
470	1.767	1.392	1.727	2.07	2.03	3.335	2.158	2.523	3.383	2.198	1.609	1.162	1.78	1.496	1.81	1.84	0.393	0.673	1.731	0.465	2.883	0.666	1.745	1.981	1.638	0.463	3.248	1.544	2.295	0.79	2.313	1.77768	0.80681
471	2.343	2.975	1.323	2.395	1.34	3.613	2.25	2.515	3.738	1.884	2.93	1.744	2.413	1.261	2.538	1.963	0.422	0.843	1.777	0.445	2.78	1.372	1.081	2.15	1.962	0.479	2.818	1.488	1.979	0.862	2.613	1.94503	0.87578
472	2.11	2.275	1.553	2.343	1.935	3.58	2.21	2.595	2.755	1.548	2.648	1.386	2.333	1.351	2.263	2.305	0.391	1.012	1.726	0.466	2.303	0.413	1.007	1.96	1.35	0.337	1.456	1.359	2.36	0.751	2.228	1.7519	0.7935
473	2.523	1.889	1.573	2.143	2.678	3.17	1.392	2.81	3.563	1.88	2.548	0.694	2.405	1.522	2.14	2.248	0.418	1.145	1.872	0.443	1.99	0.587	2.42	1.351	2.065	1.567	1.835	2.273	2.45	0.871	1.94	1.88403	0.77257
474	2.253	1.368	1.152	1.926	2.448	2.055	1.308	2.535	2.56	2.305	2.363	1.302	2.52	1.166	1.912	2.118	0.406	0.572	1.998	0.447	2.513	0.298	1.7	1.371	2.065	1.249	1.761	1.822	2.543	0.604	1.968	1.69703	0.70389
475	2.315	2.998	1.125	2.053	1.759	2.673	1.452	1.386	2.205	1.352	2.493	2.1	2.485	1.371	2.055	1.954	0.379	1.83	2.275	0.732	2.805	0.286	1.825	1.385	1.508	0.882	2.715	2.133	2.238	0.709	2.365	1.80139	0.71629
476	1.248	1.594	1.129	1.971	3.305	3.89	0.489	1.628	3.465	1.351	1.861	0.49	2.328	1.545	1.281	2.323	0.415	0.576	1.949	0.647	2.313	0.285	1.884	1.608	1.695	0.38	2.83	1.813	2.32	0.71	2.4	1.66848	0.94038
477	1.949	1.557	1.109	1.276	3.078	3.638	0.972	1.174	3.635	1.541	1.649	1.463	2.475	2.303	1.541	2.178	0.41	0.605	2.11	0.671	2.673	0.422	0.896	1.703	1.825	1.788	2.223	1.781	2.033	0.764	1.993	1.72371	0.83256
478	2.418	0.977	1.148	1.462	3.015	3.13	0.782	2.03	1.806	1.613	1.679	0.687	2.325	2.415	1.881	1.991	0.348	0.557	1.802	0.53	2.473	0.982	1.222	1.612	2.535	1.769	1.555	1.615	2.265	1.069	2.22	1.67461	0.72459
479	1.378	1.636	1.384	1.424	2.915	3.093	1.309	1.697	2.003	1.6	2.405	1.122	2.295	2.448	1.494	2.03	0.4	0.649	1.783	0.59	2.223	0.802	1.168	1.612	2.185	1.214	2.67	1.661	2.075	0.99	2.628	1.7059	0.68737
480	2.103	2.575	1.237	1.423	2.103	2.918	1.451	0.845	2.098	1.932	2.633	1.461	1.952	2.013	1.391	1.98	0.38	0.495	1.449	0.521	2.7	0.523	1.446	1.625	1.399	0.473	0.973	1.888	1.784	2.215	2.43	1.62632	0.70789
481	2.358	1.404	1.329	2.218	3.143	3.058	1.426	0.927	1.716	1.468	1.913	2.203	1.922	1.507	1.268	1.995	0.367	0.433	1.577	0.541	3.188	1.68	1.441	1.638	1.831	1.821	2.698	1.584	1.837	1.964	2.495	1.77258	0.70386
482	2.605	1.46	1.467	1.69	3.41	2.67	1.489	0.888	1.992	1.21	2.413	1.663	1.798	1.085	1.234	1.86	0.38	0.623	1.661	0.496	2.678	1.582	0.955	1.639	2.325	1.381	2.078	1.716	1.994	1.983	2.503	1.70735	0.69025
483	2.478	1.484	1.516	1.299	2.398	2.91	1.556	0.962	2.405	1.285	1.326	0.897	1.948	1.435	1.025	2.248	0.389	0.589	2.753	0.516	2.655	0.718	0.748	1.756	2.163	1.489	2.343	1.623	1.783	1.877	2.403	1.64442	0.70874
484	2.418	2.77	1.407	1.055	1.554	2.868	0.366	0.762	2.255	1.245	2.335	1.532	1.837	1.019	1.429	1.996	0.41	1.218	2.548	0.489	2.163	0.434	1.384	1.5	2.368	2.365	1.788	2.138	2.06	2.103	2.495	1.68745	0.72672
485	2.14	2.865	1.278	1.18	2.33	3.203	0.356	0.763	1.753	1.241	1.044	1.319	1.279	1.923	1.252	2.238	0.399	0.785	1.524	0.659	2.778	0.492	1.567	1.726	2.408	1.937	2.01	1.404	1.9	2.42	1.995	1.61832	0.73733
486	2.455	1.96	1.258	1.226	2.338	1.94	0.375	0.796	1.865	1.364	2.318	0.869	2.005	1.544	1.471	2.428	0.377	0.592	1.715	0.687	2.603	1.396	1.376	1.736	1.806	1.909	2.993	1.396	2.333	2.633	2.115	1.67352	0.68961
487	2.093	2.05	1.454	1.11	2.445	2.948	0.324	0.776	1.647	1.217	2.418	0.642	1.827	1.373	1.292	2.838	0.378	1.373	1.955	0.723	2.668	2.183	1.344	1.724	2.453	2.195	1.843	1.345	1.835	1.696	2.243	1.69071	0.69382
488	2.79	1.688	1.7	1.088	3.16	2.978	0.321	0.81	2.333	1.494	2.283	1.168	1.98	1.34	1.281	2.69	0.374	1.218	2.003	0.929	2.495	0.906	1.08	1.626	2.328	2.318	2.458	1.308	1.682	2.638	2.448	1.77145	0.76521
489	2.29	1.782	1.389	1.174	3.14	3.065	0.347	0.815	1.978	1.444	1.926	0.533	2.275	1.163	1.417	1.541	0.376	1.809	1.506	0.875	2.385	0.613	1.016	1.631	2.165	1.873	1.55	1.231	2.33	2.233	1.738	1.60032	0.70778
490	2.94	1.428	2.448	1.197	3.038	2.4	0.34	0.823	1.591	1.223	1.96	1.646	2.158	1.125	1.302	2.463	0.379	0.584	2.238	0.774	2.263	0.455	0.817	1.603	2.26	2.66	1.881	1.328	3.078	2.288	2.2	1.70613	0.80844
491	3.165	1.776	2.805	1.439	3.443	2.745	0.332	0.846	1.695	1.298	1.924	1.694	2.18	1.965	1.196	1.91	0.386	0.527	2.665	0.783	2.45	0.277	1.855	1.589	2.373	2.528	2.135	1.3	2.653	2.438	2.13	1.82265	0.83945
492	2.818	2.81	2.433	1.46	2.945	2.173	0.608	0.835	1.726	1.386	1.449	1.534	2.243	1.553	1.244	0.925	0.348	1.159	2.563	0.931	2.415	0.408	1.239	1.348	2.215	2.525	2.17	1.308	2.698	2.148	2.125	1.73361	0.74705
493	2.758	3.273	2.79	0.966	1.725	3.273	0.707	0.854	1.848	1.372	1.758	0.456	2.255	1.203	1.239	1.457	0.375	0.885	2.408	1.131	2.53	1.554	0.832	1.437	2.488	2.713	1.583	1.288	3.5	2.098	2.245	1.77423	0.85901
494	3.048	1.675	2.283	1.472	1.905	2.48	0.817	0.863	1.837	1.219	1.409	0.643	2.113	0.921	1.029	1.167	0.379	0.647	2.828	1.022	2.648	1.53	2.098	1.504	2.325	2.635	2.043	1.435	1.837	2.033	2.195	1.67871	0.70304
495	2.928	2.245	1.414	1.512	2.09	3.01	0.131	0.865	1.938	1.042	2.12	0.735	2.058	1.156	1.042	1.554	0.39	0.757	2.05	1.075	2.583	1.564	2.3	1.242	2.38	2.388	2.02	2.023	3.068	1.887	1.999	1.72794	0.75334
496	3.215	0.85	2.395	1.507	2.845	3.09	0.185	0.82	2.408	1.356	1.91	0.357	1.767	1.856	1.222	1.086	0.346	0.937	2.1	0.889	2.578	0.689	1.674	1.864	2.208	2.358	1.746	2.05	2.478	1.898	2.21	1.70626	0.81087
497	3.153	0.626	2.285	1.653	2.56	2.868	0.161	0.915	2.125	1.37	1.241	0.57	1.832	2.908	2.28	1.103	0.415	1.363	2.635	1.075	2.128	0.83	2.018	2.985	2.335	2.09	1.881	1.166	2.433	2.115	1.901	1.77484	0.81273
498	2.613	3.55	1.741	1.791	2.413	3.268	0.216	1.018	1.662	1.364	1.99	0.601	1.777	0.727	2.29	1.619	0.399	0.636	3.02	1.405	2.4	0.66	1.927	1.916	2.21	2.208	1.52	1.765	1.84	1.737	1.514	1.73539	0.80642
499	3.42	0.852	1.703	1.519	2.195	3.55	0.22	0.862	1.998	1.612	2.208	0.871	1.913	1.078	1.998	0.968	0.362	0.56	2.118	1.184	2.41	0.656	2.643	2.178	2.013	2.043	1.355	2.2	2.238	2.133	1.346	1.69052	0.81232
500	2.338	0.662	1.684	1.814	2.195	2.65	0.199	0.755	1.993	1.775	1.983	1.132	1.602	1.379	1.389	0.854	0.372	0.693	2.088	1.17	2.33	1.92	1.919	2.223	2.138	2.443	1.351	1.777	1.33	2.278	1.269	1.60339	0.64357
501	2.468	0.992	1.45	1.867	2.35	2.233	0.224	0.753	1.783	1.598	1.919	1.35	1.465	0.568	2.26	0.777	0.372	0.606	2.418	0.833	2.41	0.582	2.293	2.153	2.293	2.183	1.145	1.576	2.135	1.849	1.335	1.55613	0.70245
502	2.97	0.807	0.962	1.753	2.5	3.295	0.218	0.738	1.795	1.61	2.083	1.083	1.77	2.385	2.115	0.758	0.367	1.599	1.621	0.679	2.295	0.919	2.475	1.915	1.899	2.073	1.909	1.608	2.215	1.433	1.351	1.65161	0.73948
503	2.998	0.891	0.829	0.641	2.408	2.045	0.218	0.64	2.09	1.181	1.91	1.559	1.985	1.84	1.025	1.005	0.367	0.746	2.008	1.433	2.785	0.528	1.904	1.427	2.398	1.99	1.132	1.73	2.835	1.317	1.033	1.51284	0.75041
504	2.93	1.692	0.7	0.67	2.418	2.798	0.19	0.568	2.67	2.295	2.063	1.188	1.808	2.018	2.2	1.05	0.427	0.66	1.786	1.203	2.275	0.545	2.505	1.488	2.495	1.14	0.771	1.426	2.238	1.5	1.246	1.57945	0.78769
505	3.438	1.138	0.796	0.581	2.303	2.793	0.209	0.577	1.678	1.706	2.685	1.355	1.97	1.662	1.022	1.232	0.434	0.899	1.908	1.313	2.715	0.694	2.22	1.637	2.435	1.323	1.888	1.695	2.885	3.073	1.336	1.66452	0.83956
506	3.24	1.798	0.822	0.703	2.573	1.239	0.216	1.038	2.26	1.767	2.31	1.605	1.911	1.269	2.048	1.247	0.512	0.811	2.365	0.898	2.34	0.953	1.575	1.471	2.243	1.726	2.338	1.738	1.596	1.099	1.307	1.58123	0.68637
507	2.855	1.964	0.861	0.53	2.04	3.29	0.209	1.052	1.458	1.565	2.163	1.749	2.013	1.139	1.574	1.189	0.515	0.455	2.168	0.883	1.887	0.672	1.631	1.465	2.628	1.354	2.03	1.809	1.993	1.324	1.359	1.54271	0.71687
508	2.603	0.987	0.763	0.57	1.722	3.655	0.217	0.749	1.433	1.651	2.493	1.347	1.853	1.285	1.151	1.005	0.517	0.681	2.673	1.695	1.975	0.384	1.521	1.836	2.393	1.488	1.753	1.934	1.983	1.042	2.198	1.5341	0.77342
509	3.663	2.258	0.541	0.646	1.66	3.37	0.218	0.97	1.483	1.554	1.62	1.519	1.853	1.022	1.065	1.205	0.52	0.756	2.165	1.928	2.743	0.429	1.666	1.321	2.378	0.915	1.28	1.418	2.288	0.999	2.33	1.54139	0.82792
510	3.438	1.524	0.459	1.286	1.442	2.398	0.216	0.566	2.425	1.455	2.243	1.42	1.673	1.296	1.615	1.923	0.501	0.75	2.415	0.63	2.225	0.558	1.624	1.658	2.363	1.649	1.147	1.5	2.208	1.241	1.97	1.54252	0.73324
511	2.028	1.506	0.844	0.494	2.533	2.66	0.212	1.057	2.168	1.375	1.816	2.293	1.973	0.881	1.277	1.727	0.498	0.701	2.27	1.605	2.503	1.456	1.127	1.523	2.54	0.665	1.429	1.973	2.35	1.326	1.512	1.55877	0.68155
512	1.858	1.054	0.82	0.563	1.693	3.31	0.195	0.538	2.083	1.446	1.588	1.74	1.698	1.09	1.165	1.849	0.499	0.853	2.415	1.977	1.987	0.723	1.784	1.567	2.22	1.33	1.197	1.562	3.195	0.983	1.054	1.48503	0.72676
513	3.78	4.248	3.083	2.793	2.278	3.853	2.363	3.81	3.818	1.858	2.308	4.263	3.5	4.228	3.76	2.1	1.792	4.223	3.783	4.773	2.585	6.385	2.308	2.23	2.185	2.38	2.22	3.82	3.76	2.938	1.584	3.19384	1.07834
514	4.185	4.325	3.79	3.678	3.838	4.178	1.842	3.863	4.645	2.82	2.325	4.315	3.208	5.49	3.92	2.495	1.948	3.75	4.68	4.958	3.218	6.915	2.22	1.48	2.5	2.753	2.78	4.365	3.878	3.275	2.238	3.54435	1.17997
515	3.793	4.135	3.683	3.48	3.593	3.68	2.573	3.795	4.163	2.585	2.858	4.645	3.585	5.505	4.285	2.568	2.078	4.688	4.158	4.813	2.363	7.178	2.44	3.305	2.425	2.34	3.1	4.613	3.653	3.915	2.14	3.61726	1.11226
516	3.91	4.225	4.315	3.945	3.345	3	2.59	3.813	4.545	3.308	2.485	4.62	3.453	5.078	4.225	2.658	3.345	5.063	4.325	4.653	2.023	6.98	2.548	2.665	1.596	2.983	3.085	4.558	4.013	3.915	2.68	3.67571	1.0894
517	3.655	4.065	4.42	3.055	3.753	3.105	1.943	4.185	4.78	2.613	2.393	4.943	3.215	5.805	4.215	3.503	3.403	4.428	3.853	5.498	2.488	6.885	2.703	3.945	2.49	2.85	3.425	5.025	3.953	3.488	2.593	3.76371	1.11188
518	3.78	4.33	4.365	2.843	3.698	4.395	2.14	3.97	4.705	3.95	2.103	4.603	3.345	5.848	4.213	2.533	3.445	4.798	4.523	5.57	3.293	7.083	2.53	1.74	2.608	2.703	3.315	5.143	3.685	4.115	3.135	3.82281	1.18434
519	4.483	4.75	4.4	3.553	3.903	3.688	1.718	3.043	4.643	3.865	2.525	4.873	3.038	5.048	4.413	3.375	3.245	4.455	4.765	5.835	3.673	7.573	2.288	4.15	3.003	2.88	3.505	5.178	3.94	3.678	3.66	3.97245	1.12512
520	4.428	4.895	4.645	3.458	3.965	4.493	2.808	3.96	5.003	2.67	3.008	5.025	2.82	5.733	4.515	4.115	3.935	4.878	4.688	5.99	3.398	7.218	1.922	3.175	2.593	3.235	3.61	5.335	4.288	4.08	2.573	4.07932	1.15758
521	4.178	5.168	4.63	3.573	3.64	5.703	2.15	3.82	4.535	3.918	2.89	4.82	3.615	5.238	4.59	2.693	3.655	4.77	4.86	5.648	3.573	6.863	2.34	4.178	2.628	2.89	3.34	4.275	3.73	3.678	3.4	4.0319	1.06237
522	4.575	5.21	4.723	3.543	3.625	5.445	2.835	3.795	4.685	2.975	2.8	4.523	4.075	5.785	4.3	3.248	4.645	4.77	4.618	5.873	3.368	7.145	2.255	3.758	3.018	3.43	3.078	4.643	4.613	3.51	3.613	4.14448	1.0677
523	4.213	5.36	4.703	3.91	3.923	5.795	3.005	4.425	4.698	1.88	2.22	5.268	4.025	5.878	4.323	2.815	4.525	5.193	4.318	6.065	3.44	6.975	1.834	4.18	3.29	3.935	3.478	4.953	3.793	3.835	3.7	4.1921	1.18669
524	4.163	5.99	4.7	3.465	3.835	5.418	2.775	4.208	5.293	2.098	2.595	5.06	3.775	6.15	4.18	3.54	4.565	4.57	4.608	6.425	3.258	7.288	2.185	4.023	2.78	4.123	3.278	4.983	4.18	3.785	4.275	4.24423	1.21787
525	4.318	5.718	4.418	3.473	4.32	5.928	2.33	4.3	5.255	1.843	3.188	5.073	3.64	6.06	4.11	3.715	3.925	4.593	4.683	6.345	3.85	7.063	2.268	3.96	3.205	3.53	2.963	5.373	3.765	4.165	3.335	4.21652	1.21548
526	4.56	5.093	4.475	4.263	4.423	6.02	2.725	3.885	5.315	1.692	2.93	5.41	3.933	5.875	3.133	3.705	4.698	5.158	4.685	5.955	4.27	7.008	2.403	3.688	3.2	4.12	3.515	5.298	3.883	3.508	3.115	4.25616	1.17922
527	4.66	4.443	4.29	4.013	4.32	5.955	2.898	4.315	5.51	1.401	2.78	5.445	4.638	6.52	3.958	3.715	4.648	4.885	4.458	6.405	4.093	8.125	1.985	3.828	2.71	3.68	3.068	5.248	3.753	4.13	4.063	4.32065	1.35159
528	4.515	5.725	4.565	3.573	3.635	6.26	2.755	4.088	5.2	2.95	4.008	5.668	4.673	6.228	4.395	3.95	5.145	5.833	4.635	6.54	4.54	7.218	2.765	4.458	2.9	4.095	3.123	4.878	4.15	4.623	4.175	4.55697	1.13919
529	4.658	5.298	4.418	2.533	3.65	6.79	2.795	4.49	5.335	3.065	4.353	5.075	4.805	6.03	4.065	4.498	4.755	5.103	5.283	6.32	2.625	7.403	2.745	3.938	2.47	4.07	2.573	5.708	4.268	3.8	3.488	4.40023	1.28548
530	4.885	5.728	4.025	3.328	4.028	5.893	3.138	4.515	5.373	2.958	3.983	5.808	4.348	5.888	4.448	4.663	4.243	4.638	5.058	6.73	3.595	7.25	2.713	3.973	3.003	4.01	2.22	4.903	4.013	3.493	3.568	4.40061	1.17258
531	5.035	5.528	4.945	3.748	4.335	6.913	3.41	4.375	5.453	3.348	3.905	6.208	4.47	6.235	4.435	4.358	4.865	5.455	4.988	6.12	4.143	8.01	3.295	4.278	3.893	4.135	3.103	5.518	4.16	3.035	4.203	4.70652	1.1558
532	5.048	5.9	4.888	3.995	4.183	7.373	3.443	4.243	5.023	3.388	4.158	5.668	4.8	6.145	4.79	4.018	5.108	4.243	5.008	6.333	3.58	7.02	3.025	4.805	3.33	4.34	2.928	5.5	4.045	3.475	2.795	4.59994	1.16257
533	5.05	6.548	4.9	3.723	4.585	6.68	3.708	4.248	5.563	4.29	4.118	5.63	4.655	6.508	4.778	3.695	5.068	4.673	5.683	6.493	4.683	7.305	3.88	4.743	4.065	4.005	2.673	5.585	3.93	4.135	3.743	4.81752	1.08033
534	4.555	6.53	4.81	4.023	4.145	6.853	3.6	4.598	5.413	3.888	4.395	5.358	4.54	6.32	5.148	3.985	5.443	5.043	5.283	6.043	3.97	7.488	2.993	4.315	3.768	3.795	3.283	5.503	4.12	3.76	2.555	4.69429	1.14603
535	4.75	6.248	4.363	4.15	3.37	6.763	3.488	4.598	4.953	3.235	4.268	5.578	5.445	5.665	4.408	4.095	5.308	5.758	4.748	5.458	3.393	7.535	2.82	4.588	4.113	4.008	3.398	5.718	4.048	3.88	4.043	4.65139	1.0923
536	4.7	5.66	4.775	3.998	4.033	5.905	3.02	4.968	5.655	2.895	4.778	5.788	5.3	5.883	4.103	4.518	5.708	4.628	5.42	6.308	4.338	7.16	3.005	4.365	3.438	4.233	3.123	5.388	4.168	3.983	3.285	4.66223	1.07299
537	4.64	6.378	4.685	4.223	4.343	6.733	3.47	4.698	5.703	3.78	4.148	5.458	4.803	5.625	4.82	5.01	5.893	5.365	5.535	6.3	3.858	8.143	3.078	4.783	4.118	3.908	3.113	5.163	4.13	4.54	3.573	4.83926	1.11909
538	5.32	6.548	4.885	4.05	4.48	7.068	3.208	4.43	5.678	3.443	5.338	5.183	5.485	6.155	4.35	4.57	6.02	5.393	5.185	6.895	4.073	7.405	2.665	4.148	4.005	4.225	4.145	4.705	3.79	4.168	3.445	4.85348	1.16426
539	4.81	6.688	4.865	4.593	4.728	6.953	3.748	4.758	5.793	4.383	4.67	5.425	5.253	5.803	3.438	4.613	6.218	3.9	4.923	6.43	1.917	7.133	2.82	3.943	4.573	4.388	3.61	5.345	3.99	4.445	4.595	4.79842	1.16462
540	4.9	6	5.188	4.533	4.908	7.598	3.383	5.058	5.783	4.003	4.963	5.908	5.208	5.638	4.598	4.605	5.538	4.115	5.463	6.668	3.595	7.48	3.433	4.478	4.21	4.16	3.378	5.39	4.418	4.1	4.353	4.93719	1.06958
541	5.298	5.595	4.98	4.598	4.913	6.173	3.155	5.238	5.843	4.663	4.68	5.715	5.05	5.548	4.155	4.465	6.123	5.288	5.345	6.61	3.858	7.608	2.835	4.198	4.498	3.75	3.618	5.74	3.788	3.915	4.508	4.89519	1.04085
542	4.878	6.08	4.595	4.688	4.195	6.723	3.118	5.448	5.778	5.205	4.645	6.235	5.293	6.013	5.213	5.11	5.073	4.803	4.878	6.87	3.543	7.773	2.608	3.62	3.665	4.108	3.72	4.823	3.948	4.338	3.978	4.86984	1.14857
543	4.853	6.62	4.95	4.523	4.813	6.703	3.39	4.83	5.973	5.435	4.5	6.38	5.01	5.798	4.325	4.188	6.268	5.25	5.458	6.433	4.885	7.725	3.638	4.455	3.47	4.093	3.793	5.125	4.055	4.615	4.39	5.03045	1.04912
544	5.15	5.815	5.055	4.545	4.833	6.673	3.2	5.128	6.143	5.443	4.025	5.503	5.715	5.605	4.578	5.423	5.495	5.298	5.225	6.048	4.3	7.658	3.353	4.978	4.355	4.08	3.46	4.92	4.323	4.243	4.095	4.98919	0.96882
545	4.958	6.365	4.89	4.638	4.47	7.015	3.688	5.163	5.715	5.433	5.39	6.083	5.55	6.153	3.695	4.508	5.558	5.045	5.29	6.975	4.625	7.505	3.068	4.755	4.435	4.638	3.635	4.988	4.143	4.298	4.603	5.07339	1.02852
546	5.023	5.745	4.388	4.12	4.778	7.11	4.198	5.498	5.825	5.32	5	6.008	5.278	5.785	5.478	4.553	6.908	5.265	5.488	6.585	3.073	7.493	3.603	4.905	4.69	4.518	3.963	5.04	4.153	4.473	4.415	5.11868	1.01117
547	4.85	6.635	5.033	3.823	4.74	6.593	3.925	5.233	6.233	5.25	5.718	5.28	5.18	5.373	4.063	5.058	6.67	4.875	5.298	6.903	3.833	7.245	3.403	4.835	4.078	3.765	4.085	5.278	3.825	3.76	3.99	4.99452	1.0622
548	5.36	6.7	5.25	4.778	4.85	6.268	4.06	5.543	6.2	5.875	5.6	6.333	5.545	5.12	4.788	5.29	6.115	4.875	5.325	7.058	3.885	7.623	3.948	5.1	2.933	4.455	4.323	4.515	4.445	4.2	3.773	5.16558	1.03971
549	5.455	6.418	4.833	4.78	4.708	7.46	3.005	4.748	6.563	5.213	6.175	5.84	5.46	4.8	5.37	5.243	6.313	5.038	5.825	7.068	4.665	7.655	3.068	4.838	4.383	4.113	4.18	4.76	3.523	4.528	3.873	5.1581	1.1532
550	5.193	6.758	4.893	4.37	4.745	6.398	3.52	5.393	6.04	5.355	6.173	5.893	5.678	5.925	4.335	5.29	6.128	5.725	5.863	6.523	3.965	7.14	3.905	5.255	4.693	4.53	4.69	4.515	4.143	4.413	3.39	5.18829	0.96814
551	5.045	6.27	5.245	4.215	4.95	6.728	3.808	5.44	5.835	5.773	5.76	5.793	5.705	5.695	3.273	5.233	6.263	4.718	4.895	6.858	2.925	7.54	3.28	4.688	4.365	4.38	4.26	4.835	4.543	4.453	3.768	5.04965	1.09049
552	5.32	7.1	5.238	4.048	4.758	7.553	3.885	5.183	6.455	5.65	5.59	5.99	5.72	5.093	5.228	4.473	6.403	5.075	5.058	6.52	3.38	7.993	4.11	4.923	4.723	4.08	3.92	5.118	4.403	4.828	3.37	5.19961	1.13479
553	5.4	6.86	5.01	5.068	5.173	6.72	3.913	5.225	6.425	5.388	5.895	5.735	5.523	5.373	5.845	5.45	6.375	5.665	5.7	6.633	3.253	7.553	3.775	4.798	4.503	4.443	4.933	4.998	4.483	4.665	3.968	5.31445	0.97019
554	4.973	5.788	4.955	3.848	4.8	7.77	4.445	5.06	6.835	6.01	5.995	5.818	5.46	5.29	4.825	5.043	6.898	5.57	5.605	6.538	3.648	7.435	4.035	4.1	5.225	3.923	4.98	4.47	4.765	4.745	4.543	5.27081	1.03368
555	5.23	6.328	5.193	3.635	4.59	7.36	3.928	5.135	6.44	5.998	5.633	6.135	5.663	5.608	4.588	5.335	7.06	4.513	5.368	7.025	2.353	7.933	4.218	4.573	5.453	3.763	5.403	5.1	4.275	4.225	3.735	5.21923	1.22115
556	5.158	6.318	5.698	4.35	5.058	6.563	4.028	5.413	6.668	6.145	5.915	5.553	5.598	5.57	4.7	5.568	6.423	5.245	5.795	7.148	4.938	8.008	3.91	5.065	4.79	4.455	5.205	5.15	4.423	4.51	3.215	5.37365	0.99962
557	5.448	6.105	5.673	4.313	4.82	7.533	3.81	5.288	6.798	6.055	5.395	6.33	5.655	5.813	5.64	5.723	7.298	5.52	5.743	7.448	4.368	7.295	3.94	4.888	5.405	4.69	4.723	5.323	4.235	4.453	4.208	5.48181	1.0367
558	5.238	6.283	5.438	4.795	5.148	7.388	3.965	5.125	6.435	5.565	5.393	5.375	5.438	5.945	5.81	5.123	6.07	5.23	5.31	6.95	4.465	7.235	3.865	4.815	4.563	4.638	5.195	4.985	4.425	4.205	4.763	5.32832	0.87398
559	5.585	6.278	5.16	4.448	4.945	6.81	3.343	5.618	6.703	5.968	6.133	5.843	5.783	6.008	5.54	6.06	6.7	5.09	5.285	6.613	4.47	7.85	3.845	5.148	5.028	4.628	4.8	5.303	4.745	4.39	4.025	5.42403	0.98342
560	5.368	6.168	5.533	4.423	4.943	7.64	4.05	5.455	6.27	6.638	6.893	5.62	5.753	4.688	4.72	6.33	6.86	5.358	5.765	7.01	4.053	7.205	5.13	5.123	4.963	4.588	5.178	5.57	4.305	3.853	3.635	5.45445	1.04508
561	5.315	6.338	5.923	4.198	5.04	7.438	3.753	5.475	6.258	5.715	6.3	5.573	5.483	6.79	4.355	5.878	6.22	4.998	5.258	7.035	4.065	8.35	3.253	4.88	5.058	4.325	5.605	5.083	4.608	3.793	4.163	5.37181	1.14839
562	5.213	5.935	5.133	4.56	4.865	7.325	3.738	4.153	6.43	6.713	6.318	5.278	5.433	5.945	5.465	5.95	7.033	4.703	5.51	6.463	4.41	7.365	4.128	4.498	5.478	4.95	5.1	5.463	4.085	4.71	4.24	5.37387	0.98411
563	5.163	5.81	5.293	4.748	5.115	7.428	3.82	5.465	6.695	6.378	6.303	5.83	5.855	6.048	5.96	5.763	6.45	5.523	5.965	6.71	4.263	7.393	1.471	4.758	5.503	4.43	5.4	5.373	4.343	3.58	4.668	5.40335	1.18667
564	5.338	5.958	5.308	4.9	5.333	7.175	4.035	5.495	6.433	5.993	6.31	5.93	5.503	6.153	5.645	5.688	6.6	5.41	4.943	6.695	4.365	7.24	4.36	5.47	5.693	4.918	4.993	5.085	4.645	3.898	3.303	5.44565	0.92124
565	5.533	6.75	5.813	5.253	5.073	6.968	4.085	5.308	6.223	5.8	6.053	5.855	5.885	5.973	5.695	5.403	7.783	5.185	5.318	6.893	4.02	7.39	3.443	5.123	5.79	4.385	5.675	4.93	4.603	4.555	4.54	5.5259	0.98767
566	5.418	6.68	5.778	5.455	4.395	7.278	3.53	5.778	6.618	5.808	5.455	6.358	6.19	6.683	5.918	5.228	7.038	4.675	5.75	7.125	3.575	6.768	4.52	5.288	5.163	4.39	5.415	5.483	4.15	4.078	4	5.48348	1.05725
567	5.145	6.553	5.845	5.408	4.848	6.698	4.15	5.348	6.568	5.393	6.223	4.77	6	4.913	4.535	5.938	6.448	5.643	5.483	7.495	5.235	7.42	4.205	4.558	5.505	4.448	5.255	5.418	4.44	3.938	4.145	5.41842	0.94129
568	5.163	6.353	5.763	5.168	5.475	7.243	3.685	5.145	6.318	5.898	6.688	6.248	5.565	6.45	5.728	6.305	6.86	5.61	6.14	7.005	4.15	7.555	4.68	4.953	5.788	4.643	5.883	5.275	4.548	4.278	4.865	5.65897	0.93936
569	5.273	6.698	5.555	5.448	5.135	7.085	4.013	5.668	6.843	6.243	4.548	6.315	5.683	6.355	5.303	5.998	6.903	5.305	5.885	6.688	4.185	7.368	4.758	5.685	4.953	4.545	5.398	5.113	4.845	4.158	4.095	5.5499	0.93492
570	5.173	6.363	5.58	5.033	5.615	6.788	4.22	5.448	6.66	5.765	5.528	5.413	5.595	5.698	6.473	6.108	6.495	6.288	6.078	6.735	4.53	6.958	4.93	4.985	6.255	4.37	5.425	5.203	4.835	4.475	4.525	5.59829	0.78294
571	5.2	6.69	5.565	5.145	5.598	7.36	4.898	5.708	6.713	6.923	6.093	5.995	5.885	6.938	6.525	6.223	7.363	4.653	6.493	7.163	4.933	7.485	4.663	5.045	6.038	4.648	5.96	5.03	4.958	4.178	3.195	5.78271	1.04606
572	5.64	5.87	5.485	5.083	5.535	7.005	3.955	5.07	6.908	6.633	5.675	6.323	5.693	6.005	6.48	5.915	7.233	5.718	6.373	7.148	3.785	8.005	3.705	4.823	4.95	4.953	5.74	5.415	4.698	3.728	4.18	5.60416	1.09315
573	5.275	6.98	5.245	4.95	5.42	7.3	4.515	4.965	6.443	6.725	7.04	5.72	5.818	6.13	6.145	6.513	5.678	5.503	6.033	7.073	4.403	7.728	5.368	5.125	5.435	4.94	5.88	5.103	4.815	4.413	4.808	5.72545	0.89723
574	4.985	6.775	5.41	5.658	5.575	6.805	4.163	4.933	6.538	6.07	5.655	6.443	5.773	6.248	6.518	6.115	7.225	5.778	5.893	6.815	4.618	7.865	4.623	5.17	5.78	4.988	5.893	5.24	5.013	4.408	4.798	5.73455	0.87695
575	5.318	6.093	5.228	5.515	5.335	7.405	3.935	5.245	6.805	6.643	6.38	5.96	5.833	5.59	5.253	5.623	7.723	5.84	5.858	7.203	4.75	7.505	3.96	4.35	6.095	5.05	6.04	5.275	4.823	4.353	4.453	5.65932	1.00274
576	4.97	6.295	5.943	4.86	5.6	7.068	4.418	4.83	6.53	6.673	5.923	6.308	5.568	6.18	6.478	7.173	7.615	5.75	5.745	6.793	4.05	7.67	4.043	5.49	5.543	5.283	5.985	4.955	4.27	4.5	3.715	5.68465	1.05709
577	5.155	6.23	5.708	4.893	5.718	6.845	4.6	5.085	6.455	6.898	5.928	5.835	5.983	6.013	5.785	5.715	6.983	6.403	6.333	6.65	3.265	7.895	5.05	5.11	5.148	5.27	5.98	5.14	4.783	4.12	4.533	5.66158	0.94668
578	5.598	6.685	5.63	4.905	5.435	7.14	4.763	5.725	6.645	7.14	6.753	5.985	6.1	6.38	6.098	5.565	6.53	5.72	5.705	6.518	4.903	7.698	5.74	4.895	5.928	5.298	5.485	5.078	4.68	3.693	4.8	5.78123	0.86702
579	5.363	5.765	5.528	4.11	5.44	7.398	4.91	6.178	6.323	6.52	6.408	6.098	5.713	6.413	6.195	6.49	6.89	5.613	5.73	6.325	5.373	7.928	5.048	5.365	5.93	5.038	5.848	5.448	4.758	4.128	3.635	5.739	0.91565
580	5.438	6.9	5.7	5.315	5.28	7.205	4.293	5.238	6.803	6.91	6.473	6.528	5.665	5.603	5.183	6.51	7.798	4.853	5.453	6.813	4.9	7.763	4.663	5.058	5.838	5.403	6.145	5.403	4.57	3.205	4.673	5.72845	1.04748
581	5.305	6.118	5.645	5.143	5.105	7.46	4.52	5.335	6.93	6.7	6.098	5.933	5.833	6.57	6.033	6.885	7.038	5.845	6.105	6.623	4.3	7.408	4.395	5.18	6.168	5.388	5.948	4.903	4.61	3.955	3.903	5.722	0.97937
582	5.548	6.713	5.655	5.01	5.888	7.16	4.423	5.423	6.815	6.593	6.225	5.828	6.043	6.705	5.083	6.44	7.058	5.65	6.205	6.82	5.09	7.873	4.625	4.965	6.205	5.413	6.005	5.438	4.445	4.343	4.965	5.82748	0.89234
583	5.573	6.725	5.528	4.87	5.635	7.125	4.228	5.318	6.798	7.168	6.545	5.963	5.578	6.213	6.05	6.34	7.505	6.11	5.995	6.515	4.905	7.313	5.908	5.168	4.975	5.233	5.808	5.423	4.6	3.69	3.818	5.76203	0.97175
584	5.605	6.778	5.295	5.615	5.698	6.638	4.308	5.293	6.76	6.65	6.028	6.765	6.03	6.705	5.775	6.4	7.195	6.505	6.275	6.728	4.723	7.528	5.67	5.145	6.148	5.545	5.855	5.423	4.32	4.615	5.008	5.90406	0.83023
585	5.463	6.388	5.813	5.593	5.33	7.298	4.345	5.073	6.44	7.44	6.275	5.73	5.558	6.825	5.313	6.64	6.938	6.345	5.835	6.998	2.733	7.055	4.968	5.203	5.6	5.05	5.65	5.458	4.43	4.66	2.995	5.65942	1.11396
586	5.663	6.54	5.125	5.485	5.048	7.27	3.938	5.578	7.093	6.815	6.405	6.145	5.67	6.82	6.34	5.978	7.098	5.775	6.223	6.788	4.508	7.223	5.145	4.923	5.588	4.99	5.74	5.33	4.738	3.5	4.025	5.72603	0.99982
587	5.213	5.383	5.823	5.248	5.353	7.238	4.03	5.06	6.905	7.1	6.015	5.643	5.83	6.145	5.213	6.783	6.563	5.698	5.928	7.28	3.503	7.603	4.47	5.885	5.693	5.55	5.22	5.188	5.023	3.615	4.435	5.63342	1.02393
588	5.76	6.248	5.538	5.643	5.173	6.32	4.35	5.935	6.965	7.358	5.948	6.438	5.635	6.355	5.09	6.935	6.958	5.55	5.593	6.723	4.768	7.693	5.09	5.055	5.9	5.025	5.708	5.305	4.888	3.598	3.658	5.71623	0.97198
589	5.54	7.94	5.843	5.21	5.098	6.235	4.29	5.695	6.743	7.438	6.173	5.958	5.803	6.473	5.628	6.883	6.863	5.723	5.298	6.608	5.273	7.855	5.325	5.5	4.795	5.51	5.755	5.663	4.99	4.413	4.315	5.83342	0.93246
590	5.533	6.935	5.91	5.755	5.2	6.603	4.383	5.778	6.613	7.328	5.818	6.078	5.763	5.33	6.32	6.953	7.765	6.023	6.35	6.998	4.915	8.143	5.425	5.513	6.115	5.783	5.828	5.858	5.008	4.903	4.488	5.98113	0.88819
591	5.445	7.165	5.793	5.58	4.9	7.568	3.913	5.67	7.055	7.053	6.335	5.86	5.708	6.35	5.328	6.793	6.988	6.663	6.45	6.885	5.075	7.153	5.313	5.375	5.34	5.68	6.203	5.72	4.623	4.558	5.543	5.93823	0.89129
592	5.54	6.933	5.77	4.738	5.553	7.073	4.108	5.745	6.763	6.948	6.188	6.093	5.683	6.425	5.205	6.908	7.263	5.035	5.588	7.273	5.33	7.558	4.11	5.875	5.41	5.853	5.878	5.425	4.958	4.67	5.583	5.85426	0.91016
593	4.94	6.995	6.205	5.173	4.513	7.565	4.538	5.583	6.68	6.728	6.21	6.435	5.78	6.168	6.273	6.958	7.998	6.358	6.163	7.03	5.025	7.97	5.595	5.973	5.28	5.72	5.67	5.303	4.765	4.203	4.723	5.95226	0.99693
594	5.453	6.375	5.643	5.888	5.76	6.828	4.328	5.66	6.878	7.278	5.438	6.313	6.198	6.448	5.528	5.473	6.998	6.098	5.848	7.29	5.428	7.82	5.035	4.085	5.335	5.313	6.505	5.363	4.838	4.43	5.61	5.85435	0.88709
595	5.068	6.56	5.81	6.133	5.365	7.898	4.143	5.475	6.655	6.563	5.893	5.758	5.758	6.483	5.31	6.815	6.623	6.603	5.92	6.485	4.475	7.653	4.988	6.07	5.94	5.31	5.74	5.705	4.955	4.34	4.94	5.85271	0.87991
596	5.278	7.358	6.158	6.018	4.83	7.6	3.648	5.518	6.783	6.795	6.185	6.128	6.078	6.328	5.875	7.02	7.305	6.053	6.005	6.918	5.183	7.858	5.215	6.078	5.335	5.613	6.185	5.455	4.578	4.585	6.003	5.999	0.94494
597	5.41	6.685	5.945	6.208	5.733	7.825	4.425	5.058	6.83	7.285	6.838	6.005	5.763	6.588	5.76	7.005	8.018	6.73	5.808	6.87	5.12	7.09	5.315	5.913	5.738	5.42	6.013	5.53	4.478	4.63	4.513	6.01771	0.94877
598	5.07	7.255	5.608	5.753	5.395	7.32	4.898	5.553	6.97	6.733	5.245	6.04	6.38	5.54	4.923	6.9	6.603	6.355	5.825	7.018	5.318	7.885	5.625	5.455	6.588	5.615	6.015	5.473	4.673	4.22	6.073	5.94594	0.85987
599	5.018	6.738	6.11	6.328	5.73	7.665	4.578	5.208	6.875	6.44	4.77	6.413	6.333	7.175	5.888	6.758	7.425	6.558	6.053	6.708	3.475	7.288	5.163	5.855	6.178	5.588	5.658	5.493	4.87	4.713	5.058	5.93903	0.96138
600	5.168	6.623	6.185	6.358	5.128	8.34	4.475	6.12	6.788	6.913	5.433	5.89	6.293	6.38	5.83	6.78	7.48	6.705	5.953	6.408	4.488	7.348	5.53	6.175	6.19	5.82	5.773	5.445	4.835	5.088	5.825	6.057	0.86086
601	5.698	6.423	6.033	5.618	5.433	7.965	4.783	5.63	7.163	7.548	6.09	6.445	6.423	7.123	5.588	6.77	7.49	5.543	5.855	6.978	5.56	7.355	4.645	5.25	6.363	5.763	6.438	5.613	4.338	4.628	5.93	6.08006	0.91634
602	5.153	5.86	6.435	6.278	5.555	7.205	4.045	5.473	6.82	7.19	6.513	5.455	5.953	6.968	5.465	6.56	8.498	5.443	6.24	6.478	5.678	7.83	4.203	5.778	5.938	5.573	6.2	5.195	5.163	4.22	5.74	5.97113	0.98815
603	5.07	6.225	6.438	6.655	5.53	7.435	4.41	5.858	6.93	6.995	6.638	5.603	6.41	5.713	5.595	7.573	7.578	5.7	6.325	6.883	5.935	7.578	5.35	5.51	6.413	5.835	5.48	5.54	4.818	4.908	5.688	6.08448	0.8454
604	5.165	6.415	6.313	5.958	5.02	7.908	4.348	5.17	6.783	7.13	5.728	6.485	6.565	6.588	6.21	6.965	7.633	5.865	6.135	7.205	5.818	7.675	4.993	6.238	6.315	5.25	6.23	5.693	4.675	4.923	5.435	6.09142	0.90695
605	5.403	6.648	6.12	6.303	5.928	7.453	4.603	5.41	6.925	7.565	5.928	5.895	6.09	7.17	6.535	6.55	7.503	6.395	6.008	6.775	5.788	7.483	4.823	5.975	6.09	5.703	6.328	5.41	4.538	4.62	5.398	6.10848	0.85289
606	5.58	6.888	6.125	6.015	5.19	6.753	4.833	5.478	6.94	7.168	5.648	6.018	6.073	6.065	6.145	6.203	7.165	5.938	6.218	7.603	6.01	8.153	4.39	5.603	5.703	5.53	5.283	5.225	4.855	3.935	5.88	5.95526	0.90548
607	5.48	7.245	6.38	5.953	5.695	7.333	4.873	5.15	7.023	6.485	6.068	6.193	5.983	6.425	5.77	6.415	7.685	4.108	6.02	7.363	5.915	8.013	4.93	6.278	6.283	5.3	6.455	5.253	4.933	4.285	5.268	6.01806	0.94971
608	5.718	7.613	6.525	5.978	5.633	7.75	4.735	5.5	7.045	7.22	6.5	6.485	6.128	6.65	5.48	7.435	7.763	6.568	5.92	7.323	5.595	7.348	4.923	6.093	6.11	5.515	6.135	5.725	5.01	4.778	5.66	6.22132	0.88671
609	5.04	7.175	6.008	6.43	5.155	7.278	4.488	5.38	6.428	7.303	5.598	5.428	6.145	6.313	5.468	6.638	6.675	6.56	5.85	7.203	4.96	7.825	5.195	6.285	4.665	5.865	6.278	5.86	5.445	5.053	4.738	5.9591	0.87
610	5.533	7.093	6.04	5.843	5.54	7.978	5.023	5.725	7.003	7.968	5.245	6.558	6.138	6.405	6.473	6.633	7.403	6.675	6.198	6.843	5.47	7.46	3.67	5.995	6.33	5.313	6.573	5.54	5.22	4.485	4.63	6.09687	0.99644
611	5.23	7.385	6.265	6.4	5.33	7.705	4.85	5.61	6.963	7.6	5.283	6.678	6.368	6.595	5.813	6.678	6.998	7.055	5.873	7.005	6.673	7.308	4.92	4.59	6.635	5.605	6.515	5.73	4.793	4.718	5.528	6.15158	0.91248
612	5.148	7.543	5.925	6.548	5.175	6.613	4.958	5.19	6.885	6.8	6.465	6.35	6.843	6.73	6.06	6.185	7.62	6.318	6.39	7.19	6.045	7.59	4.358	5.998	6.615	5.18	6.275	5.675	4.953	4.598	4.675	6.09348	0.90467
613	5.513	7.263	5.898	6.363	5.158	7.9	4.675	5.335	6.525	7.415	5.198	6.495	6.793	7.083	5.103	6.65	7.993	6.225	5.513	6.688	6.078	7.43	2.705	6.41	4.945	5.31	6.165	5.693	5.05	5.055	4.825	5.98232	1.11613
614	5.448	7.385	6.345	5.74	5.133	7.205	4.565	5.118	7.175	7.618	5.643	6.71	6.598	6.275	6.523	6.468	7.763	6.073	6.315	7.308	5.553	7.473	4.74	5.788	6.408	5.505	6.56	6.04	4.64	4.65	4.835	6.11613	0.95341
615	5.238	6.523	5.88	6.698	5.475	7.405	4.85	5.45	6.728	7.88	6.37	6.573	6.488	6.803	5.44	6.46	7.525	5.763	6.048	7.175	6.328	7.73	4.93	6.115	6.075	5.345	6.115	5.858	5.068	4.198	4.08	6.08432	0.95291
616	5.54	6.973	5.983	6.35	5.528	8.278	4.61	5.49	6.565	8.125	5.425	6.24	6.54	6.868	5.485	6.565	7.613	5.755	6.07	5.993	6.725	7.675	4.468	6.093	5.435	5.58	5.855	5.563	5.29	4.495	4.055	6.03968	1.02148
617	5.185	7.048	6	5.83	5.56	8.235	4.115	4.608	6.583	8.21	6.29	6.44	5.893	7.278	6.123	6.723	7.478	5.838	6.593	7.113	5.893	7.168	5.48	6.185	6.323	5.28	6.475	5.605	5.025	4.9	5.298	6.15403	0.97569
618	5.585	7.098	6.23	6.298	5.545	7.62	4.855	5.088	6.938	8.185	6.863	6.298	6.283	6.805	5.735	7.098	8.015	5.965	6.375	6.175	4.85	7.863	4.828	6.188	5.955	5.308	6.295	5.725	4.905	4.528	5.87	6.17319	0.97496
619	5.468	7.115	6.3	5.945	5.355	7.663	4.965	5.84	6.688	7.56	6.735	6.248	6.405	7.083	6.453	6.815	7.6	5.318	6.475	6.628	5.673	7.46	5.658	6.128	7.728	5.6	5.373	5.575	4.783	4.65	5.818	6.22919	0.87669
620	5.785	7.755	6.173	6.16	5.463	7.708	5.13	5.26	6.57	7.833	5.693	6.168	6.388	6.803	6.928	6.915	7.283	6.04	6.54	6.925	5.488	7.25	5.405	5.93	6.203	4.933	6.225	5.588	4.93	5.115	3.945	6.14619	0.92844
621	5.57	7.415	6.355	6.283	5.513	7.185	4.58	5.065	6.37	7.578	5.18	6.31	6.278	6.768	5.685	6.878	7.265	6.61	6.253	7.085	5.82	7.71	5.925	6.213	6.073	5.57	6	5.69	5.053	4.415	5.42	6.13274	0.84783
622	5.158	6.713	5.93	5.578	5.638	7.665	5.233	5.365	6.875	6.76	6.193	6.25	6.803	7.473	6.738	6.805	7.66	6.338	5.96	7.13	4.893	6.943	5.758	6.073	5.883	5.495	6.118	5.615	4.775	4.48	5.158	6.11148	0.84927
623	5.735	7.898	5.928	6.383	5.325	7.448	5.513	6.098	6.785	7.413	5.17	5.995	5.94	6.238	6.128	7.045	8.385	5.635	6.6	7.165	5.133	6.188	5.07	5.375	5.675	5.835	5.98	5.465	5.345	4.548	4.863	6.07432	0.90836
624	5.77	7.45	6.45	6.915	5.583	7.235	4.91	5.673	6.65	7	6.718	6.48	6.53	6.605	6.75	6.82	7.133	6.12	5.818	7.28	4.808	6.698	5.438	6.258	6.235	5.74	6.105	5.71	5.148	4.613	3.718	6.14068	0.87486
625	5.443	6.873	6.205	6.48	5.555	7.723	5.223	6.04	6.905	7.393	6.993	6.208	6.533	6.875	5.923	6.31	7.375	6.428	6.27	7.07	6.613	7.43	5.523	6.085	6.108	5.903	5.803	5.883	4.978	4.453	5.855	6.27287	0.75782
626	5.563	7.74	6.423	6.61	5.49	7.965	5.128	5.458	6.438	7.13	5.993	6.358	6.563	7.713	6.553	6.95	7.553	6.535	6.833	7.2	5.558	7.598	5.665	6.113	5.793	5.885	6.13	5.608	5.42	4.415	6.215	6.34181	0.86037
627	5.358	7.258	6.523	6.47	5.215	6.555	5.15	5.953	6.623	6.99	6.613	6.555	6.748	7.163	6.245	7.513	8.125	5.828	5.715	7.06	5.308	7.07	5.355	5.908	6.72	5.64	6.15	5.49	5.38	4.898	5.06	6.21416	0.8214
628	5.65	6.918	6.455	6.448	5.528	7.54	4.935	4.873	6.75	8.603	6.425	6.385	6.688	6.795	6.58	7.353	7.963	5.953	6.89	6.86	6.218	7.093	4.985	5.825	6.73	5.56	5.93	5.668	5.475	5.025	5.795	6.31923	0.89354
629	5.35	7.693	5.933	6.528	5.788	7.588	5.38	5.255	6.523	8.393	6.648	5.893	6.55	7.24	7.053	7.505	7.283	6.018	6.365	6.93	5.38	7.425	5.135	5.783	6.845	5.498	5.968	6.058	5.533	4.62	5.693	6.31787	0.90615
630	5.088	7.305	6.218	6.625	5.953	7.925	4.985	4.713	6.793	7.908	6.385	6.55	5.835	7.468	7.32	6.315	7.915	5.965	5.785	6.818	5.758	7.98	6.3	6.095	6.75	6.13	6.395	5.593	4.97	4.865	4.773	6.30574	0.9735
631	5.34	6.908	6.34	6.363	5.788	7.525	4.843	5.235	6.798	8.618	6.583	6.57	6.118	6.81	6.933	6.97	8.908	4.935	6.098	7.283	6.34	7.968	5.235	6.205	6.373	6.05	5.66	5.81	4.885	4.828	5.84	6.32774	1.03129
632	5.39	6.29	5.97	6.14	5.405	8.045	5.053	6.098	6.9	8.583	5.678	6.325	6.278	7.623	7.143	7.35	8.248	6.135	6.08	7.143	6.165	7.12	4.808	6.533	6.82	5.895	6.218	5.548	5.408	4.703	5.61	6.34532	0.97031
633	5.848	7.673	6.513	6.32	5.363	7.83	5.16	5.458	7.015	7.995	6.923	5.715	6.513	7.143	6.103	5.948	8.433	6.5	5.9	5.895	6.028	7.348	5.303	6.23	5.935	5.55	6.32	5.643	5.583	4.933	5.048	6.26352	0.90402
634	5.778	6.833	6.075	5.975	5.805	7.11	5.468	5.545	6.683	8.288	5.863	6.595	6.495	7.423	6.705	6.75	8.318	6.865	5.725	7.088	7.078	7.205	5.728	5.843	5.923	5.643	6.283	5.73	5.24	5.095	5.068	6.32977	0.84038
635	5.378	7.373	6.575	6.868	5.715	8.003	4.858	5.973	7.015	8.563	6.328	6.65	6.05	7.03	6.285	7.425	8.193	6.858	6.003	7.093	6.315	7.54	5.55	5.615	6.678	6.195	6.028	5.968	5.235	4.37	4.608	6.398	1.00646
636	5.51	6.568	6.315	6.468	5.723	7.175	5.485	5.66	7.068	7.903	6.548	6.383	6.54	7.555	6.25	6.885	7.485	5.603	5.948	6.878	6.5	6.495	5.953	6.25	5.938	5.953	6.428	5.235	5.37	4.93	5.053	6.25984	0.73711
637	6.068	7.168	6.525	5.868	5.81	8.175	5.193	5.703	7.098	8.263	6.738	6.558	5.938	7.88	5.443	6.378	7.19	6.915	6.608	6.97	6.23	7.535	5.725	6.468	6.493	5.395	6.363	5.283	5.25	4.57	4.268	6.32481	0.96956
638	5.345	7.453	6.828	6.313	5.605	7.345	5.543	5.535	7.108	8.843	5.973	6.273	6.255	7.093	6.173	6.418	8.608	6.008	6.525	7.085	6.825	6.565	4.943	5.94	6.16	5.743	6.363	5.335	5.298	4.828	5.925	6.33077	0.93247
639	5.418	7.638	6.003	6.155	5.72	7.628	5.585	5.553	6.695	8.06	6.535	6.505	5.835	6.798	6.328	6.81	8.695	6.5	5.988	7.188	6.28	6.903	6.225	5.913	6.385	5.855	6.378	5.26	5.515	4.778	5.883	6.35523	0.84477
640	5.483	7.405	6.553	6.033	5.748	7.71	5.17	5.358	7.083	8.233	6.828	6.165	6.083	6.845	6.673	6.585	7.968	6.023	6.443	6.645	5.365	7.018	3.803	6.083	6.34	5.538	5.92	5.845	5.498	4.513	5.988	6.22403	0.94958
641	4.625	6.003	3.293	5.75	5.728	6.813	4.978	4.343	6.168	6.078	5.123	4.748	5.84	6.753	4.478	4.508	4.563	4.173	3.858	5.433	3.68	4.245	4.62	4.028	4.208	4.853	4.935	4.413	4.513	5.56	4.215	4.92019	0.88517
642	5.153	5.485	4.173	4.973	5.453	6.005	4.283	4.498	6.28	5.898	3.653	4.06	5.593	5.76	3.528	5.368	3.703	4.32	5.848	5.24	2.978	3.855	4.365	5.268	4.185	4.105	4.165	4.56	4.88	4.865	3.565	4.71177	0.85571
643	5.158	3.998	2.443	5.405	5.283	6.148	4.228	4.59	5.918	6.295	4.655	3.305	5.505	5.48	2.515	5.245	4.33	3.58	4.813	4.275	2.453	4.9	4.53	4.7	5.265	4.355	4.015	4.523	4.89	5.218	4.87	4.60929	0.98299
644	5.01	3.783	4.223	5.458	5.883	4.06	3.788	4.403	5.213	5.025	3.643	3.838	5.643	5.445	2.578	5.295	4.398	3.12	3.955	4.735	4.035	3.385	3.79	5.065	3.728	4.283	4.548	4.743	4.753	3.815	4.178	4.38126	0.78162
645	5.218	4.36	3.958	5.333	5.475	5.41	3.448	4.48	5.805	4.828	4.428	3.538	4.873	5.343	3.315	4.213	3.855	2.87	4.67	4.375	3.605	4.495	4.108	4.758	4.053	4.205	3.84	4.648	4.808	4.57	4.218	4.42268	0.69194
646	5.395	1.974	3.843	5.118	4.395	4.49	2.46	3.98	5.283	4.538	3.725	3.88	5.38	3.305	3.545	5.503	5.535	3.1	4.203	4.013	4.218	4.278	3.978	3.645	3.415	4.048	4.433	4.178	4.708	3.26	4.14	4.12794	0.84767
647	5.343	4.44	4.128	5.895	4.738	3.54	3.555	4.125	5.555	4.658	4.213	3.968	4.935	4.828	4.378	4.408	3.758	2.19	5.76	3.16	2.828	3.468	2.883	3.953	3.095	3.975	4.105	4.605	4.648	4.03	3.88	4.16274	0.86016
648	4.733	3.438	4.355	4.7	4.41	4.308	3.068	4.455	5.213	4.085	2.43	3.91	4.668	5.275	3.46	4.148	4.265	2.263	4.29	3.875	2.923	3.02	2.913	3.948	4.108	3.165	4.405	3.835	5.128	4.615	4.058	3.98281	0.77849
649	5.535	4.41	4.173	4.398	5.018	4.105	3.813	3.848	5.465	5.153	3.56	3.673	4.338	5.655	4.078	4.308	4.053	1.055	5.7	4.253	2.588	5.378	2.933	3.555	3.2	3.868	3.78	4.59	5.13	3.975	3.9	4.17703	0.97941
650	5.15	4.235	4.408	5.415	4.925	4.28	4.508	3.85	5.265	4.723	4.05	3.52	3.858	4.443	3.12	4.698	4.793	1.425	5.058	3.623	2.553	3.21	3.08	3.65	3.923	3.358	4.325	4.163	4.795	3.913	3.768	4.06726	0.85452
651	5	2.555	3.313	4.703	4.815	3.715	3.123	4.113	5.09	4.715	3.378	3.473	4.458	6.123	4.215	3.598	4.575	0.571	5.115	3.185	2.85	3.333	3.53	3.728	4.08	3.44	3.363	4.093	4.413	2.603	4.303	3.85706	1.02052
652	5.015	3.8	3.458	5.195	4.753	4.063	3.815	3.708	4.88	4.658	4.008	3.635	4.34	3.968	3.82	4.113	3.53	1.691	5.27	3.018	2.985	4.02	2.97	2.478	3.628	3.488	3.473	2.333	4.13	2.398	3.59	3.74939	0.85214
653	4.833	3.053	3.728	4.913	4.68	3.338	3.588	3.3	4.63	4.893	4.073	3.1	4.058	4.57	3.373	3.833	5.288	0.998	4.185	2.283	3.165	4.963	3.725	1.453	3.468	3.158	3.478	2.89	4.065	3.475	4.003	3.69548	0.97571
654	5.078	2.96	3.638	4.88	4.395	4.123	3.825	3.023	5.253	4.985	3.755	3.473	4.275	5.93	2.18	4.28	5.753	2.345	4.563	2.768	3.66	3.968	3.138	3.24	3.475	3.463	3.855	2.95	4.145	3.225	3.533	3.87529	0.92203
655	4.908	3.505	2.815	4.63	4.41	2.248	3.54	3.535	4.89	5.263	2.53	3.293	4.22	5.235	4.808	4.255	4.248	2.61	4.303	1.816	3.378	2.103	3.47	3.355	3.763	3.168	3.82	1.502	4.123	2.813	4.06	3.63281	0.99469
656	5.313	2	3.685	4.773	4.575	3.953	3.41	3.218	4.668	5.083	3.473	3.043	4.433	5.66	3.873	3.57	4.76	3.22	4.798	2.27	3.03	2.17	2.985	3.06	4.05	3.408	3.61	1.5	3.835	3.345	3.605	3.68955	0.98436
657	4.965	2.663	3.965	4.085	4.418	3.94	3.253	2.72	4.853	5.523	3.788	2.783	4.055	4.86	3.76	4.295	4.563	2.42	5.103	2.608	2.365	3.818	3.35	1.938	4.075	2.573	3.65	1.715	4.433	3.25	3.745	3.66232	0.97599
658	5.068	2.833	4.153	4.115	4.173	3.173	3.13	2.273	3.92	4.793	3.358	3.343	3.628	5.348	3.605	3.865	2.815	2.76	4.815	1.085	3.23	3.855	2.578	2.395	3.588	2.558	3.483	0.895	4.09	2.97	3.86	3.41145	1.00705
659	4.975	2.468	3.52	2.895	4.273	2.473	3.533	2.915	4.203	3.873	3.418	2.213	3.96	4.78	2.935	3.395	4.053	3.498	4.35	2.233	3.82	4.803	2.75	3.493	3.343	1.784	2.78	1.276	4.368	2.158	3.835	3.36687	0.92424
660	4.763	2.655	2.675	3.63	3.998	3.235	3.313	3.018	4.043	4.745	3.438	3.59	3.928	5.64	3.188	3.005	4.153	2.868	4.485	0.894	3.363	5.053	3.118	2.65	3.135	3.085	3.628	1.743	4.185	2.93	4.14	3.49335	0.94959
661	4.953	2.448	3.49	2.765	4.353	2.578	3.573	3.59	4.393	3.95	3.245	2.955	3.635	5.268	2.913	3.92	4.51	2.665	4.84	1.481	3.35	2.948	3.378	2.285	3.66	3.128	3.723	3.118	4.075	2.75	3.668	3.47123	0.83744
662	4.633	2.488	2.13	3.635	4.105	3.235	3.398	3.613	4.775	2.565	2.915	3.658	3.66	4.13	2.858	3.643	4.268	2.813	4.73	2.17	3.07	4.663	2.095	1.331	4.058	3.16	2.765	3.74	3.735	3.405	2.798	3.36265	0.8552
663	5.013	3.283	2.838	4.545	4.028	3.508	2.908	3.723	4.143	3.468	3.165	3.67	3.695	5.655	2.983	4.188	4.293	2.253	4.475	2.353	2.235	3.773	2.028	2.625	3.753	2.728	3.398	3.38	4.03	3.188	3.553	3.51219	0.8295
664	4.743	2.263	3.283	3.693	3.808	2.988	3.275	3.2	3.645	4.133	3.28	3.328	3.408	5.688	3.403	3.403	3.98	1.631	4.833	3.158	2.498	3.433	3.03	2.918	3.405	2.815	3.338	2.378	4.645	3.62	2.81	3.42042	0.80676
665	4.348	2.433	3.683	2.728	4.118	2.238	3.325	3.415	3.76	4.788	2.993	3.378	3.563	5.393	2.733	2.355	4.333	1.968	4.198	2.453	2.32	3.86	2.67	3.375	3.453	2.873	3.768	1.552	3.853	3.398	3.455	3.31548	0.85983
666	4.85	2.615	3.36	2.495	4.548	3.065	3.383	3.458	4.203	3.92	2.063	3.495	3.158	5.008	3.815	2.54	4.458	2.143	4.615	2.848	3.225	5.035	3.258	3.013	3.148	3.013	2.705	1.477	4.035	3.56	2.578	3.3899	0.89612
667	4.3	3.303	3.545	2.808	4.065	3.955	2.768	3.678	4.19	4.378	3.083	4.343	2.585	5.678	2.793	2.985	4.663	1.791	5.043	2.118	2.54	4.643	3.08	3.075	3.493	2.143	3.788	1.602	3.423	3.245	2.593	3.40958	0.9669
668	4.82	2.42	3.405	3.363	4.108	3.4	2.698	3.653	3.85	4.35	3.558	3.438	3.133	5.368	3.143	3.113	4.243	2.863	4.548	3.088	2.78	4.765	2.433	2.888	3.008	2.738	3.185	2.6	3.403	2.72	3.363	3.43371	0.74892
669	4.623	3.2	3.413	1.21	4.363	2.458	3.213	3.383	4.05	4.39	3.27	3.813	3.048	5.103	3.875	3.133	4.138	2.663	3.988	3.3	3.083	2.95	2.74	2.635	3.128	2.833	2.813	2.478	3.778	2.363	2.658	3.29332	0.79302
670	4.413	3.113	3.558	3.035	3.96	3.128	3.67	3.35	3.57	4.358	2.718	4.125	3.64	5.945	3.105	2.92	4.18	2.558	4.525	1.797	2.515	4.035	2.94	3.155	3.358	2.33	2.603	1.079	3.773	2.495	2.385	3.30116	0.93067
671	4.495	2.4	3.295	3.375	4.068	3.675	3.043	3.063	3.97	2.998	2.353	3.295	3.333	5.435	3.408	2.828	4.31	2.11	4.228	2.255	2.708	3.188	2.798	3.113	3.233	2.293	2.38	2.128	3.483	2.373	2.833	3.17635	0.77978
672	4.37	2.43	1.955	3.328	4.043	3.94	3.295	3.078	2.888	4.293	1.881	2.745	3.263	5.503	3.655	3.188	3.073	2.013	3.485	1.841	2.513	2.803	3.135	2.493	3.075	1.659	2.325	2.158	3.988	2.6	3.023	3.03352	0.86498
673	4.65	2.865	2.163	1.977	4.278	3.593	3.123	2.765	2.31	3.928	3.313	3.093	2.66	5.495	2.433	2.69	3.528	2.428	3.378	1.92	2.85	4.485	2.45	1.842	3.385	1.977	2.833	2.865	3.705	2.695	2.308	3.03177	0.87197
674	4.148	3.008	2.348	3.045	3.978	3.763	2.423	3.173	1.781	3.91	0.989	3.76	2.913	5.515	2.768	3.02	3.208	2.285	2.34	2.375	2.553	4.183	2.925	2.658	2.763	2.618	2.575	1.987	3.653	2.705	3.113	2.98332	0.85632
675	4.178	2.85	3.68	2.775	3.573	2.67	2.245	3.143	2.278	3.868	1.978	2.748	2.7	5.175	4.093	2.415	1.924	1.739	3.3	2.723	2.86	4.538	3.16	2.793	3.085	2.228	2.553	3.328	2.755	2.213	2.728	2.97729	0.78967
676	4.18	2.558	3.073	2.065	3.553	3.408	2.438	3.318	3.023	3.86	2.885	2.93	3.105	3.493	2.99	2.24	2.998	1.793	3.425	2.408	3.423	4.605	2.42	2.168	3.385	1.611	3.058	1.794	2.915	2.65	3.523	2.945	0.69673
677	4.308	2.528	3.563	2.753	3.915	3.008	2.908	2.955	2.08	3.518	2.883	2.683	3.168	3.978	3.16	1.992	2.903	2.205	2.83	1.004	2.02	3.425	2.753	2.438	3.32	1.839	3.213	1.752	3.803	2.703	3.515	2.87494	0.73379
678	4.26	1.879	4.408	3.555	3.368	2.988	2.943	3.43	0.944	3.2	3.423	2.3	2.73	2.778	3.33	1.989	3.558	2.728	3.028	2.71	2.253	3.373	2.503	2.195	3.035	1.685	2.12	3.058	2.97	3.48	3.698	2.90061	0.74455
679	4.478	2.62	2.955	3.393	2.605	2.003	3.095	3.278	1.267	4.198	3.445	3.038	3.058	3.85	1.935	1.989	2.408	1.843	2.738	3.16	2.84	3.163	2.57	2.528	2.945	1.928	2.825	2.213	3.038	1.938	3.015	2.78577	0.70697
680	4.248	2.668	2.448	2.975	2.528	3.325	3.11	3.138	1.068	3.148	2.958	2.785	2.39	3.63	2.185	2.45	2.75	2.16	2.765	3.065	2.795	2.823	2.143	2.828	2.91	1.323	2.843	2.445	2.938	3.405	3.075	2.75232	0.60445
681	3.81	2.505	2.98	3.378	2.643	2.895	3.115	3.588	1.255	4.02	3.06	3.05	2.443	3.748	2.09	2.9	2.778	1.822	2.41	3.155	2.263	3.57	2.538	1.778	2.95	1.445	2.425	2.358	3.665	3.518	3.233	2.81897	0.69851
682	4.138	2.598	2.735	3.6	2.138	3.193	2.603	2.928	1.085	3.668	2.723	2.04	2.538	3.14	2.95	2.91	2.37	2.108	2.465	2.583	1.972	3.688	2.73	1.724	2.69	1.923	2.828	2.373	3.168	2.408	2.893	2.67452	0.6286
683	3.625	2.628	2.475	3.413	3.75	3.46	3.033	3.003	1.395	3.063	3.043	2.785	0.891	3.443	3.008	2.94	2.155	1.404	3.073	2.54	2.555	4.058	2.683	1.972	3.263	1.614	2.645	2.14	2.953	2.548	2.323	2.70584	0.72611
684	3.925	2.765	2.17	2.873	3.128	3.26	2.645	2.865	0.714	1.459	3.263	3.013	1.978	4.868	3.3	2.345	0.999	2.573	3.098	2.733	2.343	3.843	2.203	2.505	3.068	1.458	3.128	1.883	2.988	2.803	2.755	2.67584	0.8435
685	3.825	3.063	3.89	3.205	2.713	3.668	2.335	3.08	0.45	3.838	1.972	1.981	0.936	3.808	2.75	2.71	1.344	3.038	3.093	2.268	2.648	3.888	2.655	2.9	3.083	1.662	2.828	1.696	3.098	2.833	2.16	2.6909	0.8659
686	3.943	3.263	4.108	2.068	3	3.343	3.153	3.458	2.098	1.744	1.532	3.13	0.826	2.433	2.603	2.97	3.578	2.628	2.965	2.84	1.956	3.4	1.144	2.328	3.138	1.956	2.685	1.675	3.198	2.485	2.693	2.65616	0.78566
687	3.723	3.14	1.86	2.493	2.415	2.69	2.895	3.345	0.451	3.43	2.938	2.568	2.738	2.695	2.35	3.095	3.128	3	2.808	1.529	1.948	2.888	1.457	2.703	2.918	2.523	1.619	1.657	3.255	2.54	2.955	2.57271	0.69528
688	4.143	3.078	2.928	3.68	1.963	2.573	2.76	2.78	0.525	3.615	2.603	2.76	2.803	2.443	2.723	3.198	2.57	1.971	3.108	0.372	1.881	3.313	1.763	2.78	2.175	1.677	1.875	1.672	3.173	2.36	1.602	2.47958	0.8342
689	4.12	2.335	2.023	3.658	1.362	2.36	2.198	1.293	1.873	3.123	2.575	2.303	2.183	3.008	2.385	3.068	3.488	1.87	1.469	0.744	2.315	3.003	1.561	1.589	2.11	1.759	3.043	1.743	2.698	2.865	1.909	2.32365	0.75824
690	4.093	2.558	1.123	4.078	1.863	2.368	2.435	1.8	1.903	3.47	2.415	2.773	2.423	2.853	2.555	3.35	1.877	1.431	2.585	0.65	1.811	4.098	1.567	0.736	2.275	1.802	2.11	1.782	3.135	2.94	1.149	2.32284	0.90748
691	3.498	3.048	2.84	2.715	1.788	2.193	2.155	2.075	0.667	2.123	2.48	2.165	1.961	3.093	1.913	2.515	1.221	2.643	1.619	1.423	2.503	2.873	2.665	2.34	2.523	0.824	2.238	1.722	2.988	3.185	2.365	2.26971	0.66608
692	3.703	3.433	1.813	3.66	1.25	2.42	2.29	1.907	0.753	2.458	2.5	3.01	2.643	2.725	1.602	3.478	1.26	0.924	1.752	1.032	1.988	2.843	2.425	1.728	2.67	0.792	2.095	1.755	3.28	3.055	2.718	2.25684	0.85169
693	4.103	1.44	2.265	3.613	1.801	2.785	2.315	1.78	1.295	3.203	2.06	2.878	2.438	3.065	1.584	3.008	1.235	0.997	2.145	0.574	2.665	3.1	1.975	2.31	1.855	0.88	0.827	1.782	3.023	2.96	1.846	2.18732	0.86493
694	3.71	1.314	2.318	2.668	1.979	1.677	2.768	2.243	0.865	1.681	2.438	2.243	2.5	1.968	1.33	3.483	1.394	0.679	2.045	1.027	2.145	3.385	1.682	2.748	3.175	1.029	0.826	3.033	2.873	3.34	1.152	2.11994	0.86596
695	3.878	2.813	2.865	3.83	1.532	1.963	3.108	2.195	1.735	3.773	2.16	2.973	2.2	2.42	1.193	2.753	1.776	2.165	1.941	1.731	1.952	4.12	1.107	1.578	2.49	0.83	0.8	1.639	2.745	2.565	1.349	2.26384	0.88198
696	3.643	2.81	1.753	2.95	1.488	2.868	2.995	2.248	1.276	2.908	1.569	2.578	1.368	1.958	1.238	2.955	1.878	1.036	1.734	1.045	2.39	3.768	1.068	1.537	2.57	0.861	1.016	1.953	3.073	1.811	1.395	2.05613	0.82633
697	4.31	2.215	2.233	2.908	1.753	2.165	2.713	2.328	1.467	2.015	2.848	3.19	1.66	2.635	1.933	2.128	2.12	1.109	1.711	0.695	1.918	2.96	2.01	1.069	1.733	0.67	1.217	1.547	3.14	1.877	1.451	2.05574	0.78513
698	4.123	3.13	1.538	3.408	1.527	2.17	2.635	1.62	1.157	3.148	2.505	2.413	2.59	2.193	1.8	3.29	1.567	1.769	1.958	0.605	2.105	3.66	2.383	1.188	1.718	0.751	0.995	1.364	2.83	1.6	1.327	2.09894	0.87821
699	3.798	2.568	1.727	3.328	2.005	2.67	2.873	2.428	1.669	3.4	2.563	2.17	2.233	2.01	1.382	3.378	1.825	0.766	1.44	0.938	2.183	2.383	2.025	0.896	2.92	0.869	2.985	1.366	3.065	1.587	1.371	2.15552	0.82424
700	3.91	3.188	3.1	2.755	2.49	2.968	3.148	2.16	1.535	3.223	2.638	2.83	1.718	1.846	1.69	3.715	1.815	0.378	1.35	0.95	2.378	3.713	1.849	0.99	2.475	0.759	2.69	1.39	3.47	2.068	1.35	2.27545	0.9393
701	4.063	2.868	3.67	2.955	2.355	2.57	1.852	2.558	1.405	3.188	2.165	2.963	2.338	2.485	1.515	3.385	1.838	1.865	0.857	1.608	2.513	2.333	2.468	1.728	2.458	1.369	2.378	1.456	2.863	2.525	1.467	2.32455	0.72973
702	3.755	2.955	3.66	3.333	1.961	2.643	2.605	2.583	1.464	3.563	2.72	2.988	1.389	2.583	1.869	3.128	3.215	1.906	1.623	0.637	2.5	3.01	2.045	1.497	2.558	0.954	2.473	1.343	2.838	2.125	1.889	2.38103	0.79945
703	4.068	1.8	3.515	3.483	1.845	2.865	2.623	2.413	1.375	2.66	2.09	3.208	2.113	3.73	1.712	2.92	1.873	1.539	1.651	0.9	1.967	2.44	2.273	1.593	2.073	2.458	2.668	1.26	3.075	2.343	1.276	2.31642	0.78035
704	4.34	2.163	3.858	3.713	3.188	2.165	2.618	2.653	1.457	3.585	1.791	2.395	1.542	1.475	1.573	2.908	3.335	1.824	1.665	0.695	1.81	2.645	2.16	1.889	1.786	0.937	2.875	1.37	3.025	2.255	2.255	2.32097	0.87709
705	3.768	2.135	3.15	3.84	2.878	2.33	2.52	2.573	1.442	3.84	2.605	2.15	1.187	4.098	1.722	3.26	2.13	1.863	1.736	0.931	2.43	2.95	2.063	0.765	1.914	2.38	2.823	1.361	2.68	2.173	1.063	2.3471	0.87333
706	4.355	2.163	2.445	2.798	3.145	1.847	2.938	2.44	1.435	3.523	1.92	1.975	1.651	3.923	1.169	3.328	3.188	1.781	1.671	1.129	1.813	2.533	1.387	1.288	3.08	1.613	2.763	0.982	3.13	2.118	1.316	2.28539	0.88377
707	4.473	2.088	4.083	2.843	2.44	1.704	2.508	2.79	1.321	2.653	2.085	2.075	1.988	3.138	1.316	3.41	2.753	1.896	1.579	1.448	2.268	1.608	1.516	1.791	2.663	1.969	1.05	1.993	3.165	2.118	1.174	2.25503	0.81509
708	4.085	1.91	4.083	2.805	3.023	1.69	2.635	2.488	1.516	3.268	2.575	1.806	1.842	2.495	1.708	3.528	0.952	1.8	1.98	1.211	2.2	1.603	1.611	1.375	2.995	2.218	1.895	1.256	3.01	2.23	1.209	2.22587	0.82152
709	4.08	1.596	3.705	2.853	2.643	2.283	2.073	2.853	1.577	2.063	2.545	2.245	1.528	3.34	1.736	3.483	1.304	2.285	1.798	0.771	2.968	0.734	1.645	2.17	2.515	0.73	1.962	1.486	3.288	2.233	0.969	2.17616	0.8746
710	3.913	3.168	3.658	3.093	2.46	2.485	2.645	1.923	1.694	3.78	2.64	1.461	1.939	3.433	1.44	2.688	1.416	0.434	1.623	1.169	1.042	1.413	1.771	2.025	2.44	0.713	2.645	1.359	3.143	1.9	1.85	2.173	0.90686
711	3.785	1.178	2.955	2.91	2.11	2.073	2.71	1.73	2.453	2.718	2.31	1.387	1.118	2.81	1.142	3.163	1.436	0.586	1.608	0.987	2.275	0.947	1.016	1.277	2.655	1.177	1.577	1.325	3.575	2.693	2.073	1.99223	0.85225
712	4.455	1.596	2.388	1.277	2.398	2.54	2.288	2.875	2.493	2.36	2.195	1.843	2.125	2.215	1.659	3.493	1.388	0.593	1.834	1.089	2.058	1.094	1.05	1.813	2.603	0.948	2.008	1.232	3.173	2.325	1.911	2.04255	0.80564
713	4.103	1.288	3.313	1.223	2.34	2.405	2.998	2.675	1.523	3.685	1.882	1.577	1.342	2.545	1.464	3.28	1.652	0.586	1.801	0.951	1.918	0.988	1.294	1.885	1.479	1.986	1.402	1.254	3.133	2.483	1.847	2.00974	0.86468
714	4.028	1.386	3.098	1.228	1.373	1.874	2.31	2.908	1.54	3.223	1.846	1.485	1.87	4.45	1.718	3.25	1.84	1.177	1.992	1.292	2.445	1.027	1.095	1.46	2.475	1.968	1.851	1.45	3.158	1.362	1.743	2.062	0.8753
715	3.66	1.785	2.313	1.232	1.537	2.273	2.663	3.373	1.82	3.333	1.585	1.943	1.881	4.183	2.203	3.14	1.861	0.793	1.995	0.962	2.093	1.142	1.194	1.878	1.99	1.719	2.16	1.307	3.233	1.803	1.737	2.09003	0.81921
716	3.86	2.665	3.62	1.165	0.926	2.145	2.76	2.193	1.748	3.46	1.524	1.53	1.807	2.033	1.944	3.313	1.742	0.565	1.453	0.987	2.173	1.035	1.179	1.971	2.385	1.48	2.923	1.35	3.018	1.69	1.286	1.99774	0.85329
717	3.3	2.453	3.285	1.227	1.133	2.16	2.003	2.39	1.739	2.898	1.98	1.962	1.672	3.153	2.528	3.365	1.729	0.683	1.719	1.061	1.774	1.124	1.041	3.035	2.86	1.486	2.67	1.354	2.62	1.788	2.073	2.07306	0.7582
718	3.715	2.868	3.428	1.225	1.305	2.225	2.465	2.798	2.048	3.185	2.05	1.884	2.14	2.87	1.745	3.19	1.388	0.937	1.475	1.398	2.595	1.347	2.105	1.523	2.053	1.636	2.505	1.233	2.568	2.123	1.996	2.12977	0.71547
719	3.41	2.035	2.408	1.437	1.676	2.113	1.897	2.9	1.758	3.085	2.093	1.531	2.603	3.105	2.243	2.948	1.605	2.998	1.838	1.668	2.203	1.287	1.227	2.603	1.962	1.877	2.675	1.253	2.705	2.52	1.327	2.16097	0.62355
720	3.163	1.515	3.383	1.048	0.722	1.963	1.792	2.54	1.769	3.358	1.918	1.779	2.85	2.403	2.768	2.938	1.65	1.386	1.83	1.993	1.633	1.145	1.48	3.195	1.949	1.991	2.82	1.094	2.718	2.003	1.868	2.08594	0.72057
721	3.43	2.485	3.008	1.049	1.309	2.208	3.058	2.54	2.428	3.193	2.243	1.467	2.215	1.781	3.015	2.978	1.731	1.514	1.798	1.618	2.183	1.504	0.609	2.123	1.549	2.123	1.68	1.258	3.37	1.911	1.03	2.07768	0.73932
722	4.005	1.782	2.85	1.049	1.186	2.163	2.743	2.643	3.125	2.943	2.408	1.358	2.655	2.345	2.5	2.038	1.66	1.297	1.531	1.815	1.948	1.724	0.727	1.549	1.512	2.055	1.753	1.162	2.82	2.328	1.67	2.04335	0.71842
723	1.078	1.661	2.818	1.05	0.602	2.063	2.345	1.922	1.592	2.635	1.964	1.668	2.645	2.963	2.505	2.958	1.697	1.364	1.761	1.412	2.248	1.549	0.506	2.278	2.138	2.418	1.692	0.846	2.713	2.663	1.007	1.89552	0.69539
724	1.208	2.21	2.388	1.053	0.645	2.485	1.782	1.773	1.983	2.9	2.798	2.808	3.018	2.378	2.593	2.045	1.674	1.892	1.515	1.36	1.86	1.393	0.781	2.42	1.987	1.844	0.883	1.894	2.768	2.623	1.277	1.94316	0.65876
725	2.315	2.39	2.823	1.022	0.595	2.308	2.325	2.61	1.39	3.373	2.68	2.413	1.863	2.345	2.728	2.84	1.594	1.911	2.018	1.019	2.308	1.565	0.843	3.25	2.06	1.994	0.97	1.876	2.615	2.633	1.047	2.05558	0.72312
726	3.17	3.058	2.643	0.997	1.627	2.158	1.764	3.04	1.826	3.203	1.944	1.97	2.595	2.435	2.08	2.728	1.6	2.523	1.682	2.868	2.215	2.018	0.403	1.97	1.992	1.931	0.948	1.801	3.068	2.335	1.505	2.13216	0.67734
727	2.423	2.138	2.473	1.036	1.087	2.693	1.975	3.073	1.067	2.883	1.854	2.593	2.218	2.143	2.605	3.115	1.519	3.288	1.882	2.108	1.29	1.573	0.631	3.035	2.615	1.967	1.861	2.165	2.688	2.71	1.057	2.12145	0.70475
728	3.28	1.168	3.3	0.978	2.09	2.848	2.318	2.11	1.37	3.39	2.678	2.173	2.073	2.855	2.785	2.82	1.561	2.62	1.508	1.114	1.803	1.579	0.798	2.783	2.545	1.503	0.879	2.158	2.563	2.825	1.143	2.11671	0.76947
729	3.03	2.073	2.255	1.054	3.06	3.458	2.588	2.64	1.434	3.723	2.043	2.363	2.868	2.095	1.854	3.04	1.674	2.105	2.253	1.979	1.564	1.232	0.688	2.935	1.48	1.763	1.91	1.873	2.69	2.77	1.197	2.18358	0.72792
730	2.75	2.128	2.26	0.968	3.138	3.263	2.718	1.99	1.343	3.513	1.826	2.115	2.618	2.23	1.823	2.248	1.583	1.064	2.37	0.666	1.86	1.481	0.951	3.155	2.393	1.565	2.563	2.128	2.808	2.805	0.734	2.09861	0.7611
731	2.04	1.008	2.945	1.04	2.938	2.67	2.45	1.884	2.463	2.498	2.083	1.975	2.483	1.995	1.746	1.756	1.516	1.161	2.653	0.767	1.882	1.901	0.529	3.263	1.723	1.528	2.193	2.098	2.728	2.735	1.043	1.99013	0.68725
732	3.113	0.964	3.345	1.1	2.443	3.695	2.465	1.274	1.679	2.73	2.675	2.103	2.245	1.996	1.827	2.17	1.493	1.294	1.469	0.76	1.813	1.531	0.756	2.88	1.571	1.864	2.533	2.05	2.978	2.73	1.069	2.01984	0.77351
733	2.873	1.069	2.428	2.143	2.445	2.735	1.921	1.745	1.515	2.228	2	1.352	1.949	2.043	1.545	2.225	1.486	1.268	1.272	0.499	1.823	1.681	0.622	3.065	1.719	1.962	2.863	2.095	2.783	2.713	1.091	1.90832	0.65528
734	3.31	0.818	2.763	0.941	3.598	3.028	1.942	1.876	1.308	2.223	2.63	2.223	1.455	2.02	2.495	1.678	1.533	1.126	2.663	0.55	1.636	1.686	0.407	2.978	2.443	1.743	2.415	1.998	2.573	2.41	0.735	1.97432	0.81296
735	2.29	0.495	2.243	1.096	3.125	2.84	1.548	1.836	2.133	3.278	2.715	1.849	1.876	1.993	2.49	1.766	1.522	1.428	1.549	0.548	1.434	1.581	0.916	3.22	2.205	1.684	2.525	1.92	2.148	2.325	1.134	1.92619	0.70905
736	2.06	2.523	1.762	0.937	3.248	2.733	1.932	1.985	3.085	2.805	2.473	1.382	1.669	2.098	2.295	1.93	1.578	1.589	1.832	0.617	1.939	1.463	0.403	1.974	2.345	1.404	2.245	1.927	2.513	2.538	1.009	1.94494	0.66625
737	1.796	0.994	2.403	1.07	2.243	2.34	1.978	1.703	3.105	3.338	2.858	1.878	2.06	2.518	1.841	2.245	1.516	1.567	1.664	0.598	1.526	1.648	0.432	2	2.163	0.805	2.828	1.835	2.193	2.548	1.296	1.90287	0.69473
738	2.505	2.01	2.645	0.94	1.882	1.92	1.955	2.075	3.378	3.75	2.778	1.96	2.628	2.59	1.906	2.138	1.534	1.732	1.904	0.54	1.668	1.798	0.414	2.09	2.445	0.843	2.603	1.86	2.74	2.28	1.264	2.025	0.73788
739	2.898	1.351	2.723	1.071	1.179	3.425	1.781	1.957	2.743	3.75	2.448	1.857	1.984	2.695	1.881	2.443	1.528	1.671	2.585	0.341	2.365	1.7	0.975	1.448	2.615	0.358	2.968	1.407	2.66	2.41	1.323	2.01742	0.82294
740	1.742	2.105	2.723	0.866	2.725	2.225	1.666	1.798	3.673	3.7	2.835	1.525	1.692	2.685	1.801	1.956	1.523	1.588	2.248	0.466	2.368	1.559	0.927	1.931	2.323	2.375	2.223	1.123	2.505	2.273	1.287	2.01406	0.73089
741	1.729	1.588	3.45	0.859	1.892	1.908	1.819	2.198	2.833	3.51	2.798	1.91	2.36	2.413	1.681	2.145	1.534	1.753	2.188	0.863	1.956	1.265	0.79	2.333	2.21	0.962	1.812	1.072	2.625	2.268	1.198	1.93297	0.69497
742	2.883	2.073	2.843	0.867	2.31	2.075	0.976	1.509	3.75	3.523	2.613	1.002	3.238	1.55	2.033	1.609	1.537	1.727	2.275	0.956	1.901	1.21	1.274	2.46	2.493	1.278	1.718	1.915	2.38	2.138	1.122	1.97542	0.76174
743	1.845	2.003	2.173	0.85	1.097	1.681	1.71	1.177	3.79	3.06	2.208	1.53	3.09	1.542	2.055	1.565	1.544	1.054	2.335	1.427	2.345	1.074	1.285	2.063	2.61	0.822	1.997	1.72	2.168	2.075	1.318	1.84558	0.67995
744	2.205	0.919	2.168	0.868	1.077	2.578	2.238	1.4	3.14	3.31	2.67	1.996	2.43	1.452	2.165	1.491	1.666	0.979	2.23	1.426	2.365	1.51	1.168	1.185	2.668	0.316	2.07	1.305	2.655	1.959	0.777	1.8189	0.73722
745	1.828	1.415	2.265	0.862	0.721	1.702	1.915	1.587	3.27	2.843	1.889	1.773	2.445	2.363	1.654	1.707	1.285	1.007	1.702	0.925	2.288	1.514	1.038	1.829	2.848	0.293	2.105	1.702	2.233	2.023	0.283	1.71981	0.70427
746	1.567	0.849	2.213	0.92	0.666	2.353	2.305	1.475	3.135	3.16	2.2	1.56	1.814	2.053	1.61	1.598	1.273	1.163	2.773	0.654	2.093	1.473	1.206	2.693	2.78	1.09	2.37	1.439	2.295	2.02	0.693	1.7901	0.72039
747	1.712	1.209	2.43	1.947	0.875	1.407	2.343	1.857	2.543	1.64	1.644	1.773	1.991	1.9	1.739	1.551	1.295	1.109	2.153	1.158	2.133	1.915	1.441	2.968	2.48	1.173	2.405	1.243	2.155	2.04	0.449	1.76381	0.55333
748	2.373	3.008	3.15	2.84	1.503	2.978	2.32	1.407	2.755	1.112	1.235	1.742	2.043	1.692	1.734	1.593	1.276	1.297	2.268	0.898	1.646	1.418	1.175	3.043	2.143	0.962	2.413	1.751	2.24	2.203	1.099	1.91345	0.67652
749	1.319	0.894	3.275	2.98	1.302	2.025	2.53	1.516	2.958	2.655	1.989	1.292	1.728	1.271	2.078	1.871	1.216	1.105	1.569	0.909	2.303	1.397	1.569	3.495	1.798	1.227	2.86	1.183	2.703	2.398	1.03	1.88532	0.74502
750	1.239	1.996	2.98	2.878	1.363	1.993	1.343	1.627	2.845	1.993	2.615	1.76	1.503	1.256	2.203	2.065	1.302	1.36	1.247	0.917	2.488	1.554	1.273	2.888	1.297	0.662	1.59	1.416	2	2.098	0.298	1.74352	0.66669
751	1.217	0.721	2.38	1.49	1.34	2.89	1.18	1.593	1.65	2.435	2.078	1.754	2.268	1.768	2.183	2.128	1.33	1.606	1.898	0.941	2.075	1.344	1.41	3.053	1.715	0.539	2.448	1.435	1.985	1.548	1.043	1.72403	0.5887
752	1.262	1.365	2.395	0.497	0.944	2.323	1.537	1.698	1.921	2.85	2.585	2.335	1.812	1.717	2.18	1.722	1.948	1.521	2.47	0.455	2.085	1.496	1.535	3.02	1.698	0.627	2.518	1.413	1.657	1.397	2.423	1.78729	0.64552
753	1.257	0.986	3.013	0.496	1.696	2.04	1.586	1.335	2.005	2.35	2.425	0.894	1.974	2.073	2.165	2	1.085	0.983	1.231	0.922	2.173	1.114	1.353	2.88	1.216	0.496	2.408	1.757	1.769	1.739	1.741	1.65039	0.63954
754	0.845	1.402	2.99	0.495	1.681	1.858	1.555	1.669	1.517	2.098	2.29	0.511	2.04	1.847	2.478	1.742	1.624	1.269	1.654	0.931	2.545	1.256	0.908	2.305	1.894	0.645	1.871	1.867	1.912	2.02	1.527	1.6531	0.59687
755	1.116	0.887	2.098	0.496	2.133	1.965	1.673	1.843	1.882	1.924	2.46	0.818	1.66	1.932	1.989	3.095	1.951	1.711	1.634	0.956	2.245	1.186	1.063	2.43	1.622	2.523	1.879	1.769	1.831	2.078	1.138	1.74152	0.56793
756	1.052	0.65	2.498	1.499	2.258	2.495	1.677	1.451	2.108	1.719	3.16	0.591	2.123	2.358	2.578	1.559	1.015	1.293	1.355	0.955	2.305	1.196	1.076	1.941	1.978	0.603	1.989	1.656	1.55	1.743	1.062	1.66106	0.63936
757	0.923	0.823	2.425	0.479	1.977	2.448	1.528	2.058	1.845	1.778	2.235	1.625	1.718	2.213	1.64	1.631	1.391	1.178	1.27	0.96	2.333	1.1	1.066	2.598	1.808	1.468	0.924	1.098	1.453	2.383	0.298	1.57013	0.60122
758	1.74	0.733	2.43	0.476	2.615	2.158	1.703	2.213	1.89	1.608	1.914	1.783	1.328	1.943	1.446	1.67	1.445	1.044	1.201	0.998	1.922	1.125	0.951	2.253	1.683	1.714	1.606	2.373	1.815	2.138	0.456	1.62497	0.55264
759	1.427	1.158	2.483	1.123	2.63	2.175	1.363	1.714	1.868	1.627	1.3	0.724	1.531	1.621	1.429	1.535	1.455	1.874	1.306	0.985	2.288	1.185	1.55	1.297	1.865	1.203	0.778	2.428	1.676	1.663	0.482	1.5401	0.50662
760	1.574	1.058	2.263	1.134	2.638	1.942	1.393	1.548	1.902	1.819	1.933	1.272	1.661	1.955	1.29	1.538	1.168	1.885	1.333	0.992	2.02	1.471	1.751	2.165	1.499	1.974	1.064	1.98	1.977	1.93	1.103	1.65265	0.40891
761	1.593	0.733	2.82	0.861	2.705	2.715	1.321	1.64	1.843	1.838	2.21	0.675	2.09	2.543	1.27	2.495	1.171	1.088	1.224	1.029	1.634	1.263	1.857	1.97	1.896	1.808	0.657	1.768	1.861	2.273	1.158	1.67771	0.61972
762	0.987	3.4	2.388	0.867	2.55	2.218	1.374	2.425	1.8	2.43	1.745	0.773	2.31	2.153	1.635	2.153	1.409	1.629	1.281	0.994	2.275	1.529	2.143	1.662	1.445	1.89	0.634	1.344	1.67	2.113	0.473	1.73223	0.65089
763	1.683	3.125	2.088	0.838	2.758	2.355	1.456	2.128	1.86	2.253	1.911	0.633	2.748	1.57	1.444	2.05	1.328	1.606	1.047	0.904	2.478	1.263	1.896	1.35	1.896	2.375	0.535	1.953	1.615	2.073	0.417	1.73019	0.66776
764	1.066	3.173	2.325	0.844	2.465	1.807	1.304	1.611	1.783	2.295	2.535	0.573	2.5	1.755	2.095	2.005	1.463	2.423	1.166	1.45	2.048	1.355	1.43	2.31	1.954	1.651	2.02	2.24	1.672	2.255	0.475	1.808	0.61094
765	2.955	1.27	1.973	0.849	2.118	1.752	1.233	2.218	1.747	1.683	2.878	0.635	1.738	1.592	1.12	2.123	1.012	2.443	1.124	0.478	2.093	1.881	1.821	3.16	2.018	2.19	0.907	1.757	1.873	2.398	0.317	1.72116	0.70353
766	1.457	1.532	2.893	0.907	2.37	2.53	1.086	2.233	1.888	1.937	2.315	0.855	1.953	1.557	1.093	2.238	0.893	1.209	1.267	0.886	2.428	1.83	1.52	2.453	2.008	2.018	1.254	1.349	1.613	2.398	0.296	1.686	0.62533
767	1.35	1.45	2.473	0.402	2.655	1.947	1.189	2.5	1.763	2.685	2.723	1.57	1.22	1.481	1.658	1.761	1.764	2.248	1.024	1.121	2.33	1.554	1.691	3.193	2.01	2.263	0.85	1.934	2.508	2.268	0.334	1.80384	0.68567
768	1.189	0.894	2.528	0.4	2.255	2.318	1.164	1.579	1.957	2.883	2.25	0.532	1.403	1.564	1.622	2.153	1.272	1.94	1.48	1.222	2.475	1.559	1.598	3.228	1.79	1.641	1.561	2.378	2.608	2.595	0.331	1.75384	0.70975
769	3.005	4.088	2.255	1.177	2.308	3.248	2.425	3.603	3.94	3.418	1.528	3.915	2.69	5.1	2.503	4.205	1.658	3.26	3.33	3.383	2.805	4.035	0.863	3.113	3.09	2.035	1.975	3.075	3.963	1.55	1.695	2.87865	1.01076
770	3.205	4.755	2.285	2.11	3.32	4.68	1.937	3.875	4.783	3.245	0.972	4.39	3.185	4.825	2.895	3.255	2.263	2.995	3.24	4.278	2.123	3.423	2.185	3.885	3.055	0.966	1.817	3.438	4.06	1.96	2.213	3.08445	1.07912
771	2.155	4.368	2.993	2.565	3.298	4.678	2.453	3.403	4.325	3.603	1	4.028	4.305	4.99	3.198	3.68	3.393	3.073	3.653	4.29	2.768	4.39	2.31	3.93	2.093	1.807	1.584	3.188	4.053	2.11	3.595	3.26706	0.98976
772	3.383	5.03	3.948	2.068	2.978	4.688	1.9	3.898	4.648	2.873	0.697	4.138	3.435	4.583	2.733	3.568	3.778	1.967	4.213	4.753	2.8	3.843	2.57	4.223	2.128	1.52	1.998	3.515	3.578	3.608	3.563	3.31048	1.06804
773	3.03	5.383	3.888	2.05	3.603	5.09	2.133	3.48	4.698	2.66	0.916	3.945	3.998	4.548	2.86	3.795	4.415	2.383	4.923	5.12	3.328	3.93	2.135	4.695	2.898	2.418	2.123	4.21	3.013	3.48	3.433	3.50261	1.09089
774	3.005	5.658	3.475	2.725	3.573	5.7	2.233	2.795	4.723	2.508	2.213	3.598	4.045	5.205	3.273	4.123	3.863	2.808	5.213	5.053	2.898	4.873	2.51	4.385	3.76	2.285	2.573	4.198	3.55	3.725	3.02	3.66342	1.0417
775	3.435	5.688	3.918	1.606	2.793	5.188	1.898	3.975	5.163	3.23	2.295	4.003	4.263	5.545	3.763	4.415	3.875	3.27	4.888	5.225	3.505	5.16	1.793	4.41	3.095	2.763	1.886	3.97	3.315	3.74	3.305	3.72187	1.13489
776	1.927	4.95	4.205	1.383	3.368	5.763	2.565	3.87	4.745	3.348	2.453	4.535	4.633	5.368	3.813	3.545	3.95	3.87	4.845	5.255	3.575	4.593	2.683	4.605	2.928	2.91	2.863	4.645	3.9	3.02	3.855	3.80542	1.04328
777	3.128	6.31	4.213	2.45	3.68	5.128	2.295	3.488	5.255	3.483	2.495	4.19	4.55	4.088	3.368	3.238	4.61	3.783	5.203	5.385	3.045	5.36	2.19	4.87	3.285	2.508	2.528	4.81	4.235	3.73	3.323	3.87819	1.07685
778	3.333	6.035	4.39	2.59	4.053	5.865	2.123	3.71	5.003	3.31	3.28	4.38	4.448	5.48	4.625	4.408	4.96	3.91	5.398	6.033	3.52	4.92	2.855	4.818	3.038	2.698	1.968	4.495	3.89	3.743	3.453	4.08813	1.09716
779	3.258	5.708	3.993	1.813	3.53	5.675	2.62	2.95	5.19	3.523	3.24	4.473	4.568	4.92	4.165	3.74	4.553	4.418	4.948	5.775	2.53	5.57	2.725	4.668	2.988	3.065	3.115	3.928	3.89	4.098	3.61	3.97571	1.03381
780	3.568	5.73	4.475	2.393	3.655	5.33	1.989	3.29	5.435	4.038	3.735	4.968	4.498	5.385	3.568	4.313	5.118	4.848	5.078	5.62	2.943	5.868	2.953	5.01	3.383	2.618	3.125	4.398	3.88	4.005	3.88	4.16442	1.04605
781	2.745	5.778	4.538	2.38	4.4	4.958	2.165	3.595	5.233	3.663	3.648	4.39	4.815	5.61	4.408	4.415	4.983	4.98	4.595	5.623	3.155	5.498	1.008	5.035	3.09	2.83	3.438	4.605	4.215	3.743	4.173	4.11974	1.12896
782	3.558	6.148	4.458	2.323	4.04	5.025	2.533	3.938	5.418	3.713	3.213	4.763	4.795	5.695	4.17	4.548	5.13	4.165	4.818	6.123	3.698	5.775	2.863	5	3.423	2.568	3.603	4.22	3.888	3.75	3.403	4.21823	1.0284
783	3.63	6.413	4.66	3.068	3.858	6.325	2.718	3.935	5.46	3.883	3.745	5.29	4.478	5.638	4.21	4.913	4.68	5.188	4.658	5.498	3.82	6.18	2.528	5.213	3.77	2.93	2.485	4.615	4.278	3.9	3.98	4.38539	1.06972
784	3.413	6.33	4.733	2.178	4.173	6.003	2.175	3.78	5.44	3.95	3.985	4.218	4.968	5.35	4.708	4.78	5.193	5.055	4.693	5.443	3.768	6.173	2.54	5.018	3.543	3.078	2.735	4.873	4.36	4.265	3.895	4.3489	1.09461
785	3.583	6.758	4.24	2.465	4.213	5.87	3.43	3.833	5.218	4.448	4.01	5.308	5.085	5.655	4.915	4.673	5.318	5.31	4.94	6.158	1.446	6.278	2.878	4.41	3.368	2.635	2.728	4.763	4.588	4.198	4.028	4.41129	1.21694
786	3.515	6.14	4.343	2.225	3.443	6.655	2.753	3.64	5.153	4.375	3.535	5.185	4.883	5.68	5.025	3.693	4.778	3.383	4.665	6.3	2.943	6.193	2.665	4.3	3.843	3.195	3.39	4.745	4.395	4.108	4.39	4.30761	1.13237
787	3.27	6.998	4.693	2.883	3.285	5.468	2.893	4.26	5.41	4.73	4.33	4.963	4.99	5.723	5.103	3.995	4.193	5.29	4.978	5.788	4.435	6.72	2.245	4.345	3.25	2.938	3.265	4.843	4.443	3.718	3.853	4.42897	1.12704
788	3.595	6.76	4.405	2.353	3.9	6.423	2.82	3.748	5.25	4.313	3.83	5.648	5.068	5.593	4.38	4.528	5.525	4.855	5.105	6.615	4.425	5.805	2.445	4.723	3.368	2.865	2.923	4.78	4.62	4.118	4.66	4.49826	1.1632
789	3.168	6.83	4.555	3.178	3.308	6.223	2.665	3.75	5.52	4.19	4.145	5.078	4.785	5.97	4.485	4.408	5.075	5.003	5.238	6.825	4.625	5.998	2.065	4.868	2.923	3.345	3.245	4.693	4.245	4.205	3.365	4.45084	1.19412
790	3.078	6.29	4.105	3.333	4.085	6.428	3.1	4.423	5.34	4.573	4.298	5.1	5.085	5.705	4.345	4.595	5.253	4.68	5.053	6.438	5.255	6.44	2.995	4.443	3.38	3.633	3.375	4.955	4.733	4.273	3.983	4.60555	1.00512
791	2.953	6.125	4.75	3.705	4.11	6.55	3.125	4.43	4.873	4.848	4.145	4.713	5.245	5.305	4.878	4.968	5.653	4.92	4.788	6.313	4.288	6.895	2.62	4.808	3.11	3.42	3.44	4.38	4.36	4.408	4.93	4.61471	1.03767
792	3.268	7.338	4.44	3.963	4.548	5.835	3.673	4.19	5.573	4.76	4.058	4.773	4.668	5.49	3.745	4.868	4.83	5.353	5.068	6.758	4.783	6.878	3.48	5.378	3.87	3.64	2.788	4.173	4.653	4.125	3.32	4.65442	1.07124
793	3.863	6.253	4.613	2.823	4.135	7.128	3.47	4.438	5.133	5.05	4.075	4.433	5.163	4.413	4.875	4.793	4.388	5.52	4.853	6.443	4.368	7.123	3.593	5.09	4.19	3.65	2.928	3.413	4.36	4.038	3.97	4.59952	1.0594
794	4.145	5.985	4.595	3.083	4.495	7.113	3.26	4.718	4.903	4.895	4.598	5.078	4.15	5	5.253	5.285	4.528	5.218	5.165	7.003	4.35	6.895	3.148	4.648	4.068	3.783	3.238	4.725	4.058	3.563	4.275	4.68455	1.03639
795	3.688	6.405	4.883	2.305	4.713	7.113	3.488	3.973	5.71	4.913	3.815	4.305	5.088	5.168	5.265	4.908	5.1	5.858	4.9	6.268	4.58	7.393	2.943	5.043	3.863	3.873	2.765	3.935	4.66	4.1	3.805	4.67181	1.17729
796	3.74	6.715	5.283	2.903	4.503	6.91	3.155	5.025	5.823	5.593	4.513	5.01	5.275	4.895	4.775	5.05	4.36	5.733	4.635	6.235	3.248	6.423	3.335	4.683	3.993	3.915	3.458	4.67	4.198	3.998	4.165	4.71668	1.04592
797	3.755	6.648	4.393	2.23	4.478	6.38	3.485	4.125	5.86	5.105	4.553	5.223	5.34	5.395	4.533	5.163	5.468	5.463	4.885	6.055	4.45	7.608	2.373	5.373	4.408	3.685	2.64	4.425	4.4	4.01	3.423	4.68813	1.20495
798	3.385	5.705	4.783	2.798	4.28	5.69	3.013	3.825	5.888	4.725	4.363	5.783	5.383	5.698	5.655	5.205	5.81	5.725	5.063	6.145	2.893	7.828	2.635	5.23	4.62	4.163	2.81	4.575	4.195	4.538	3.715	4.71368	1.20672
799	4.03	6.163	4.693	2.708	4.95	7.325	2.948	4.46	5.258	5.258	4.498	4.983	5.36	4.99	5.39	5.258	5.155	5.258	5.168	6.268	3.585	7.333	2.9	5.193	4.815	4.098	2.77	5.018	4.655	4.065	3.6	4.77913	1.1426
800	3.393	6.813	4.613	2.443	4.258	6.138	3.183	4.463	5.6	5.44	4.43	4.935	4.883	5.338	5.438	4.883	6.31	5.42	5.383	6.623	4.173	6.67	3.038	4.998	5.133	3.74	3.103	4.79	4.433	3.805	4.673	4.79171	1.11002
801	4.003	6.915	4.348	2.488	4.42	6.668	3.395	4.723	5.723	4.888	4.9	4.705	4.89	4.913	4.845	5.355	5.518	5.34	5.73	6.618	3.673	6.483	2.08	4.833	4.635	4.01	3.25	3.88	4.348	4.548	4.048	4.71526	1.13243
802	4.258	5.8	4.825	2.77	4.993	6.455	3.65	4.925	5.98	5.398	4.98	4.903	5.265	5.685	5.728	5.333	5.733	5.275	5.03	6.313	4.668	6.915	1.452	5.23	4.295	3.718	3.295	4.57	4.143	4.215	4.258	4.84058	1.11879
803	3.695	6.653	5.213	2.903	4.418	7.473	3.875	4.73	5.935	4.973	4.518	5.26	4.535	4.928	4.48	4.94	5.91	5.763	5.563	6.288	4.455	7.695	1.911	5.023	4.35	3.788	3.295	4.873	3.898	3.7	5.008	4.84029	1.23502
804	3.435	5.753	5.16	2.835	4.838	6.905	3.488	4.475	6.258	5.113	4.505	4.843	5.883	5.313	5.053	5.038	5.303	5.11	5.693	6.678	5.225	6.96	2.398	5.6	4.595	3.913	2.825	5.018	3.983	4.188	4.1	4.85432	1.14073
805	3.92	6.15	4.775	1.816	4.845	5.335	3.658	4.228	5.978	6.27	4.853	5.143	5.533	5.738	5.588	5.668	4.495	5.918	5.318	6.893	4.755	7.178	1.424	5.53	4.515	3.883	2.673	4.823	4.38	4.125	4.308	4.82955	1.28783
806	4.018	6.98	4.243	3.103	4.525	6.645	3.103	4.7	5.755	5.66	4.793	5.365	5.02	5.895	4.608	5.148	5.428	4.888	5.14	6.89	4.523	6.998	2.995	5.818	4.803	4.013	2.848	4	3.948	4.128	4.578	4.85674	1.13409
807	4.338	5.67	4.758	2.633	4.733	6.555	3.595	4.445	6.03	5.995	2.763	5.048	4.98	4.863	4.748	5.213	5.15	5.378	5.44	6.658	4.865	6.623	2.715	5.603	5.143	3.925	3.888	4.635	4.198	4.263	4.745	4.82568	1.04412
808	3.908	6.69	4.653	2.733	4.058	7.488	3.74	5.12	6.24	6.043	5.293	5.355	5.14	4.028	5.59	5.443	6.083	5.405	5.398	6.783	3.78	7.275	2.778	5.47	4.328	4.063	2.935	4.578	3.885	4.23	4.39	4.93235	1.24725
809	4.528	5.843	4.638	2.683	4.835	6.328	3.925	4.448	6.14	5.99	3.468	5.24	5.52	4.653	5.058	5.38	6.468	5.388	5.68	6.823	5.578	7.4	0.541	5.48	4.39	4.193	3.055	4.695	4.633	4.135	4.77	4.90019	1.32579
810	3.92	5.333	4.908	2.913	4.648	6.718	3.405	4.535	6.203	6.233	4.878	4.5	5.275	5.765	5.08	5.568	6.548	5.33	5.385	6.61	5.913	6.598	3.415	5.9	5.02	3.963	3.303	4.938	4.31	4.02	3.63	4.99242	1.07897
811	4.558	6.688	4.853	2.558	4.528	8.223	3.703	3.825	5.848	6.07	4.408	4.85	5.388	5.37	5.87	5.773	6.303	5.403	5.49	6.525	6.525	6.763	2.2	5.383	4.845	3.838	2.103	4.925	4.778	4.145	4.018	5.02442	1.36537
812	3.858	6.77	4.885	3.43	5.028	7.06	3.878	4.565	6.298	6.098	5.26	5.525	5.23	5.91	5.698	5.658	6.94	6.013	5.56	6.735	4.68	7.338	1.213	5.038	4.853	4.148	3.265	4.86	4.25	3.753	3.875	5.08619	1.32411
813	4.395	6.383	4.77	2.74	4.923	7.433	3.785	4.473	6.408	5.993	6.025	5.818	4.97	6.138	5.463	5.073	6.275	6.168	5.678	7.038	5.943	7.965	3.085	5.2	5.233	3.925	3.585	4.49	4.255	4.17	4.178	5.2251	1.24008
814	3.968	4.745	4.833	2.725	4.898	7.648	4.173	4.97	6.443	6.225	5.195	5.368	5.913	5.65	4.698	5.178	6.665	5.7	5.675	7.1	5.268	7.393	3.023	5.545	4.973	4.228	3.68	4.873	4.38	4.173	4.058	5.14077	1.16911
815	4.113	5.93	4.72	2.573	5.175	6.83	4.025	4.735	6.075	5.913	5.29	5.078	5.658	5.71	4.42	5.5	7.285	5.52	5.735	7.023	4.278	7.43	1.922	5.488	4.988	4.165	3.685	4.118	4.283	3.88	4.138	5.02203	1.25946
816	4.483	5.858	5.17	3.003	4.97	7.695	4.233	4.61	6.163	6.673	5.27	5.39	5.603	6.465	5.56	5.455	6.835	6.123	5.648	7.075	4.74	7.12	1.667	5.523	4.463	4.163	3.675	4.42	4.61	4.755	5.033	5.24035	1.25477
817	4.153	6.545	4.66	2.843	5.345	7.585	3.918	4.595	6.365	6.373	4.718	5.783	5.378	5.888	4.635	6.093	6.978	4.873	6.13	6.74	5.495	7.52	3.548	5.81	4.415	4.308	3.928	4.075	4.52	4.578	3.928	5.21687	1.20038
818	4.385	5.338	4.613	2.83	5.045	7.468	4.1	4.313	6.308	5.89	6.043	5.138	5.453	5.978	3.855	5.178	6.898	5.723	5.83	6.473	5.538	7.13	1.963	5.845	5.698	4.398	3.503	4.925	4.62	3.838	4.85	5.13442	1.21985
819	4.665	5.818	4.368	3.418	5.123	6.853	3.983	4.873	6.253	6.098	5.985	5.738	5.513	5.735	5.46	5.678	7.03	5.28	5.99	7.088	5.643	7.328	1.937	5.65	4.828	4.29	3.623	3.825	4.905	4.278	4.773	5.22674	1.18213
820	4.068	7.033	4.845	3.938	5.048	6.153	3.893	4.695	6.29	6.343	5.368	4.968	5.738	5.06	5.385	5.418	6.675	5.708	5.335	6.935	5.75	7.028	1.542	4.745	4.598	4.693	3.665	4.358	4.415	4.835	5.29	5.15532	1.1445
821	4.37	5.853	5.168	4.128	5.078	7.245	4.193	4.145	6.08	6.053	5.758	5.378	5.673	5.695	5.805	5.413	7.058	4.843	6.213	7.078	5.583	6.733	3.51	5.373	4.86	4.203	3.563	4.525	4.885	4.198	4.82	5.27355	1.00258
822	3.848	6.553	5.135	4.053	5.098	7.363	4.41	5.295	6.118	6.383	6.073	4.513	6.02	5.235	5.285	6.235	7.448	5.455	5.445	6.955	5.43	6.47	3.985	5.608	5.393	4.405	3.205	3.6	4.613	3.998	5.515	5.32716	1.09076
823	3.68	7.485	5	4.04	4.873	7.828	4.135	4.828	6.05	6.09	5.443	5.935	5.663	4.743	5.615	5.79	6.808	5.11	5.325	6.86	5.978	6.703	3.95	5.683	4.878	3.973	3.893	3.833	4.598	3.84	5.218	5.28542	1.11741
824	3.585	7.103	5.21	4.29	5.49	6.66	3.765	5.028	6.31	6.295	5.16	4.643	5.898	5.673	5.348	6.193	6.77	5.753	5.448	6.253	6.58	6.688	3.85	5.65	5.193	4.288	4.015	3.978	4.28	4.8	4.835	5.32361	1.00505
825	4.2	7.33	5.4	3.783	5.543	6.673	4.105	5.27	6.125	6.398	6.505	6.39	5.585	5.663	5.473	5.43	6.45	4.943	5.745	7.12	6.3	7.568	3.955	5.868	5.59	4.16	3.833	4.51	4.63	4.525	4.88	5.48226	1.05504
826	3.793	7.363	4.043	3.925	5.255	7.32	4.368	4.6	6.33	6.493	6.143	5.303	5.9	6.218	5.628	6.093	7.363	5.815	5.49	6.515	4.538	7.325	2.975	5.758	5.193	4.63	3.548	4.3	4.685	4.568	5.683	5.39229	1.18644
827	4.198	7.17	4.848	3.908	4.753	7.138	4.698	4.708	6.148	6.393	6.3	5.42	6.085	5.285	6.225	6.045	6.663	5.438	4.468	7.24	5.493	6.88	3.285	5.21	5.433	4.103	3.865	4.29	4.675	4.3	4.943	5.34219	1.08207
828	3.613	7.033	4.91	4.098	4.513	7.503	4.31	4.873	6.288	5.943	5.873	5.52	5.418	5.888	4.155	6.018	7.398	3.18	5.45	7.515	4.525	7.758	4.603	6.133	5.51	4.173	3.888	4.96	4.44	4.59	5.15	5.32997	1.21576
829	4.113	6.608	4.833	4.225	5.363	6.53	4.183	5.053	6.355	5.56	6.1	5.62	6.168	6.02	4.813	6.47	6.18	5.648	5.803	7.37	5.183	5.945	2.988	5.918	5.873	4.085	4.068	4.48	4.548	4.253	4.848	5.32916	0.99239
830	3.863	6.535	5.185	4.033	5.485	7.448	4.555	5.113	5.97	6.043	5.593	5.3	5.955	5.865	5.385	6.51	7.465	5.348	5.278	6.688	5.62	7.6	3.7	6.128	5.375	4.298	4.173	4.448	4.915	4.345	5.015	5.45916	1.03874
831	3.813	6.583	5.05	3.868	5.288	7.725	3.983	5.155	6.345	6.803	6.695	5.523	5.963	5.548	4.938	6.31	7.795	6.255	6.06	6.728	5.798	6.975	2.735	6.223	5.773	4.63	3.663	4.638	4.68	4.305	5.738	5.53503	1.21777
832	4.185	7.36	5.038	3.63	5.575	7.535	4.35	5.065	5.525	6.145	6.26	6.153	5.883	6.073	5.728	6.128	7.335	5.943	6.435	6.938	6.075	7.965	4.56	6.305	4.933	4.92	3.81	4.78	4.158	4.085	4.865	5.60452	1.14374
833	3.873	6.535	5.398	4.13	5.61	8.025	4.193	5.013	5.633	6.765	6.41	6.15	6.49	5.123	4.455	5.623	7.578	4.37	5.623	6.123	5.87	7.433	2.278	5.863	5.468	4.955	3.78	4.498	4.365	3.765	4.865	5.36323	1.26232
834	4.388	7.29	4.92	4.388	5.458	7.845	3.698	4.94	6.098	6.238	6.27	5.46	6.09	5.483	6.05	6.005	7.508	6.003	5.428	7.433	5.43	6.728	4.263	5.858	5.508	4.433	3.448	5.143	4.755	4.178	5.03	5.54087	1.1049
835	4.025	7.005	5.335	3.9	5.47	7.515	4.263	4.895	6.155	6.61	6.285	5.415	6.09	5.265	7.2	5.965	6.813	6.105	6.308	7.123	6.07	8.013	3.67	6.09	5.748	4.673	4.123	4.883	4.448	4.593	4.458	5.62939	1.15487
836	4.7	7.595	5.075	4.023	5.638	7.24	4.505	5.138	6.475	6.14	6.27	4.908	5.823	6.093	5.235	6.138	7.705	5.268	5.353	6.835	3.88	6.565	3.958	6.133	5.548	5.008	4.003	4.888	4.533	3.745	4.533	5.45003	1.09217
837	4.42	7.4	5.053	4.145	5.198	7.353	3.578	5.228	5.84	6.425	6.19	5.13	6.208	5.95	5.518	5.8	6.343	6.338	6.375	7.073	5.973	6.83	4.623	5.775	5.998	4.583	4.168	4.853	4.538	4.035	4.8	5.54003	1.01271
838	4.253	6.518	5.085	4.203	5.513	7.565	4.17	4.918	6.55	6.388	4.915	6.07	5.745	5.865	5.725	5.983	7.09	6.133	6.06	6.903	5.643	7.323	5.218	6.345	4.858	4.653	4.143	5.283	5.035	3.955	5.178	5.58987	0.97768
839	4.595	7.138	5.055	4.673	5.62	7.36	4.473	4.968	6.173	5.633	5.775	5.955	6.043	5.533	4.585	5.423	7.318	6.065	6.003	7.123	6.358	6.83	4.893	5.335	5.508	4.665	4.09	5.123	4.808	4.005	5.723	5.57577	0.9294
840	3.535	7.268	5.2	4.618	5.265	7.135	4.475	5.193	6.398	6.698	6.275	5.833	5.74	5.77	4.033	5.628	6.99	5.345	5.68	7.118	6.618	6.338	4.395	6.185	5.125	5.05	4.303	5.123	4.975	4.148	5.308	5.54081	0.99204
841	4.3	6.92	5.32	4.355	5.498	7.043	4.535	4.128	6.478	6.823	6.11	5.448	6.2	5.74	5.57	6.103	6.798	5.55	5.373	7.368	5.195	7.36	5.513	5.948	5.4	4.303	4.34	5.03	4.955	4.18	5.708	5.59974	0.96128
842	4.365	6.243	4.605	4.53	5.58	6.26	4.078	5.015	6.48	6.755	5.823	5.588	6.115	6.075	5.055	6.133	6.528	5.86	5.473	7.413	5.825	7.3	4.908	5.788	6.45	5.065	4.03	5.315	4.908	3.94	5.265	5.57316	0.91222
843	4.358	5.91	5.29	4.2	5.688	6.973	4.178	5.035	6.548	5.845	6.058	6.565	5.843	6.45	5.573	5.155	6.503	6.485	4.178	6.935	6.105	7.16	4.723	5.798	6.078	5.06	4.435	5.143	4.823	4.278	4.08	5.53074	0.94
844	4.165	6.113	5.103	4.55	5.828	7.735	4.34	5.165	6.395	6.81	6.438	6.085	6.315	5.495	5.073	5.36	7.39	6.125	5.753	6.63	5.855	7.453	4.82	6.27	6.053	5.265	4.313	4.96	4.603	4.268	4.378	5.64858	0.99401
845	4.82	6.323	5.265	4.283	5.613	7.523	4.173	5.185	6.42	6.758	6.295	5.93	6.038	5.948	5.123	5.758	6.97	5.488	5.86	6.735	5.89	7.768	4.995	5.535	5.418	4.613	3.775	5.075	4.4	4.258	4.215	5.5629	1.00308
846	4.848	6.52	5.138	5.373	5.468	7.295	4.573	4.68	6.318	7.223	6.178	6.198	5.815	6.693	5.37	5.633	7.24	6.363	5.778	6.975	6.285	7.578	4.525	5.835	6.273	4.77	4.515	5.215	4.955	3.73	4.558	5.73929	0.98752
847	4.433	6.365	5.445	4.658	5.385	7.84	4.425	5.07	6.14	6.2	6.643	6.205	6.02	6.04	6.263	5.745	7.468	6.405	5.478	7.025	4.82	6.465	4.988	6.333	5.695	5.198	3.34	4.955	4.383	3.848	4.603	5.60906	1.03614
848	3.975	6.613	5.448	5.268	5.478	6.585	4.695	5.285	6.558	7.13	6.32	6.01	6.285	6.67	5.835	5.76	7.033	6.49	5.835	7.233	5.655	6.838	4.748	5.608	5.528	4.913	3.72	5.27	4.618	4.19	5.918	5.72619	0.92832
849	4.135	6.993	5.818	4.83	5.158	6.553	4.895	5.43	6.308	6.5	6.343	5.933	6.053	6.438	5.37	5.948	6.83	6.163	6.045	7.493	6.55	7.355	5.125	5.595	5.283	4.885	4.185	5.058	4.65	3.94	4.32	5.68329	0.95256
850	4.39	6.595	5.418	4.828	5.775	7.648	4.69	5.38	6.413	6.793	6.328	5.643	6.455	6.413	6.358	5.6	6.51	6.183	6.08	7.068	5.81	7.228	4.993	5.725	5.653	4.898	4.448	4.82	5.113	4.063	4.27	5.72868	0.9253
851	4.253	7.17	5.465	3.755	5.865	7.595	5.245	5.635	6.203	6.913	6.08	6.61	5.995	6.26	6.33	5.713	7.17	5.993	5.31	6.823	6.828	6.93	3.77	5.19	5.793	4.923	4.493	5.228	4.508	4.44	4.548	5.71077	1.04037
852	4.393	7.31	5.27	4.19	6.168	7.475	4.47	5.165	6.325	6.128	5.458	5.433	5.93	6.568	6.068	6.36	7.71	5.565	5.683	7.385	4.92	7.395	4.998	6.22	6.58	4.923	4.44	5.078	4.745	4.363	4.353	5.7119	1.04912
853	4.465	6.69	5.053	4.763	5.818	6.05	4.45	5.378	6.495	6.31	6.803	5.49	6.048	6.398	5.695	5.675	7.728	6.485	6.248	6.945	5.925	6.773	4.218	6.243	5.988	5.063	4.455	5.335	5.11	3.955	3.22	5.65394	1.00665
854	4.578	6.525	4.83	4.465	5.733	6.103	4.178	5.263	6.31	6.73	6.373	5.635	6.333	6.703	6.008	6.135	7.87	6.26	5.983	6.878	5.555	7.15	4.733	6.605	5.935	4.955	4.483	5.053	5.035	4.405	3.638	5.69161	0.99533
855	4.868	6.435	5.623	4.568	5.49	7.42	4.435	4.95	6.045	6.573	6.895	6.375	6.203	6.398	6.213	6.64	7.268	6.1	6.015	7.018	6.053	6.548	3.923	5.498	5.963	4.275	4.568	4.843	4.785	4.68	5.585	5.7501	0.94451
856	4.148	6.933	5.613	4.843	5.75	6.6	4.383	5.048	6.185	6.503	6.52	5.348	6.258	6.265	5.778	6.005	7.753	6.733	5.595	7.223	5.645	7.508	5.303	5.458	6.528	5.03	4.55	5.068	4.708	4.603	5.513	5.78703	0.93084
857	4.513	6.993	5.455	4.475	5.325	7.593	4.54	5.16	6.233	6.553	6.25	5.585	6.245	6.37	6.405	5.78	7.88	5.508	5.88	7.418	5.26	7.153	5.083	6.183	6.333	5.208	4.478	4.423	5.058	4.503	5.595	5.78832	0.97728
858	4.478	6.858	5.78	4.725	5.768	7.328	4.733	5.225	6.563	7.03	5.703	5.405	5.945	5.548	5.218	6.408	6.865	5.858	5.565	6.92	6.645	7.643	5.68	6.068	6.115	4.995	4.538	3.965	4.773	4.958	5.598	5.771	0.91307
859	4.598	6.463	5.083	5.12	5.413	6.348	4.505	5.078	6.883	6.443	6.145	6.32	6.413	6.715	5.863	6.05	6.47	5.433	4.38	7.338	6.105	7.29	6.623	6.253	5.83	5.01	4.84	4.268	4.475	4.863	4.885	5.7259	0.89666
860	4.5	7.15	6.225	4.98	6.14	7.698	4.55	5.35	6.055	6.94	6.915	5.968	6.57	7.05	4.333	6.153	8.115	6.095	5.25	7.323	5.003	7.87	5.315	6.24	5.62	4.73	4.43	4.475	5.003	4.84	4.805	5.861	1.11915
861	3.943	6.468	6.178	4.13	5.293	6.935	4.35	4.973	6.37	6.243	6.49	4.975	5.72	7.35	6.89	5.833	7.488	5.508	5.495	7.048	5.91	6.218	6.133	6.358	7.49	5.055	4.88	4.775	4.65	5.24	5.578	5.80539	0.97675
862	4.425	7.495	5.91	4.71	5.805	7.65	4.675	5.138	6.603	6.225	6.135	5.523	6.578	5.93	5.948	5.885	7.6	6.023	5.853	7.4	6.06	6.353	5.748	6.443	6.695	5.148	4.395	4.775	4.975	5.14	5.453	5.89342	0.90581
863	4.068	7.158	5.448	4.55	5.825	7.52	4.765	5.508	6.718	6.035	7.105	5.86	5.775	5.91	6	6.528	7.455	6.033	5.143	6.95	5.858	7.09	5.02	6.288	6.84	4.653	4.395	4.78	5.225	4.915	5.025	5.82074	0.96622
864	4.79	6.685	6.11	4.95	5.413	7.083	5.093	5.415	6.07	6.94	7.158	5.893	6.123	6.208	5.69	6.215	7.61	5.958	5.613	7.418	5.61	7.73	4.908	5.615	6.335	5.02	4.59	4.87	5.253	4.195	4.555	5.84245	0.94665
865	3.955	7.248	5.88	5.118	5.268	7.158	4.358	5.17	6.463	7.123	6.418	5.833	6.325	6.03	6.62	6.35	7.008	6.135	5.338	7.12	5.345	6.943	5.468	5.773	6.115	5.22	4.668	5.068	5.278	4.43	5.765	5.83842	0.89371
866	4.868	6.408	6.038	4.655	5.473	6.795	4.793	5.045	6.2	6.558	5.578	5.913	6.178	6.43	6.41	5.485	7.668	5.738	5.333	6.88	5.208	7.04	5.255	5.938	6.313	5.153	4.678	4.775	4.61	4.875	5.71	5.74197	0.80298
867	4.89	6.568	6.083	4.948	5.8	6.75	4.785	4.783	6.468	7.013	6.603	5.775	5.805	6.708	6.258	5.925	7.715	6.285	5.87	6.508	6.468	7.695	5.34	6.423	6.495	5.765	4.333	4.313	5.135	5.338	4.368	5.9101	0.91337
868	4.75	7.215	5.743	5.118	5.89	7.033	4.753	4.943	6.285	6.448	7.145	5.83	5.298	7.128	6.628	5.775	7.695	6.508	5.34	6.813	7.01	7.015	5.485	6.61	7.018	5.283	5.04	5.22	5.363	5.378	6.003	6.05687	0.85935
869	4.78	7.375	6.08	4.885	5.573	7.84	4.945	5.298	6.648	7.278	6.675	5.735	5.94	7.42	6.575	6.823	8.168	6.183	5.075	7.27	6.673	6.783	5.775	6.615	7.548	5.285	4.983	4.165	4.858	5.123	5.548	6.12652	1.05193
870	4.603	8.008	5.64	5.315	5.388	7.29	5.063	5.173	6.358	6.753	6.275	5.443	6.595	7.043	5.613	6.65	8.115	6.595	5.405	7.308	5.793	7.63	4.608	6.925	7.415	4.375	4.84	5.263	5.323	4.028	4.8	5.98816	1.12513
871	4.703	7.46	5.9	5.575	6.06	6.675	5.223	5.438	6.788	6.145	5.798	5.878	6.253	6.563	5.398	6.4	7.295	6.525	5.813	7.44	6.775	6.678	5.278	6.433	7.75	4.843	5.175	5.28	5.093	3.18	5.685	5.98387	0.95361
872	4.295	7.42	5.468	5.095	5.095	7.633	5.025	5.118	6.828	7.425	6.05	5.425	5.563	5.978	6.895	6.113	8.463	6.125	5.58	7.335	6.69	7.033	5.515	6.615	6.2	4.89	5.448	4.983	4.728	4.24	4.983	5.94368	1.06073
873	4.58	6.825	5.698	5.74	6.343	7.243	4.848	5.598	6.013	6.93	6.338	5.813	6.473	4.868	5.57	6.218	7.458	5.978	6.08	7.355	6.49	6.695	5.685	6.238	7.515	4.993	4.515	4.61	5.033	4.658	5.318	5.92642	0.89604
874	4.428	7.405	6.065	5.195	6.418	7.03	4.435	5.463	6.833	7.21	6.733	5.368	6.453	6.82	6.555	6.16	8.123	6.993	5.505	7.318	5.795	6.578	6.313	6.378	7.385	5.048	5.383	4.623	4.945	5.135	5.44	6.11397	0.97198
875	4.233	6.473	6.565	5.868	5.848	7.74	4.92	5.67	6.78	6.81	6.375	6.03	6.718	5.7	5.18	6.733	8.123	5.178	5.875	7.22	4.97	6.29	5.43	6.53	6.243	4.99	5.005	4.908	5.168	4.29	4.953	5.89729	0.9542
876	4.47	7.923	6.085	4.94	5.803	7.975	5.058	5.148	6.395	7.613	5.708	5.65	6.498	6.45	5.855	6.878	6.878	6.943	5.88	7.285	5.75	6.86	6.288	6.205	7.65	4.855	5.048	5.393	5.27	4.235	4.47	6.04706	1.03942
877	4.763	7.158	6.333	5.058	5.38	6.803	5.36	5.39	6.54	7.15	6.588	5.12	6.395	5.67	5.763	6.87	7.905	5.818	5.578	7.618	6.425	6.875	5.958	5.958	7.408	5.118	6	5.26	5.463	4.55	5.235	6.04871	0.87771
878	4.648	7.055	6.015	5.223	6.235	7.578	5.103	5.648	6.74	6.728	6.848	6.233	6.578	7.22	6.818	6.83	7.808	6.14	5.4	6.858	6.118	5.653	5.498	5.793	7.563	5.2	5.773	5.095	5.063	4.073	5.118	6.08558	0.93023
879	4.86	7.175	5.84	6.413	5.58	7.105	5.288	5.595	6.748	6.443	6.938	6.06	6.318	6.093	6.195	5.32	7.375	4.485	5.288	6.7	6.245	6.945	5.94	6.388	7.173	5.33	5.693	5.09	5.2	4.395	4.85	5.96994	0.8315
880	4.953	7.503	6.78	5.743	6.11	8.083	4.98	5.318	6.943	7.145	6.735	6.203	6.6	7.273	6.158	6.233	7.898	6.323	5.933	6.663	5.555	7.185	4.853	6.618	7.095	5.058	5.593	5.385	4.955	4.37	4.975	6.16835	0.97859
881	4.743	7.558	6.335	5.403	5.68	7.14	4.83	5.668	6.883	5.933	6.655	5.278	6.26	6.845	6.475	6.09	6.773	5.365	5.665	7.298	5.075	6.595	5.233	6.543	7.125	4.788	6.078	4.88	4.978	4.24	4.49	5.90006	0.91479
882	4.943	6.758	6.113	5.623	5.873	7.085	5.188	5.83	6.763	6.908	5.94	5.87	6.39	6.575	6.47	6.648	7.683	6.638	5.495	7.295	5.08	6.62	6.233	6.36	7.443	5.313	5.398	5.125	5.375	4.113	5.358	6.08084	0.83083
883	5.095	7.16	6.328	5.828	6.563	7.688	5.483	6.18	6.64	6.688	5.66	5.728	6.133	7.22	5.723	6.238	7.135	5.718	4.6	7.403	6.723	6.66	3.568	6.563	7.325	5.315	5.978	5.433	5.57	4.41	5.493	6.07255	0.93665
884	5.26	7.71	5.928	6.268	5.71	7.45	5.355	5.618	6.725	7.125	6.03	6.085	6.743	6.553	4.793	6.55	7.975	6.243	5.74	7.483	5.325	7.358	5.578	6.363	6.44	4.998	5.11	5.925	4.975	4.32	5.27	6.09697	0.92484
885	5.15	7.828	6.263	5.975	6.21	8.195	5.138	6.028	6.308	7.37	7.013	5.933	6.43	6.398	6.383	6.628	7.028	5.465	6.248	6.818	5.58	7.028	4.915	6.323	7.815	5.058	5.455	5.595	5.613	4.77	5.373	6.20432	0.8873
886	5.068	7.263	6.168	6.038	6.603	7.778	5.515	5.8	6.045	7.173	7.115	6.055	6.618	6.57	6.043	6.85	7.58	5.858	6.083	7.57	6.468	7.048	5.59	6.538	7.283	5.125	5.718	5.668	5.515	4.583	4.803	6.26232	0.84175
887	5.438	7.2	5.923	5.81	6.215	7.51	5.355	5.56	6.825	6.785	6.088	6.503	6.693	7.34	6.36	5.495	6.643	6.148	5.465	7.138	6.47	7.873	5.45	6.623	7.278	4.433	6.26	5.293	5.285	4.29	4.663	6.14232	0.90626
888	5.535	7.72	6.4	6.03	6.46	7.63	5.113	5.273	6.49	7.365	6.76	6.553	6.388	6.86	5.455	6.67	7.363	5.903	5.85	7.045	5.498	7.468	5.465	6.568	7.358	5.253	5.925	5.57	4.753	4.418	5.18	6.20384	0.89767
889	5.253	7.018	6.11	5.75	6.655	7.43	5.2	5.678	6.463	6.873	7.125	6.453	6.313	6.453	5.94	6.345	7.758	5.135	4.908	7.048	4.69	6.64	5.763	6.103	7.265	5.438	5.533	5.5	5.148	4.09	5.12	6.03865	0.88634
890	5.345	7.335	6.018	6.245	5.96	7.19	4.36	5.713	6.398	7.475	6.375	6.425	6.245	7.573	6.283	5.958	7.125	5.99	5.753	6.975	5.59	7.735	6.49	6.375	7.605	5.255	6.088	6.018	5.145	4.105	5.765	6.22297	0.8859
891	5.16	7.23	6.055	6.47	6.4	7.483	5.225	5.54	6.585	7.713	6.585	6.07	6.293	6.773	7.068	6.31	7.67	5.23	6.08	7.38	6.103	6.685	5.885	6.883	7.293	4.44	6.105	4.948	5.388	4.438	3.845	6.17203	0.99142
892	5.11	8.138	6.238	6.175	6.405	8.043	5.195	5.285	6.775	6.873	7.05	6.183	6.155	6.83	6.938	6.573	8.135	5.865	6.31	7.428	6.585	6.72	5.793	7.018	6.773	5.52	6.305	5.88	5.058	4.18	5.55	6.35761	0.92
893	5.14	7.833	6.323	6.15	6.585	7.078	5.385	5.713	6.825	6.91	6.473	5.463	5.925	6.318	6.72	7.025	7.668	6.37	5.513	7.28	5.728	6.94	5.928	6.718	7.403	4.8	6.225	5.463	5.438	4.448	5.378	6.23116	0.84386
894	4.99	6.278	6.428	6.348	6.893	7	5.403	5.87	6.76	6.96	6.373	5.75	6.265	6.89	7.013	7.21	7.58	6.153	5.653	7.645	5.84	7.69	5.803	6.698	7.18	4.993	5.985	5.78	5.16	3.608	5.215	6.23916	0.91479
895	4.778	7.163	4.618	6.038	6.75	7.65	4.775	5.773	6.835	6.803	5.845	5.678	6.43	7.3	6.678	6.883	7.893	5.845	5.868	7.905	6.165	6.775	6.08	6.873	7.405	4.888	6.44	5.305	5.445	3.848	5.163	6.19016	1.02037
896	4.838	6.858	6.78	6.16	6.848	6.665	5.323	5.648	6.9	6.675	5.745	6.498	6.495	6.125	6.35	7.11	7.088	5.58	4.948	7.325	6.498	6.885	6.145	6.38	7.685	5.108	5.733	5.988	5.143	3.76	5.278	6.14716	0.86382
897	4.863	5.198	4.055	6.143	5.86	6.19	4.393	4.478	6.093	6.343	4.493	4.835	6.03	6.06	1.783	5.56	5.57	4.793	5.413	6.09	3.745	0.464	4.04	5.263	5.095	4.923	4.463	4.933	4.79	4.08	4.53	4.85706	1.2495
898	4.495	5.975	4.403	5.62	5.793	5.885	4.775	3.498	5.82	6.288	3.563	4.08	5.478	5.265	2.468	4.478	5.178	4.675	4.978	6.048	4.87	4.635	3.463	5.645	4.61	4.143	3.323	5.035	4.575	4.518	3.068	4.73058	0.96004
899	4.765	4.993	4.955	5.925	5.578	5.593	4.26	4.285	6.045	3.638	3.143	4.393	5.603	6.075	1.635	5.243	3.905	3.79	4.3	5.66	3.83	5.37	2.58	5.03	4.175	4.348	4.128	4.9	4.208	3.51	3.2	4.4859	1.04953
900	5.008	4.725	5.123	4.86	5.473	5.378	4.203	3.818	5.583	5.528	1.375	4.868	5.648	5.445	2.458	4.67	5.998	4.638	4.015	4.968	3.498	5.065	3.723	3.613	3.925	4.458	3.538	4.215	4.808	3.923	1.965	4.40365	1.07972
901	4.583	4.093	4.668	4.978	5.403	4.698	4.848	3.753	5.125	4.578	3.18	4.193	4.975	4.948	2.215	5.143	4.985	4.928	4.948	5.173	3.118	4.71	2.608	4.008	4.57	3.653	3.643	3.378	4.575	4.24	3.358	4.29923	0.81545
902	5.023	4.295	3.29	4.895	4.95	4.973	4.028	3.58	5.41	4.05	2.985	4.57	5.305	5.178	3.725	4.968	5.318	3.198	4.15	3.728	3.36	4.143	2.198	4.003	1.733	3.473	2.725	4.563	4.32	3.73	4.035	4.06135	0.92173
903	5.248	3.603	3.693	5.585	5.293	4.285	4.3	3.618	5.58	3.538	3.623	3.693	4.96	5.63	1.97	4.743	4.868	3.47	4.445	3.298	3.02	3.94	1.173	3.885	3.133	3.44	3.683	4.408	4.293	3.495	4.273	4.006	0.99915
904	4.798	3.113	4.013	4.49	4.94	4.348	4.363	3.353	4.6	5.43	3.26	4.248	5.135	3.748	1.64	4.238	4.018	3.775	5.218	3.735	2.883	4.885	2.943	3.733	1.945	3.713	3.463	4.2	4.078	3.808	4.058	3.94103	0.86809
905	4.915	2.51	2.933	4.748	4.983	3.095	3.47	3.495	5.258	4.66	3.41	2.893	4.655	5.605	1.308	3.938	5.545	3.728	4.818	3.353	2.638	4.773	2.965	4.395	3.36	3.793	2.778	4.308	4.855	3.79	3.028	3.87106	1.02303
906	4.498	2.623	3.198	5.13	5.343	4.03	3.803	2.97	5.273	4.788	4.038	3.88	4.628	5.033	0.559	4.745	4.91	3.228	4.603	3.095	3.773	4.298	2.748	5.223	2.925	3.58	3.163	4.15	4.165	3.705	3.93	3.93661	1.01559
907	4.788	2.885	2.873	4.683	5.12	3.895	1.872	3.28	5.268	4.15	3.665	3.718	4.93	5.985	4.61	3.943	5.163	3.645	4.02	3.413	2.638	2.173	3.23	3.55	3.51	3.355	2.665	3.453	4.583	3.828	4.358	3.84674	0.95279
908	4.55	3.708	3.09	4.653	5.16	3.703	3.903	3.64	5.003	4.723	3.295	3.705	4.755	5.345	3.805	4.043	4.748	2.16	4.153	2.828	3.25	3.64	3.27	3.843	2.618	2.973	3.573	4.37	4.283	3.998	4.18	3.90219	0.76242
909	4.878	3.413	3.863	4.413	4.78	4.34	3.968	3.498	4.823	4.738	3.445	4.043	4.935	5.478	1.923	4.465	4.685	3.015	4.25	1.349	3.118	5.033	2.98	3.445	2.023	2.718	2.95	3.78	4.578	3.683	3.685	3.81597	0.98848
910	4.578	2.803	3.528	5.368	4.545	3.83	3.91	3.355	4.45	4.453	2.445	3.173	4.63	5.218	3.928	4.118	4.295	2.745	4.52	2.228	2.675	4.218	3.433	4.383	2.51	2.578	2.883	3.913	4.608	3.74	3.43	3.75777	0.85254
911	4.733	1.529	4.14	3.273	4.815	3.538	4.038	3.963	4.605	4.243	3.08	4.173	4.548	4.713	3.378	4.085	4.748	3.648	4.843	1.307	3.153	2.97	2.88	4.058	4.19	1.759	2.323	3.598	4.655	3.873	3.64	3.69352	0.96529
912	4.443	2.145	3.16	3.288	4.76	3.873	3.833	3.175	4.768	3.93	3.555	3.903	4.228	5.55	3.905	3.088	4.873	2.398	4.48	2.503	2.728	4.483	3.41	2.888	3.338	1.203	3.305	3.443	4.71	3.35	2.405	3.58455	0.94269
913	4.393	1.757	3.198	3.47	4.61	1.289	3.615	4.058	4.668	4.37	2.783	3.628	3.615	4.133	3.105	4.03	4.66	2	4.168	2.498	2.625	1.332	2.918	3.68	3.85	2.415	2.888	3.355	4.503	3.745	3.49	3.38223	0.95025
914	4.78	1.842	1.71	3.785	4.615	2.713	3.753	3.435	4.613	4.69	3.03	3.873	3.668	4.928	3.898	3.513	4.838	2.075	4.363	1.334	3.348	2.703	3.285	3.673	2.648	0.929	2.313	2.805	4.3	3.41	3.555	3.36855	1.06739
915	4.433	2.743	3.588	3.835	4.1	3.495	4.053	3.37	4.578	4.298	2.528	3.555	4.5	4.105	3.86	3.103	3.353	1.998	4.455	1.777	3.205	2.598	2.588	3.925	3.405	2.215	2.548	2.408	4.358	3.163	2.813	3.38558	0.804
916	4.258	2.768	3.72	3.823	4.523	4.14	3.535	3.105	4.41	4.295	2.76	3.745	4.293	4.89	3.838	2.598	4.085	3.458	4.775	1.134	2.03	3.665	3.14	3.095	2.633	2.195	2.603	3.3	4.738	2.883	3.44	3.47984	0.88856
917	4.105	2.445	2.918	3.195	4.028	3.683	3.138	3.36	4.47	3.47	2.708	2.59	4.155	5.15	3.675	3	4.425	2	3.933	2.995	3.233	3.798	1.883	3.415	3.01	1.469	2.698	2.795	4.33	3.273	3.34	3.31248	0.81065
918	4.453	2.788	3.3	3.263	4.823	4.475	4.028	3.513	4.408	3.583	2.705	3.868	4.218	5.408	3.898	3.705	3.663	3.258	4.328	0.49	3.22	2.523	2.528	3.995	2.74	1.527	2.223	3.213	4.618	3.37	3.323	3.46629	0.99911
919	4.06	1.303	3.713	4.093	4.815	3.965	3.27	3.228	4.31	4.408	3.678	3.693	3.845	4.53	3.678	3.533	5.31	3.018	3.468	0.61	3.325	1.227	2.14	3.195	2.543	1.511	2.875	2.29	4.808	3.265	3.153	3.31806	1.10996
920	4.238	1.677	3.125	4.313	4.203	4.44	1.704	2.868	3.815	4.503	3.793	3.698	3.25	5.6	1.697	3.263	4.328	3.055	3.958	2.385	2.965	3.488	2.763	2.79	2.61	1.594	1.344	3.395	4.423	3.118	3.428	3.28487	1.01661
921	4.163	2.81	2.495	4.185	3.895	3.86	2.545	3.518	4.263	4.093	2.315	3.325	3.063	4.41	3.375	3.323	4.61	2.77	3.995	1.287	2.97	2.465	3.22	3.875	3.13	2.335	1.627	3.063	4.233	3.605	3.478	3.30003	0.81667
922	3.72	3.323	2.898	3.398	3.228	3.463	2.715	3.743	4.105	4.025	3.23	3.01	3.46	4.648	2.933	2.923	4.123	3.058	3.705	0.704	3.058	2.388	3.555	3.99	2.955	1.937	1.329	3.43	4.338	3.255	1.913	3.17935	0.85248
923	3.73	3.475	3.858	3.923	3.31	4.16	3.328	3.18	3.87	3.535	3.428	3.7	3.72	3.893	2.85	2.26	3.738	2.875	4.648	0.611	2.698	2.453	2.693	3.175	2.303	1.765	1.274	3.43	4.218	2.708	2.643	3.14361	0.88055
924	3.483	1.926	2.883	3.823	3.575	3.945	3.37	3.178	3.63	4.153	3.34	3.475	4.02	4.375	3.825	2.48	3.353	3.165	3.683	1.992	3.078	2.655	3.05	3.908	2.955	1.646	2.045	3.008	4.378	2.623	2.965	3.22532	0.71232
925	3.685	2.22	3.325	3.22	3.803	1.792	3.978	3.213	3.848	4.428	3.475	3.47	3.268	3.625	3.348	1.3	3.638	1.647	4.358	1.353	3.118	4.195	3.29	3.685	2.495	1.532	1.67	2.233	4.48	3.84	3.293	3.12339	0.95014
926	3.538	2.693	2.95	3.64	3.743	4.08	3.618	2.79	4.143	3.64	3.518	3.53	3.425	4.01	3.535	2.595	2.743	2.7	4.908	1.125	3.223	5.43	3.148	3.258	3.203	1.574	1	1.951	4.633	3.38	2.95	3.24755	0.97127
927	3.633	2.428	3.798	2.983	2.78	2.06	2.948	2.378	2.913	4.298	2.955	3.433	3.388	4.023	2.648	2.615	3.555	1.608	4.09	2.563	2.503	4.048	1.603	3.855	3.315	1.753	1.307	0.818	4.885	3.348	2.525	2.93732	0.94428
928	3.753	2.273	2.738	3.165	3.273	3.17	3.733	3.065	3.963	4.325	2.748	3.688	3.195	4.143	3.2	2.983	3.613	2.555	4.293	3.378	2.078	4.225	2.675	3.678	2.665	1.541	2.2	2.408	4.793	3.8	3.283	3.24516	0.75385
929	3.878	2.103	2.925	4.188	2.73	2.988	3.393	3.108	3.748	3.675	3.08	2.91	3.733	4.433	3.575	2.423	3.663	1.925	4.535	1.352	1.958	3.983	2.823	3.11	2.81	1.273	1.189	2.363	4.453	3.058	3.41	3.0579	0.91581
930	3.693	1.503	2.84	3.86	3.353	4.13	3.345	2.915	2.23	3.678	1.831	3.083	3.718	4.18	2.528	2.408	3.588	2.285	4.03	1.334	1.983	0.786	2.583	3.983	2.973	1.57	1.62	2.108	3.933	2.393	3.463	2.83635	0.94974
931	3.888	0.625	2.763	1.731	3.365	3.068	3.615	2.425	3.878	3.55	2.253	3.125	3.853	4.075	2.893	1.722	3.83	2.218	4.13	1.626	2.603	0.911	2.208	2.965	3.405	1.406	2.203	2.773	4	3.473	3.16	2.83032	0.9571
932	4.478	1.638	2.24	2.145	3.683	2.988	3.635	2.36	2.97	3.01	2.78	2.863	3.878	3.855	2.445	1.768	3.64	2.483	4.155	1.328	2.543	2.438	1.474	3.118	3.025	1.94	2.31	2.353	3.758	3.545	3.103	2.83706	0.8119
933	3.74	2.265	2.66	2.855	3.205	4.075	2.878	3.028	3.898	3.823	3.143	3.823	3.72	4.063	3.148	1.998	3.81	2.475	4.265	1.716	2.613	1.501	2.448	3.213	3.448	1.511	1.968	2.45	4.32	3.62	2.355	3.03339	0.82693
934	4.178	2.093	3.318	3.538	2.435	3.873	3.233	2.973	3.393	2.805	2.68	3.113	3.555	4.115	3.38	2.373	3.548	1.978	3.645	1.238	2.528	1.841	2.57	3.845	2.808	1.359	2.02	2.3	3.853	3.285	2.82	2.92558	0.78132
935	4.318	1.312	2.988	3.823	3.395	3.253	2.988	2.57	3.818	2.87	2.523	3.178	3.693	4.298	2.058	1.991	3.88	0.816	3.47	0.509	2.535	2.198	2.535	3.893	3.313	0.911	1.851	2.228	4.38	3.483	2.52	2.82574	1.03815
936	4.025	2.663	2.608	3.283	2.393	2.955	2.135	2.653	2.345	3.158	2.363	2.933	3.875	4.618	3.19	3.038	2.978	2.653	3.05	0.514	2.115	2.175	2.525	3.55	3.39	2.365	1.46	1.488	4.538	3.495	3.428	2.83739	0.86419
937	4.18	1.359	2.953	3.835	1.735	2.63	3.515	1.549	3.938	2.873	2.52	2.525	3.638	3.33	2.74	2.445	3.588	2.545	3.67	0.515	2.2	1.601	2.698	3.408	3.03	0.958	1.088	1.168	4.623	3.36	3.035	2.68555	1.0336
938	4.45	1.079	2.68	3.705	2.485	2.55	2.94	1.491	4.253	2.965	2.07	2.675	4.475	3.753	1.663	2.53	3.108	1.956	3.073	0.429	2.023	0.76	2.148	3.198	2.083	1.177	0.681	1.923	4.348	3.925	1.778	2.52819	1.13805
939	3.748	1.016	2.265	3.948	2.203	3.613	3.108	2.953	4.303	2.37	2.848	2.565	3.94	3.743	2.298	2.858	3.295	2.06	2.75	0.427	1.75	1.094	2.41	1.97	2.978	1.637	1.802	1.712	4.505	3.643	1.791	2.63235	1.00624
940	3.36	1.113	2.715	3.893	3.405	3.223	3.628	1.612	4.175	2.82	2.708	3.193	3.858	4.018	3.26	2.583	1.325	1.487	2.923	0.429	2.138	1.842	2.725	3.06	3.17	0.913	2.065	1.351	4.273	3.435	1.741	2.65939	1.03768
941	3.563	1.58	3.238	3.915	3.183	3.175	3.658	1.749	2.625	2.695	2.713	2.97	3.923	3.99	2.853	2.358	1.449	1.57	2.913	0.412	1.924	2.24	2.588	2.968	2.863	0.898	2.4	1.223	4.225	2.573	2.675	2.61642	0.93303
942	3.833	1.105	3.148	3.768	2.808	2.818	2.605	1.775	3.638	2.23	2.675	2.553	3.66	3.25	2.9	2.425	1.801	1.981	2.995	0.423	2.26	2.903	2.33	2.83	2.883	0.729	1.539	1.973	4.223	2.588	2.128	2.54119	0.87901
943	3.468	1.527	3.5	3.623	2.043	2.953	2.998	1.672	3.57	2.893	2.585	3.23	3.51	4.14	2.688	3.093	1.769	2	2.335	0.408	2.065	0.763	1.898	1.835	2.793	0.763	1.876	1.399	4.485	2.725	2.085	2.47394	0.9912
944	3.575	0.829	3.153	3.583	2.703	3.298	2.728	1.898	3.725	2.86	2.775	2.493	3.663	3.45	2.305	2.69	1.683	1.357	2.993	0.405	1.606	0.415	2.298	3.228	2.985	1.095	2.103	3.565	4.543	1.791	2.55	2.52726	1.01907
945	3.81	2.753	3.528	3.598	2.905	2.188	1.975	2.045	3.285	2.865	3.288	2.94	3.865	3.32	3.095	1.753	2.065	1.297	2.598	1.829	1.197	0.205	2.525	2.605	2.535	1.284	2.47	3.658	4.373	2.518	2.683	2.61468	0.90971
946	3.395	3.07	2.39	2.28	3.628	2.468	2.248	1.846	3.888	2.298	2.655	2.658	3.16	3.553	2.88	2.39	1.982	1.305	3.613	0.411	1.594	0.221	2.788	3.515	2.79	1.98	1.827	3.708	4.093	2.65	3.023	2.59055	0.9299
947	3.833	3.138	3.043	3.693	2.603	2.153	2.073	1.171	3.658	1.98	2.54	2.86	3.853	3.015	2.793	1.519	2.233	1.374	3.413	0.421	1.738	0.63	2.483	3.465	2.845	1.925	1.985	3.078	4.49	3.023	2.27	2.558	0.95923
948	3.24	1.361	3.025	2.978	2.533	2.433	2.383	1.27	4.13	2.243	1.776	2.89	3.62	3.29	2.335	2.705	1.855	1.301	2.673	0.44	2.028	0.63	2.72	3.47	2.938	1.476	1.922	3	4.208	1.957	2.123	2.41784	0.91349
949	3.06	1.759	3.433	2.97	2.825	2.315	2.203	2.795	3.68	2.185	3.005	2.968	3.468	3.81	2.718	3.105	0.919	1.472	3.533	0.457	2.128	0.757	2.253	3.63	2.793	2.053	0.766	3.405	4.508	1.749	2.51	2.55587	0.98698
950	3.505	1.137	3.38	3.208	1.982	2.273	1.37	1.534	4.113	2.375	3.398	3.37	3.05	3.598	3.085	3.25	1.748	1.101	3.603	0.595	1.915	1.697	2.11	3.4	2.898	1.511	2.998	1.901	4.358	2.723	2.298	2.564	0.96166
951	3.413	1.792	3.455	3.37	3.033	2.218	2.843	1.795	3.69	2.86	3.398	3.368	3.528	3.428	2.893	3.158	1.999	1.573	3.09	0.479	1.469	0.263	1.972	3.503	1.998	1.307	1.527	1.534	4.525	2.828	1.606	2.51339	1.01726
952	3.96	2.333	2.683	3.13	2.99	3.055	3.285	1.457	3.873	2.293	3.193	3.26	3.368	3.063	1.951	3.138	1.443	0.837	1.503	0.47	1.831	0.813	2.083	3.615	2.985	1.083	3.015	2.658	4.313	2.99	2.315	2.54794	0.98891
953	3.263	2.86	2.96	3.32	1.697	2.743	3.348	1.733	4.433	2.535	3.098	3.423	3.493	3.585	2.273	2.558	1.724	2.728	2.56	0.471	1.625	0.823	1.864	2.858	2.585	1.118	1.764	1.605	4.12	1.672	2.603	2.49813	0.9352
954	3.253	3.018	2.535	2.995	1.723	2.96	2.693	2.813	3.888	3.04	3.08	3.078	3.653	3.32	2.625	2.678	0.986	3.165	2.598	0.468	1.32	0.674	2.163	3.043	2.783	1.07	1.746	1.954	3.695	1.963	1.699	2.47352	0.90011
955	3.085	1.019	2.308	3.07	1.591	2.753	3.375	2.845	4.015	2.425	1.614	2.903	3.108	2.948	2.66	2.85	1.443	2.02	3.045	0.433	1.607	1.316	2.303	3.195	2.64	1.38	1.542	1.872	3.885	1.685	2.365	2.36452	0.8543
956	2.26	1.017	2.083	3.03	1.746	3.175	1.819	3.283	3.72	2.135	2.683	3.128	3.463	3.643	3.023	3.04	1.351	2.298	2.91	0.546	2.078	0.261	2.655	3.413	2.733	1.093	1.582	3.358	3.785	1.73	2.333	2.43142	0.9451
957	2.195	2.078	1.858	3.838	2.578	2.97	2.033	2.245	4.333	2.305	2.44	3.88	3.578	3.518	3.063	2.285	0.82	1.497	2.72	0.552	1.932	0.142	2.725	2.915	2.43	1.006	1.556	1.844	4.088	1.477	2.195	2.35794	1.02017
958	3.048	2.003	3.52	4.003	2.955	3.123	2.595	1.876	4.108	2.383	2.293	3.218	3.978	3.493	2.283	2.313	1.055	2.35	2.195	0.472	1.817	0.309	2.028	3.45	2.575	1.392	2.25	2.56	3.878	0.451	2.42	2.46432	1.02181
959	2.705	2.608	3.145	3.44	2.673	3.1	2.26	1.621	2.853	2.13	2.73	3.385	3.343	3.523	2.25	2.36	1.233	1.974	2.913	0.472	1.366	0.119	2.205	3.223	2.393	1.591	0.972	1.01	3.81	0.473	2.75	2.27839	0.98316
960	2.583	1.047	3.385	3.775	2.318	2.598	1.901	1.699	3.4	2.74	2.378	3.413	3.33	4.218	2.15	1.973	1.298	2.705	2.585	0.609	1.789	0.118	2.373	2.535	2.365	1.106	1.475	1.024	3.845	0.575	2.55	2.25355	1.02337
961	2.445	0.592	3.42	3.998	2.17	2.67	1.493	1.657	3.5	2.598	2.718	3.118	3.215	3.393	2.255	2.433	0.951	1.526	3.003	0.852	1.764	0.135	2.453	2.728	1.815	1.278	2.62	1.003	3.785	0.554	2.335	2.20894	1.01607
962	2.788	0.705	2.73	3.823	2.24	3.005	1.179	2.085	2.988	2.5	3.02	2.778	3.645	3.318	1.879	1.546	1.17	2.09	2.828	1.633	1.313	0.116	2.335	3.06	2.725	1.084	1.835	1.021	3.813	0.556	2.6	2.20671	0.9827
963	3.218	0.221	2.808	3.91	2.268	2.938	2.573	2.248	3.015	2.728	3.315	2.928	3.43	2.738	2.11	1.727	1.194	2.133	2.33	0.463	1.771	0.152	1.601	2.275	2.508	0.953	1.852	1.097	3.653	0.51	2.418	2.16403	1.00736
964	3.408	2.165	1.89	3.73	2.528	2.763	1.931	2.908	3.213	1.143	2.908	2.18	3.078	3.37	2.678	1.93	1.927	2.558	2.343	0.446	2.303	0.17	1.837	2.205	2.4	1.175	1.602	2.88	2.48	0.452	2.388	2.22545	0.86804
965	3.128	1.112	2.813	3.5	2.178	2.823	1.568	3.22	2.93	2.568	2.478	2.255	3.238	3.5	2.368	2.64	1.892	2.658	2.515	0.443	2.11	0.25	1.342	2.178	2.81	0.703	3.565	2.965	3.083	0.349	2.218	2.30323	0.94256
966	3.11	1.539	2.548	3.635	1.659	2.513	2.523	2.443	3.048	3.08	2.275	2.33	3.163	2.658	1.955	2.408	3.095	3.18	2.535	0.445	1.948	0.542	1.778	1.648	2.785	0.722	2.18	1.613	2.678	0.548	2.165	2.21771	0.83318
967	3.588	1.477	3.19	3.408	1.731	2.815	2.278	1.732	3.053	2.2	2.778	1.766	3.338	3.245	2.525	1.147	3.63	3.183	2.08	0.615	2.063	0.526	1.761	1.918	2.51	1.214	1.053	1.086	2.803	0.496	2.22	2.17513	0.93216
968	2.61	1.41	2.853	3.718	1.726	2.915	1.646	2.4	3.07	2.068	2.675	1.955	3.145	2.915	2.528	1.383	3.455	2.573	2.03	0.607	1.787	0.304	2.528	2.753	2.21	1.339	0.917	1.089	3.673	0.492	2.208	2.16071	0.91224
969	3.175	1.468	2.87	2.29	1.699	3.218	1.901	3.115	2.91	2.33	2.625	2.338	2.853	3.415	2.515	1.827	1.678	2.248	1.848	1.269	2.31	0.683	2.055	2.483	2.6	0.846	1.798	1.111	3.588	0.462	2.555	2.19623	0.79818
970	3.183	0.99	2.893	3.498	2.293	3.055	1.697	3.255	3.195	2.898	2.39	2.815	2.678	2.898	3.005	2.348	1.538	1.854	2.188	1.798	2.163	0.58	2.21	2.468	2.345	0.75	2.02	1.115	3.89	0.74	1.841	2.27713	0.84973
971	3.275	1.014	3.875	1.341	2.148	3.355	1.372	1.094	3.055	2.048	1.825	2.573	2.398	2.683	2.32	2.878	0.75	2.378	1.216	1.8	1.13	0.224	2.2	1.998	2.523	0.535	2.468	3.003	3.905	0.837	1.362	2.05106	0.96362
972	2.503	1.021	2.633	1.708	1.71	1.515	1.803	1.588	2.878	2.445	2.9	2.418	2.553	3.57	2.415	2.683	0.811	3.723	0.89	1.421	2.293	0.182	2.675	2.658	2.813	1.289	1.625	1.063	3.628	0.894	2.238	2.08213	0.88927
973	2.473	1.907	2.435	2.973	1.934	2.13	1.348	1.233	2.218	2.553	2.843	2.563	2.01	3.225	2.433	3.175	0.762	2.118	1.045	0.709	2.013	2.723	2.473	1.709	2.725	1.131	1.571	1.064	3.208	0.893	2.715	2.07458	0.75661
974	3.223	1.333	3.115	2.343	2.235	2.325	0.793	1.155	2.335	3.123	1.709	2.245	2.493	3.66	2.16	2.98	0.791	3.218	1.335	0.413	2.348	0.511	2.498	2.528	2.553	1.338	1.546	1.077	3.285	0.5	2.435	2.05171	0.92586
975	3.565	1.207	2.235	2.573	0.839	2.34	1.582	1.976	2.138	2.963	2.768	2.338	2.035	2.995	3.225	3.173	0.806	2.365	2.51	0.94	2.413	0.185	2.088	1.898	2.695	1.307	1.635	1.064	2.86	0.489	1.829	2.03342	0.85701
976	3.508	2.27	1.875	2.438	2.478	2.568	1.105	1.2	2.718	2.465	2.225	1.774	3.035	2.805	2.575	3.188	0.936	1.692	1.808	0.666	1.976	0.458	2.385	2.238	2.433	1.26	1.586	1.885	2.868	0.507	2.378	2.04203	0.78439
977	3.268	1.176	1.978	2.918	2.62	2.465	2.185	1.025	1.907	3.05	2.653	2.073	1.987	3.538	2.485	2.248	1.006	1.276	2.06	0.951	2.12	0.213	2.82	1.462	1.749	1.412	1.928	3.065	3.405	0.886	1.915	2.05948	0.82396
978	3.773	2.393	3.35	2.318	3.163	1.783	2.115	1.952	2.62	3.513	1.65	1.423	2.298	3.935	1.616	2.608	0.668	1.564	1.928	0.959	2.5	1.002	1.938	1.868	2.438	1.338	2	1.361	2.933	0.519	2.03	2.11471	0.85891
979	3.513	2.77	2.82	2.413	3.108	2.255	1.98	2.085	1.204	3.083	1.468	1.509	2.688	3.213	2.938	2.39	0.89	1.933	1.891	0.524	2.198	0.129	1.311	2.673	2.133	0.792	1.995	1.343	2.73	0.463	1.999	2.01423	0.87607
980	3.02	2.095	3.125	3.5	1.876	2.87	1.78	1.614	1.19	2.953	0.959	1.822	1.45	3.53	2.638	2.008	0.836	2.51	1.778	0.612	1.494	0.351	1.991	2.235	2.555	1.266	2.078	1.366	3.503	0.448	2.455	1.99703	0.89472
981	3.09	0.762	2.528	2.473	2.398	3.04	1.898	1.134	2.523	3.498	1.278	1.456	2.283	3.39	2.835	2.4	2.075	2.333	2.16	1.154	1.995	0.438	1.218	1.311	2.36	0.924	1.969	1.101	3.795	0.45	1.764	2.00106	0.88673
982	2.855	0.748	2.375	2.37	2.365	3.148	1.87	1.431	3.01	3.418	1.382	1.746	2.373	3.47	2.288	2.28	2.383	2.885	2.103	1.46	1.426	0.141	1.259	1.888	2.198	0.357	2.025	3.245	3.468	0.486	2.16	2.08429	0.90236
983	3.04	2.218	2.275	2.758	1.813	2.953	1.916	1.193	2.88	3.615	1.808	2.355	2.343	3.595	2.853	3.193	2.248	3.173	1.889	0.489	1.812	2.058	1.092	1.928	2.258	0.582	2	1.855	3.57	0.473	2.38	2.21339	0.85572
984	3.085	1.531	2.063	2.543	2.583	3.418	2.718	1.128	2.008	3.535	1.845	1.669	2.78	2.988	1.946	2.678	2.19	3.228	3.268	0.499	1.985	1.32	1.514	2.248	2.46	0.46	2.045	2.013	3.558	0.458	2.005	2.1861	0.86297
985	3.033	2.523	1.399	1.54	3.068	1.826	3.508	1.226	3.173	3.528	1.973	1.839	3.418	3.115	2.755	2.523	2.15	2.503	1.896	0.506	2.293	1.14	1.516	2	2.468	0.456	2.08	2.87	2.373	0.403	1.985	2.16406	0.86779
986	2.84	2.203	1.698	1.69	1.673	2.135	2.028	1.264	2.745	2.94	1.7	2.36	3.175	3.105	2.03	2.828	2.35	2.515	2.18	2.583	1.993	0.801	1.469	1.293	2.175	0.567	2.993	3.505	2.693	0.426	1.114	2.09906	0.78105
987	3.183	2.27	0.847	1.585	2.063	2.458	1.687	1.949	2.718	3.058	2.538	2.27	3.038	2.95	1.704	1.825	0.961	2.39	2.183	1.343	2.11	3.85	1.57	1.037	2.098	0.374	1.636	1.786	3.035	0.399	1.27	2.00597	0.82916
988	3.715	1.923	0.882	2.663	2.445	1.487	3.038	1.777	2.183	3.145	2.383	2.373	2.87	3.375	1.693	2.495	0.974	2.1	2.303	2.588	1.742	1.86	0.93	1.482	2.608	1.399	2.035	3.128	2.915	0.434	2.22	2.16661	0.78153
989	3.708	2.353	1.137	1.812	2.615	1.49	2.418	1.693	3.643	2.235	1.758	2.133	1.99	3.538	1.864	2.553	0.967	2.373	2.3	2.313	2.005	1.077	2.113	0.672	2.698	1.876	0.654	3.11	2.698	0.568	1.182	2.04987	0.83564
990	3.748	1.874	0.641	2.1	2.55	2.303	2.473	1.864	2.34	3.155	3.143	2.158	1.656	3.938	1.765	2.985	0.956	2.223	0.888	2.413	1.932	0.098	2.255	0.57	2.49	1.423	1.399	2.98	3.565	0.705	1.534	2.06852	0.95946
991	3.778	2.083	0.605	1.544	2.56	2.045	2.353	1.81	1.826	2.663	2.63	2.443	2.385	3.98	2.073	1.029	1.169	1.722	2.365	1.963	1.583	0.098	1.632	0.875	2.103	1.224	1.998	2.86	3.018	0.623	1.089	1.93965	0.87512
992	3.17	2.468	0.648	2.618	3.265	2.345	2.668	2.005	1.931	3.09	3.27	2.028	2.985	2.783	2.083	2.99	0.762	1.423	2.285	1.757	1.432	0.095	1.92	0.998	2.123	1.341	0.561	2.715	3.905	0.629	1.267	2.05032	0.95406
993	3.395	2.25	1.282	1.787	2.603	2.363	2.458	1.203	2.31	2.718	3.29	1.834	3.145	2.838	1.975	2.143	0.956	1.889	2.045	0.896	1.847	0.097	1.44	1.194	2.728	0.927	0.525	2.16	3.525	0.616	1.545	1.93497	0.88276
994	2.855	2.81	1.222	1.638	2.178	2.425	2.865	1.151	2.335	2.875	3.465	1.816	3.33	2.758	1.965	1.775	0.878	2.1	2.648	2.553	1.91	0.388	1.928	1.353	2.178	1.366	2.405	2.928	3.458	0.647	1.993	2.13535	0.79855
995	3.558	2.678	0.945	1.733	2.685	1.344	1.967	1.193	2.53	2.92	2.73	2.438	3.03	3.438	1.86	1.605	0.807	1.533	2.18	1.71	2.023	0.341	1.512	0.903	1.937	1.942	1.959	3.053	3.153	0.58	1.99	2.00894	0.8405
996	3.53	1.882	1.486	2.38	2.72	1.333	1.913	1.446	1.584	2.753	2.488	1.734	2.098	3.33	1.84	2.015	1.242	1.55	2.503	1.722	2.283	0.302	2.058	1.217	1.761	1.668	0.562	3.058	2.663	0.524	1.512	1.90829	0.76445
997	3.395	2.473	1.499	2.453	2.418	1.466	2.683	1.912	1.671	3.285	2.718	1.8	1.974	2.618	1.827	1.791	1.392	3.17	2.49	1.789	2.185	0.288	1.545	1.84	1.586	1.226	0.595	2.998	2.34	0.604	1.715	1.99181	0.76237
998	3.523	1.353	1.902	2.125	2.143	1.446	2.588	1.491	1.974	3.265	2.663	2.023	2.08	2.523	1.803	2.43	0.738	1.502	2.678	1.713	1.995	0.246	2.16	1.782	0.848	2.233	0.682	3.288	2.89	0.621	1.674	1.94781	0.80137
999	3.398	1.939	1.17	2.618	1.735	1.546	1.623	1.158	1.672	2.82	2.785	1.837	2.633	3.16	1.176	1.057	1.146	2.26	1.17	1.788	2.005	0.277	2.395	1.486	1.174	1.62	1.039	3.27	2.838	0.326	1.492	1.82623	0.81656
1000	3.758	2.223	1.478	3.358	1.45	0.825	1.544	1.486	2.508	2.835	2.925	1.66	2.733	2.715	1.189	1.637	0.693	1.745	1.326	2.705	2.125	0.582	2.2	1.531	1.466	2.203	0.525	2.455	3.035	0.511	1.029	1.88565	0.8703
1001	3.475	1.897	1.914	2.753	1.869	0.835	2.3	0.936	2.423	2.848	2.81	2.095	2.625	3.293	1.172	1.74	0.497	1.533	1.265	1.676	2.228	0.954	1.812	1.063	1.297	2.42	0.169	2.355	2.93	0.414	0.874	1.82168	0.87043
1002	3.43	2.56	1.779	2.163	1.525	0.849	1.939	1.508	1.988	2.788	2.58	1.969	2.608	3.468	1.968	1.604	1.033	1.349	1.1	2.458	0.809	0.559	1.432	1.199	1.28	2.655	0.834	3.298	3.345	0.529	1.301	1.86797	0.86837
1003	3.333	1.68	1.648	2.333	1.704	1.581	2.063	1.022	1.25	3.31	2.8	2.248	2.748	2.588	1.884	1.81	1.031	2.195	1.236	1.672	0.845	2.155	1.554	1.315	1.565	0.991	1.377	2.703	2.493	0.539	1.442	1.84242	0.70654
1004	3.273	2.165	1.659	2.298	1.553	2.66	2.475	1.041	1.222	3.03	2.67	1.87	2.335	2.463	1.348	2.915	0.826	2.223	1.604	1.74	0.684	0.196	1.448	1.295	1.721	2.39	1.214	2.943	2.778	0.325	1.27	1.85916	0.81365
1005	3.225	2.095	1.342	2.428	1.646	2.72	1.843	1.53	0.792	3.06	3.133	1.707	2.665	2.288	1.017	2.803	0.82	1.895	1.317	1.763	0.706	0.382	1.745	0.963	1.662	1.877	0.435	2.955	2.215	0.358	1.327	1.76497	0.8453
1006	3.2	1.935	1.7	2.335	1.631	3.045	1.671	1.51	1.709	3.018	2.283	1.692	2.433	2.05	1.815	2.605	0.813	2.215	1.787	1.549	1.343	0.663	2.123	0.949	2.138	1.98	1.15	1.724	2.303	0.259	1.745	1.85074	0.67001
1007	2.993	2.178	1.5	2.378	2.235	1.962	2.323	1.839	2.368	3.158	3.113	1.322	2.27	2.298	1.818	2.688	0.702	1.432	1.489	1.29	1.343	1.9	1.729	1.073	1.781	0.813	1.347	3.433	1.985	0.343	1.963	1.90535	0.73016
1008	2.793	1.772	1.686	2.37	2.075	1.822	2.608	1.514	2.465	2.9	2.78	2.103	2.125	2.763	1.323	2.565	0.809	2.27	1.403	2.14	1.498	1.429	1.749	0.981	2.008	0.7	1.838	1.91	2.798	0.344	1.386	1.90087	0.6659
1009	3.34	2.255	2.195	2.355	1.886	2.62	2.09	0.961	2.52	2.548	3.188	1.613	1.966	3.313	1.87	2.863	0.838	2.77	1.557	2.178	1.591	0.724	1.963	1.29	1.82	0.754	0.534	2.715	2.718	0.318	1.474	1.96216	0.82508
1010	2.995	1.45	2.248	2.288	1.698	2.858	1.741	1.017	2.78	2.565	2.935	3.05	1.983	3.388	1.403	2.24	0.741	1.788	1.705	1.469	1.368	0.555	1.993	1.143	2.54	1.605	1.112	3.89	2.655	0.372	1.096	1.95713	0.86433
1011	2.988	1.451	1.224	2.305	2.26	1.021	2.685	0.956	0.984	2.643	2.653	2.623	2.713	1.698	2.293	1.92	0.819	1.801	1.489	1.275	2.213	0.435	1.574	1.121	1.899	0.511	1.031	2.043	2.883	0.128	1.629	1.71832	0.78124
1012	3.143	1.096	1.498	2.588	2.213	3.578	2.695	1.028	0.976	2.745	2.088	2.32	2.79	3.305	2.155	2.578	0.822	1.797	1.491	0.669	2.35	0.718	1.529	0.755	1.51	0.548	1.584	2.71	2.443	0.113	1.73	1.85694	0.90004
1013	3.095	1.085	1.466	2.568	1.957	1.648	3.355	1.006	1.003	2.84	2.605	1.314	2.14	3.023	1.777	2.308	0.716	2.363	1.306	0.672	1.463	1.553	1.436	1.516	1.716	0.43	0.897	2.828	2.64	0.117	0.924	1.73442	0.85208
1014	3.69	0.206	1.277	2.695	1.902	3.3	2.555	1.02	1.003	2.745	2.018	1.988	2.633	2.805	1.736	2.493	0.717	2.615	1.387	0.695	1.515	0.437	1.779	1.543	1.165	0.365	1.606	2.748	2.55	0.111	1.187	1.75761	0.94506
1015	2.238	1.521	1.172	2.558	2.158	2.24	2.495	1.017	0.664	2.81	2.53	1.43	2.555	3.358	1.46	2.513	0.817	2.803	1.544	1.961	1.823	0.404	1.721	1.508	1.101	0.377	0.772	2.868	2.69	0.098	1.581	1.76732	0.85201
1016	2.295	0.715	2.663	2.723	1.499	2.823	2.138	1.084	0.693	2.77	1.709	1.029	3.413	3.62	1.582	2.853	0.655	2.148	1.757	2.515	1.747	1.929	1.545	1.561	1.582	0.873	1.442	2.835	1.614	0.1	1.442	1.85013	0.85226
1017	2.558	0.526	2.178	2.603	1.633	3.103	3.103	0.998	0.882	2.705	2.465	1.457	2.833	2.775	1.88	2.938	0.736	1.983	1.766	1.607	1.398	2.13	1.476	1.304	1.905	0.627	0.729	2.283	1.643	0.112	0.798	1.77852	0.83764
1018	2.82	0.698	1.626	2.838	1.577	2.503	1.616	1.027	0.893	2.995	2.55	1.419	3.158	2.823	1.358	3.105	1.109	2.03	1.248	1.403	1.217	0.914	1.699	1.453	2.01	0.657	1.372	1.449	1.842	0.114	0.885	1.69058	0.80624
1019	2.1	0.287	2.773	2.563	1.909	2.835	1.661	1.023	0.924	2.833	3.078	0.852	2.81	3.358	2.26	2.59	0.643	1.841	1.752	1.293	1.64	1.41	1.744	1.447	2.395	0.657	1.328	2.625	1.258	0.088	0.625	1.76135	0.88113
1020	2.348	0.227	1.456	2.498	1.3	2.58	2.205	1.024	1.081	3.643	3.33	1.473	2.693	3.19	2.303	3.083	0.581	1.081	1.475	1.263	1.606	1.567	1.865	1.444	2.09	0.66	1.548	2.753	1.068	0.087	0.426	1.74026	0.93484
1021	2.613	0.245	1.644	2.565	2.305	2.605	1.797	1.566	0.947	2.57	3.125	1.277	2.853	3.03	1.428	2.713	0.594	0.965	1.314	0.693	1.778	2.715	1.348	1.253	2.335	0.658	1.908	3.593	0.968	0.089	1.069	1.7601	0.92134
1022	2.49	0.274	1.475	2.68	1.804	2.118	1.89	1.587	0.752	2.693	2.608	1.536	3.043	3.025	1.323	2.49	0.597	1.962	1.328	0.566	1.945	1.143	1.825	1.327	1.616	0.646	0.576	2.895	1.005	0.088	1.01	1.62313	0.84426
1023	2.598	0.252	2.218	2.575	1.834	3.023	2.19	1.91	0.752	2.875	1.862	1.808	2.603	2.928	1.918	2.625	0.568	1.779	1.006	0.637	1.616	2.925	1.983	1.435	1.731	0.642	1.262	2.145	0.963	0.087	1.12	1.73774	0.83742
1024	1.441	2.83	2.738	2.65	1.536	3.195	0.874	1.805	0.923	3.058	2.473	1.494	2.638	2.373	1.296	2.743	0.626	1.208	0.717	0.856	1.956	1.037	1.674	1.349	2.353	0.665	1.573	3.913	1.012	0.088	1.127	1.74906	0.91998
1025	2.618	3.825	1.447	3.185	2.523	3.335	3.055	3.535	4.118	3.163	2.388	2.728	2.188	3.775	2.58	2.845	2.173	4.2	1.669	3.72	2.695	4.493	2.123	2.948	2.53	3.133	2.038	4.073	3.31	2	1.998	2.91648	0.7915
1026	2.933	4.113	1.749	1.014	1.995	4.363	3.223	3.873	3.913	3.673	3.445	1.835	2.37	3.825	2.69	3.31	3.18	4.485	2.568	4.733	2.028	4.57	2.13	2.578	2.69	2.858	2.06	4.57	3.91	1.839	1.885	3.04542	1.01875
1027	3.043	4.028	1.851	1.829	1.841	4.2	3.38	3.96	4.028	3.398	3.135	3.398	3.075	3.943	1.858	3.803	3.318	3.978	3.665	4.75	1.91	5.258	2.083	2.785	2.468	2.32	1.189	4.108	3.913	3.113	1.806	3.14303	1.00767
1028	3.578	3.593	3.648	3.05	2.543	4.89	3.67	4.205	4.243	3.445	2.795	3.3	3.508	4.128	2.348	4.233	2.873	4.73	4.015	4.483	2.088	5.693	1.062	2.538	2.538	3.298	1.738	4.165	3.903	3.215	2.028	3.40465	1.0069
1029	3.96	3.98	4.098	1.989	2.463	4.855	3.103	4.325	4.903	4.033	2.825	3.023	3.823	4.3	2.323	4.26	2.98	4.235	3.505	5.235	2.325	5.403	1.314	2.403	2.495	3.243	1.074	4.358	3.68	3.133	1.574	3.39419	1.13295
1030	2.543	4.88	4.413	2.025	3.975	5.343	3.463	4.028	5.108	3.558	2.308	3.748	3.165	4.113	2.465	4.74	4.19	4.405	3.9	5.498	2.61	5.71	2.25	2.413	3.248	3.288	3.063	4.263	2.44	3.153	1.941	3.62087	1.07813
1031	2.848	4.038	4.935	2.495	4.145	5.243	3.625	4.253	4.805	3.435	2.868	3.253	3.328	4.11	2.63	4.998	3.045	4.89	3.565	5.843	2.803	6.82	1.971	3.033	2.535	2.828	3.488	4.493	3.368	3.725	1.988	3.72271	1.12951
1032	3.315	5.358	3.985	2.643	4.703	5.588	2.995	4.668	5.398	4.26	2.81	3.585	3.865	4.495	2.455	4.563	3.355	4.495	3.415	5.653	2.848	6.265	1.863	2.58	3.263	2.87	2.503	4.713	3.158	3.133	1.683	3.75752	1.17696
1033	3.508	4.943	4.788	2.698	4.333	5.998	3.763	4.433	5.483	4.64	2.753	3.58	4.075	4.035	2.573	4.305	3.095	5.048	3.125	5.58	2.738	6.638	2.298	2.178	3.158	3.043	2.468	4.85	3.56	3.568	1.992	3.84668	1.19158
1034	3.518	4.75	4.528	2.795	4.365	5.845	3.365	4.17	5.398	4.05	3.19	3.655	3.675	4.653	2.155	4.988	2.32	4.598	3.868	5.648	3.53	6.913	1.805	2.468	3.228	3.028	2.798	4.738	3.638	3.48	2.525	3.86081	1.17517
1035	3.878	5.268	3.938	3.088	4.663	5.77	3.61	4.733	5.433	4.51	3.665	3.548	3.855	4.475	2.488	4.548	3.053	4.633	3.21	5.518	2.715	6.97	1.867	1.993	2.93	3.085	3.04	4.92	3.953	2.895	2.238	3.88677	1.19916
1036	3.925	5.223	3.915	3.365	4.67	6.36	2.673	4.018	5.615	4.7	2.685	3.748	3.51	4.548	2.883	5.243	3.925	4.485	4.673	6.36	4.365	6.905	1.768	2.663	3.745	3.485	3.26	4.363	4.098	2.903	1.517	4.05148	1.26262
1037	3.328	4.955	4.5	3.31	4.938	5.413	3.203	4.473	5.83	3.565	3.61	3.715	4.043	4.703	3.278	5.603	4.375	4.18	4.268	6.293	4.463	6.255	2.27	3.045	2.313	3.378	2.745	4.778	3.665	3.005	1.836	4.0431	1.14063
1038	3.825	4.45	4.128	3.928	4.683	6.043	2.935	4.453	5.378	4.51	3.71	4.405	3.578	4.3	3.268	5.41	3.988	4.33	4.113	6.01	4.158	6.553	1.567	3.218	2.985	3.518	2.785	5.003	4.155	2.738	1.967	4.06748	1.1258
1039	3.145	5.518	4.618	3.603	4.625	6.56	2.843	4.598	5.425	4.743	3.105	4.368	3.493	4.37	2.76	5.258	3.9	5.013	4.503	6.255	4.508	6.25	2.1	2.793	3.37	3.898	3.413	5.105	4.138	2.693	1.98	4.15971	1.19722
1040	3.898	4.568	4.45	3.963	4.698	6.293	3.73	4.825	5.69	4.07	3.275	3.708	3.423	3.86	2.685	5.398	3.843	4.8	4.308	6.253	4.715	5.67	2.428	2.818	3.37	3.44	3.115	5.113	3.668	2.533	1.891	4.08061	1.10738
1041	3.03	5.333	4.735	3.893	4.6	6.133	3.975	4.458	5.435	4.198	3.273	4.488	3.64	4.508	1.591	5.013	4.21	4.985	4.62	6.333	3.91	6.673	1.939	3.073	4.078	3.338	3.143	4.903	3.498	2.883	2.54	4.14287	1.19116
1042	3.193	5.32	4.343	3.735	4.79	6.693	3.74	4.633	5.173	4.248	3.398	4.26	3.89	4.285	1.056	4.56	4.325	4.81	3.575	6.108	4.498	6.408	1.606	2.2	3.673	3.7	3.385	4.738	3.955	3.215	2.7	4.07139	1.23209
1043	3.05	5.685	4.075	4.063	4.69	6.338	3.433	4.045	5.788	4.455	2.673	4.573	3.74	4.868	3.238	5.09	3.853	5.425	4.115	6.345	3.928	6.023	1.297	3.015	2.195	3.668	3.545	4.96	4.018	3.695	3.16	4.16277	1.19042
1044	3.865	5.645	4.443	4.353	4.768	6.503	3.713	4.753	6.288	4.273	3.375	4.608	3.868	3.955	1.909	5.43	4.598	5.43	3.29	6.03	3.423	6.38	2.308	2.13	4.685	3.7	3.453	4.868	4.295	2.76	3.41	4.27448	1.20678
1045	3.903	6.405	3.813	3.915	4.41	6.543	4.153	4.625	6.05	4.76	3.145	3.75	3.963	4.153	2.778	5.328	4.385	4.118	3.765	6.098	4.345	7.338	2.21	2.85	4.25	3.395	2.823	5.15	4.15	3.063	3.295	4.28803	1.21256
1046	4.403	5.19	4.528	4.09	4.738	6.225	4.018	4.87	5.5	4.683	3.103	4.675	3.628	4.793	3.423	5.493	4.593	4.825	3.965	6.418	3.233	6.725	0.666	2.44	4.345	3.758	3.088	4.885	4.028	3.288	3.518	4.29468	1.20703
1047	3.845	5.563	4.075	3.585	4.933	6.42	2.998	4.6	5.973	4.675	3.625	4.67	3.893	5.258	2.505	5.66	5.485	4.498	4.43	6.688	3.368	6.865	2.085	2.905	4.803	3.935	3.113	4.963	3.91	3.435	3.248	4.38739	1.2138
1048	3.973	5.313	3.535	2.52	4.578	6.685	3.543	4.825	5.995	4.855	3.433	4.755	3.923	4.683	3.103	5.235	4.698	4.76	4.67	6.898	3.905	7.705	2.683	3.313	4.69	3.78	3.443	5.558	4.103	3.07	3.263	4.43526	1.23331
1049	3.718	5.323	4.743	3.18	4.403	6.05	2.205	5.035	6.09	4.348	3.675	4.123	3.665	4.65	1.296	5.63	5.178	4.145	4.693	6.32	5.195	6.673	0.287	3.32	4.44	3.673	3.09	5.278	4.535	3.573	2.965	4.2419	1.4072
1050	3.763	5.713	4.108	2.023	4.743	6.563	3.208	5.135	6.035	4.435	3.35	4.743	4.15	4.655	2.268	5.36	4.92	5.628	5.02	6.425	4.453	7.025	1.534	2.898	5.18	3.825	3.053	4.955	4.185	3.318	3.083	4.37916	1.33838
1051	3.455	5.695	4.885	2.945	4.398	6.66	3.265	5.23	6.073	4.86	3.233	3.963	4.093	4.668	3.668	5.713	5.528	4.775	4.71	6.28	3.175	7.165	2.39	2.6	4.688	4.055	3.263	4.985	4.455	3.183	3.173	4.42674	1.22842
1052	3.825	5.815	4.798	4.095	4.743	7.055	3.738	4.988	5.935	4.378	3.55	4.833	3.97	3.68	3.288	5.545	4.87	5.1	4.488	6.363	4.453	6.23	2.233	3.128	4.528	3.805	2.965	4.573	4.155	3.385	3.463	4.45081	1.08992
1053	3.83	5.66	4.863	4.353	4.768	6.855	3.615	4.78	5.838	3.733	3.448	4.3	4.26	4.29	3.108	5.833	5.38	4.205	5.275	5.773	5.148	7.535	1.597	3.85	5.13	3.788	2.45	4.653	4.128	3.483	3.263	4.49006	1.22695
1054	3.458	6.363	4.845	3.248	5.213	6.918	4.048	4.635	5.983	4.188	3.515	5.063	3.67	4.56	2.948	5.12	5.6	5.498	5.203	6.263	4.41	8.153	2.043	3.245	4.96	3.71	3.495	4.893	4.135	3.413	3.505	4.59035	1.30019
1055	3.815	5.595	4.79	3.385	5.188	6.533	4.003	5.043	6.235	4.188	3.76	5.103	4.205	4.588	3.863	5.675	5.988	4.91	5.115	6.175	4.81	8.335	3.375	3.298	6.135	4.035	3.39	5.305	4.188	3.445	3.53	4.77429	1.17916
1056	3.413	6.528	4.915	4.155	5.253	6.33	3.873	5.068	5.375	4.62	3.045	4.745	4.368	4.963	3.678	5.325	6.355	4.868	4.515	6.52	4.87	7.993	1.845	2.22	5.498	3.97	3.448	4.988	4.258	3.76	3.91	4.66684	1.28735
1057	3.693	5.518	4.91	3.588	5.275	6.495	3.798	5.39	5.893	3.9	3.958	5.443	4.503	4.668	2.118	5.81	5.6	4.508	5.188	6.48	5.005	7.528	2.625	1.832	5.988	3.898	3.573	5.223	4.643	3.463	2.89	4.62594	1.31999
1058	4.118	6.095	4.878	4.138	5.055	7.005	3.703	5.05	5.953	4.918	3.203	4.788	4.345	5	4.085	5.478	6.02	5.008	4.843	6.713	4.535	7.78	2.65	2.84	5.883	3.498	3.545	4.995	4.678	3.328	4.058	4.78019	1.20693
1059	4.273	6.333	4.843	3.553	5.103	7.09	4.72	5.39	6.273	5.408	3.833	4.94	4.388	4.69	3.968	5.043	6.11	3.793	5.485	6.58	5.333	6.858	2.385	1.448	5.923	3.748	3.44	5.35	4.863	3.528	3.68	4.78619	1.28644
1060	3.51	5.323	4.855	4.618	5.273	6.285	4.193	5.01	6.385	4.685	3.99	4.883	4.603	4.875	3.223	4.975	5.835	5.36	4.835	6.498	4.208	8.755	2.27	3.293	5.598	3.985	3.12	4.85	4.533	3.635	3.65	4.74552	1.2421
1061	3.94	5.755	4.94	3.73	5.243	6.398	3.808	5.038	6.145	5.028	4.24	5.508	4.558	5.283	3.49	5.328	5.925	4.67	4.695	6.908	4.205	8.35	3.255	2.318	4.925	3.31	3.663	5.198	4.495	3.395	3.383	4.74603	1.24475
1062	4.183	4.988	4.588	3.815	5.525	6.718	3.863	5.215	5.898	5.508	2.28	5.658	4.13	4.385	1.618	5.485	5.538	4.143	5.343	5.818	5.643	8.23	1.748	1.866	6.088	3.918	3.713	5.198	4.355	3.768	4.093	4.62319	1.46027
1063	4.015	5.63	4.52	4.47	5.415	6.838	4.118	5.385	6.258	5.08	2.828	5.093	4.008	5.498	1.598	5.198	5.59	5.13	4.73	6.603	5.263	7.615	2.298	3.78	5.188	3.608	3.833	5.625	4.793	3.595	3.28	4.73816	1.30121
1064	3.838	6.495	4.573	4.493	5.485	6.705	4.75	5.053	6.705	5.158	3.018	5.385	4.313	4.735	2.425	5.52	4.628	4.438	5.453	5.953	6.238	7.635	2.83	3.358	5.64	4.16	4.005	5.275	4.515	4.075	3.528	4.85103	1.20945
1065	4.01	5.64	4.065	4.595	5.405	6.928	4.15	5.405	6.595	5.32	3.013	5.108	4.705	4.713	2.048	5.353	5.775	5.598	5.15	6.688	5.683	7.403	1.889	3.503	5.885	4.335	3.958	5.34	4.69	3.503	3.793	4.84665	1.29476
1066	3.8	5.64	4.863	4.24	5.598	6.81	3.995	5.138	6.713	4.508	2.45	4.94	4.92	5.42	3.563	5.753	5.595	4.753	5.518	6.26	5.193	7.1	3.088	3.98	6.21	3.91	4.348	5.285	4.74	3.675	3.47	4.88632	1.12461
1067	3.288	5.723	4.94	3.64	5.48	6.69	4.383	5.188	6.433	5.315	3.083	4.333	4.643	5.08	2	5.538	5.663	4.293	5.17	6.123	6.198	7.588	2.988	3.295	6.293	3.948	4.185	5.23	4.253	3.703	3.44	4.77829	1.27107
1068	3.325	6.01	4.635	4.28	5.758	7.348	4.785	5.04	6.455	5.325	2.215	4.83	4.515	4.765	1.212	5.5	6.098	5.523	5.885	6.788	6.095	7.6	1.679	4.023	6.015	3.685	4.458	4.865	4.483	3.485	4.215	4.86758	1.49017
1069	4.19	5.508	4.943	3.773	5.525	6.508	4.625	5.333	6.463	5.823	4.14	5.218	4.625	5.19	1.608	5.238	5.393	4.958	5.285	6.375	6.2	7.593	2.163	3.845	5.838	3.61	4.59	5.425	4.708	3.685	3.9	4.91219	1.23842
1070	4.293	5.66	4.65	4.373	5.19	7.013	4.348	5.52	6.513	5.438	4.783	5.275	4.893	5.133	3.488	5.213	6.308	5.025	5.383	6.768	5.725	7.293	2.578	4.33	6.203	3.733	4.078	4.963	5.038	3.565	3.888	5.05358	1.08618
1071	3.803	4.953	5.2	4.4	5.098	6.26	4.595	5.89	6.818	5.403	3.52	5.633	4.663	5.46	4.12	5.708	6.548	4.21	5.473	5.885	5.923	7.315	2.863	3.79	6.233	4.135	4.503	5.558	4.628	4.035	4.415	5.06574	1.03958
1072	4.315	6.528	5.208	4.585	5.623	6.84	4.383	5.46	6.668	5.578	3.868	5.31	4.583	4.798	2.88	5.955	6.258	4.443	5.565	6.69	6.113	7.263	1.979	3.918	6.398	4.31	4.308	5.22	4.813	4.268	3.678	5.09052	1.21447
1073	4.128	5.995	5.408	5.153	5.653	7.083	5.245	5.485	6.453	5.82	4.548	5.45	4.955	5.145	3.078	5.308	5.703	5.17	5.275	6.695	5.105	7.708	2.54	5.045	6.378	4.038	4.3	5.295	4.73	3.255	4.118	5.16974	1.1147
1074	4.265	5.65	5.713	5.145	5.083	6.668	4.313	5.25	6.34	5.43	3.868	5.695	4.723	5.84	3.793	5.898	6.13	4.208	5.25	6.555	6.708	6.765	1.909	3.945	6.585	3.823	4.025	5.635	4.26	3.74	3.618	5.05903	1.18151
1075	4.353	4.953	5.403	4.433	5.465	6.973	4.385	5.303	6.525	5.658	4.378	5.798	5.13	5.633	3.578	5.698	5.62	5.15	5.478	7.013	5.528	7.375	2.443	5.098	6.325	4.343	3.97	5.403	4.635	3.443	3.108	5.11606	1.13252
1076	4.193	6.033	5.208	5.383	5.708	6.56	4.725	5.795	6.148	5.5	5.198	5.55	4.78	5.44	4.243	5.338	6.343	5.253	5.333	6.208	6.51	6.513	1.989	4.6	5.468	3.448	4.358	5.563	4.848	4.31	3.945	5.17713	0.99364
1077	4.605	5.848	5.03	5.338	5.718	6.653	4.418	5.028	6.225	5.528	3.573	5.325	4.9	5.883	3.733	5.925	6.01	5.065	5.613	6.948	5.82	6.675	2.04	4.7	6.698	3.715	4.638	5.683	4.6	3.593	4.293	5.15552	1.09994
1078	3.973	5.81	5.048	5.443	5.413	6.575	4.288	5.708	6.3	5.273	4.263	5.45	4.955	5.085	1.902	5.3	7.188	5.168	5.82	6.673	6.385	7.353	3.363	5.23	5.83	4.23	4.49	5.218	4.638	3.265	3.998	5.14952	1.1732
1079	4.31	5.978	5.23	5.623	5.453	6.935	4.468	5.463	6.318	6.26	1.915	5.43	4.89	5.335	3.475	6.025	6.028	5.37	5.575	6.768	3.963	6.515	2.645	3.958	5.813	4.383	4.26	5.185	4.83	3.603	4.018	5.03297	1.18371
1080	4.283	6.345	5.165	5.748	5.56	7.278	4.593	4.805	6.095	4.96	4.05	5.855	4.9	5.895	4.138	5.58	5.855	5.16	5.295	7.14	5.05	7.265	2.633	4.873	5.925	4.115	4.365	5.82	4.64	3.83	4.47	5.21568	1.04192
1081	4.263	6.533	5.325	5.685	5.45	7.235	4.3	4.805	6.53	5.708	4.495	5.48	5.11	5.74	4.535	5.77	6.83	5.478	5.515	6.203	5.955	7.955	2.445	4.78	6.335	4.295	4.235	5.535	4.805	3.65	4.303	5.33171	1.11783
1082	4.29	6.5	5.145	5.415	5.738	7.465	4.5	5.11	6.025	5.715	4.628	5.598	4.803	5.97	3.938	6.17	6.71	3.498	5.44	6.7	5.043	7.81	3.305	4.675	6.065	3.423	4.878	5.675	4.813	3.845	4.52	5.27129	1.12419
1083	3.985	6	5.085	5.768	5.373	6.98	4.31	5.458	6.528	5.88	3.128	5.703	5.053	5.945	5.768	5.478	6.48	4.8	5.728	7.033	6.023	7.318	3.083	4.133	5.95	3.833	4.435	5.673	4.84	3.83	4.035	5.27858	1.10891
1084	3.805	6.79	5.503	5.588	5.773	6.49	4.37	5.433	6.128	5.855	4.888	5.858	5.135	6.368	5.073	5.843	6.613	5.555	5.845	6.763	5.745	7.09	3.31	4.698	6.458	3.748	4.415	5.808	4.655	3.8	4.56	5.41816	0.99354
1085	3.575	5.12	5.26	5.58	5.838	7.453	4.91	4.648	6.338	5.758	4.88	6.145	4.745	5.338	4.67	5.698	6.695	5.255	5.548	6.848	6.208	7.725	3.643	4.29	6.63	3.965	4.828	5.738	4.665	3.29	4.605	5.35126	1.08505
1086	3.823	6.073	5.488	5.688	5.99	7.48	5.38	5.385	6.46	6.073	4.993	5.553	4.77	6.118	4.415	5.898	6.18	4.363	5.68	6.96	6.603	7.15	3.035	4.235	6.018	4.428	4.458	5.043	4.455	3.37	3.793	5.33413	1.11147
1087	4.265	5.785	4.92	5.858	5.95	6.653	3.928	5.548	5.758	5.92	5.23	5.46	5.138	5.87	5.5	5.893	6.765	5.113	5.308	6.458	6.173	7.785	3.758	4.68	6.845	4.133	4.785	5.343	4.72	3.775	3.01	5.36539	1.03824
1088	4.375	6.098	5.395	5.778	5.85	6.708	4.835	4.645	5.885	5.868	4.353	6.06	5.255	5.92	5.488	5.95	6.25	5.435	5.5	6.798	6.038	7.458	3.36	4.785	6.175	4.415	4.795	5.255	4.688	4.015	4.523	5.41784	0.89599
1089	4.413	5.113	5.015	6.23	5.595	6.448	5.128	5.483	6.168	6.035	5.795	6	5.105	6.59	5.52	5.93	6.53	4.155	5.885	6.528	5.958	6.41	4.163	5.048	6.103	3.873	4.603	5.465	4.755	3.598	3.993	5.40758	0.87264
1090	4.318	6.37	5.398	6.028	6.273	7.33	4.985	5.31	6.208	6.193	4.683	5.445	4.555	6.17	5.158	5.115	6.86	4.218	5.708	6.773	5.163	7.535	3.918	4.78	6.42	4.145	4.9	5.378	5.125	3.465	4.04	5.41829	1.02708
1091	4.21	6.155	5.718	6.018	5.8	6.718	4.12	5.11	6.013	6.528	4.153	4.965	5.035	6.253	4.903	5.635	6.393	5.743	5.935	7.128	5.59	8.13	3.323	4.543	5.818	4.068	4.783	4.85	4.96	3.923	4.613	5.39142	1.0517
1092	4.328	6.383	5.56	6.055	5.915	7.188	5.178	4.673	5.833	5.695	4.905	5.658	5.025	5.815	5.703	5.403	6.573	4.553	5.553	6.748	5.703	7.145	4.083	4.905	6.378	4.168	5.015	6	4.783	3.605	4.033	5.43748	0.91399
1093	4.575	5.745	5.31	5.733	5.83	6.283	5.238	5.108	6.248	5.978	4.78	5.903	5.305	6.118	3.773	6.04	6.735	5.938	5.783	7.27	5.29	7.04	3.453	4.69	5.99	4.65	5.24	4.67	4.698	3.548	4.043	5.38726	0.95231
1094	4.19	6.54	5.768	5.728	5.69	7.325	4.643	5.355	6.41	6.148	5.225	5.925	5.105	5.53	5.103	5.64	6.538	3.745	5.895	7.165	5.148	6.833	3.83	4.243	6.08	4.09	4.573	4.313	4.683	3.413	4.53	5.33561	1.03209
1095	4.388	5.06	5.48	6.06	5.958	7.578	5.443	5.473	6.538	6.38	5.915	6.208	4.943	5.733	5.125	5.903	6.585	5.545	5.663	6	6.845	7.188	4	4.565	6.57	4.188	4.943	5.368	5.14	3.093	4.863	5.57229	0.96727
1096	4.693	6.68	5.845	5.953	5.933	7.245	5.193	5.145	6.163	5.27	4.83	5.54	5.14	6.29	5.433	5.953	7.363	4.283	5.795	6.708	5.86	7.265	3.505	4.348	6.613	4.013	4.798	4.72	5.088	3.808	4.14	5.47139	1.03578
1097	4.72	6.72	5.903	5.418	6.39	7.24	4.8	5.375	6.205	5.66	6.028	6.4	5.42	6.308	5.16	5.743	7.01	5.168	5.73	7.008	6.118	6.895	1.738	4.583	5.998	3.798	4.335	5.51	5.098	3.625	4.72	5.51045	1.15267
1098	4.958	5.233	5.86	5.478	6.283	6.668	5.115	5.105	6.565	6.415	5.325	6.578	5.475	6.203	4.433	5.735	6.478	5.71	5.685	6.463	6.683	7.57	3.085	4.09	6.68	4.565	5.32	5.033	5.135	3.883	4.73	5.56577	0.98014
1099	4.29	6.84	5.605	5.688	6.02	7.753	4.948	4.98	6.723	6.408	4.79	6.14	5.263	5.945	4.893	5.688	7.08	6.155	5.818	6.818	6.655	7.288	3.89	5.445	6.07	4.12	5.2	5.508	5.003	3.888	4.9	5.67135	0.99371
1100	4.263	6.305	6.038	5.905	6.313	7.358	5.248	4.398	7	6.39	5.395	5.68	5.64	5.483	5.698	5.975	6.623	4.965	6.175	7.19	5.653	7.255	1.817	5.695	6.038	4.195	5.135	5.725	4.67	3.86	4.303	5.5609	1.15225
1101	3.893	6.553	5.58	5.605	6.313	8.285	4.908	5.2	6.59	5.708	4.895	5.655	5.698	6.153	5.29	6.198	7.253	5.723	6.015	6.778	4.885	7.355	3.755	5.395	6.495	4.748	4.673	5.195	5.123	2.89	3.923	5.57194	1.1357
1102	4.533	6.55	5.868	5.56	5.968	7.86	4.505	5.015	6.695	6.548	5.85	6.47	4.988	6.558	5.895	5.91	6.61	5.478	5.9	6.835	5.29	7.08	4.013	5.485	6.208	4.483	4.898	5.703	4.65	3.183	3.865	5.62755	1.04262
1103	3.973	6.063	6.145	6.215	6.1	7.66	5.133	4.83	6.57	7.105	5.253	6.408	5.438	6.355	4.363	6.105	7.048	4.08	5.52	7.208	5.613	7.083	4.748	4.738	6.428	4.425	4.333	5.895	4.855	3.145	4.825	5.60194	1.10771
1104	4.398	6.215	5.81	5.84	6.413	7.688	5.035	4.798	6.253	6.095	4.175	5.733	5.22	6.353	5.163	6.165	7.035	5.395	5.975	6.635	4.385	7.2	3.65	4.535	5.905	4.705	4.883	5.275	4.993	3.363	4.955	5.49171	1.01775
1105	4.873	6.635	5.98	6.075	6.403	7.268	5.185	4.885	6.268	6.11	4.948	6.41	5.333	6.153	5.51	6.6	7.113	5.208	5.918	6.95	5.588	6.618	3.378	5.178	5.81	4.625	4.873	5.103	4.853	3.013	3.945	5.57448	1.02487
1106	4.73	6.408	5.925	6.005	5.983	6.818	5.305	5.058	7.15	7.093	5.49	5.49	5.338	6.748	6.285	6.553	6.82	4.868	5.95	6.88	4.64	6.818	4.353	5.448	6.348	4.31	5.215	4.965	4.678	3.213	3.633	5.62961	1.03349
1107	4.633	7.198	5.825	6.325	6.1	7.61	4.758	5.21	6.955	6.45	5.115	5.618	5.51	6.595	5.938	6.1	6.923	5.305	5.735	7.648	6	6.585	4.635	5.365	6.665	4.86	5.07	5.265	4.975	3.215	4.345	5.75906	1.00803
1108	4.375	6.728	6.043	5.87	6.43	7.26	5.153	5.228	6.943	6.68	5.438	6.448	5.308	6.82	5.32	6.778	6.113	6.008	5.78	7.08	5.13	6.133	4.698	5.558	5.86	5.028	4.87	5.965	4.908	2.538	4.533	5.71045	0.98706
1109	4.458	7.065	6	6.243	5.713	7.34	4.925	5.173	6.63	6.473	5.095	6.828	5.115	6.55	6.475	6.438	6.805	5.403	6.02	6.813	3.898	7.09	3.53	4.905	6.555	4.513	5.03	5.328	5.03	3.053	3.898	5.62555	1.14161
1110	5.033	7.035	6.235	6.005	6.12	7.445	5.473	5.218	6.538	6.948	5.788	6.213	5.288	6.808	6.18	5.053	7.108	4.863	6.01	6.32	6.44	7.155	3.79	5.613	6.273	5.2	5.023	5.665	4.553	3.243	5.053	5.79642	0.97798
1111	4.908	6.953	4.985	5.655	6.053	8.113	5.573	4.975	6.263	7.073	4.595	5.853	5.33	7.14	5.778	5.713	6.763	5.933	5.96	6.718	6.333	7.013	4.383	5.043	6.718	5.23	4.513	5.873	4.918	3.82	4.97	5.77897	0.97679
1112	4.753	5.988	6.105	5.81	6.015	7.608	5.738	5.18	6.733	6.885	5.713	6.555	5.118	6.125	5.84	6.635	7.405	5.363	5.963	6.758	5.493	6.603	4.978	4.708	6.668	4.578	5.663	5.848	4.933	3.84	3.508	5.77774	0.9529
1113	5.47	7.045	5.093	5.823	6.275	7.738	5.248	3.998	6.575	6.373	4.67	6.493	5.383	6.238	6.01	6.335	6.535	3.56	6.058	7.05	5.633	6.873	4.645	5.208	7.06	4.843	5.673	5.435	4.4	3.973	4.39	5.68074	1.04281
1114	4.823	6.433	6.163	5.843	5.773	7.905	5.518	4.63	6.373	6.35	5.52	5.685	4.948	6.68	6.073	5.743	6.953	3.6	5.58	6.778	5.665	7.618	5.368	5.398	7.508	4.74	5.778	5.333	4.885	3.805	4.108	5.72829	1.03755
1115	5.238	6.393	6.063	6.618	5.88	7.715	5.56	5.25	6.748	6.873	5.848	6.068	5.208	6.66	6.13	5.973	7.098	5.633	5.883	6.238	5.953	7.663	5.17	5.295	7.093	5.07	5.863	5.358	4.968	3.848	4.585	5.93365	0.86947
1116	5.163	6.57	5.975	6.98	5.825	7.903	5.418	5.298	6.863	6.973	5.44	6.31	4.878	6.49	4.48	6.438	6.918	5.245	5.768	6.98	5.323	7.23	4.278	5.57	7.373	4.978	5.413	5.253	4.828	4.358	4.95	5.85384	0.97405
1117	5.135	6.248	6.573	6.37	6.065	7.528	4.923	5.393	6.675	7.385	4.918	6.015	5.553	6.125	6.81	6.205	7.155	5.248	6.068	6.52	6.78	5.818	5.215	4.935	7.108	5.07	5.44	5.865	5.058	4.135	4.983	5.91352	0.85166
1118	4.74	6.593	5.67	6.125	5.868	8.008	5.59	5.198	7.008	7.398	5.538	6.368	5.52	6.17	5.71	6.793	7.465	5.08	5.715	6	6.65	7.073	4.265	4.58	6.98	4.045	6.1	5.908	5.013	3.585	4.865	5.85874	1.05147
1119	5.158	6.578	5.75	6.418	5.938	7.895	5.358	5.51	7.11	6.315	4.833	6.23	5.12	6.53	5.39	6.025	6.478	6.083	6.045	6.833	3.93	7.265	4.155	5.668	7.173	4.608	5.5	5.303	4.745	3.968	4.22	5.74619	1.01583
1120	4.853	5.678	5.988	6.345	6.67	7.755	5.293	5.18	7.028	5.735	5.728	6.093	5.675	6.77	5.723	5.835	6.788	5.39	5.733	6.673	5.26	6.838	3.265	5.173	6.785	4.88	5.88	5.458	5.083	3.588	5.135	5.7509	0.94596
1121	5.193	6.408	6.148	5.835	6.398	8.205	5.668	5.365	6.62	6.963	5.22	5.863	5.56	6.5	5.758	6.1	5.728	5.438	6.01	6.493	5.48	7.313	4.5	5.103	5.983	4.718	5.62	5.67	4.778	3.913	4.173	5.76529	0.89275
1122	4.545	7.085	4.743	6.078	5.985	8.268	5.303	4.818	6.59	7.648	5.353	6.05	5.085	6.838	6.035	6.78	6.943	5.4	5.99	6.77	4.165	6.715	5.048	5.738	6.575	4.658	5.81	6.263	4.815	3.4	5.76	5.8469	1.0641
1123	5.09	6.295	6.208	6.78	6.435	7.798	5.593	5.328	7.193	7.06	5.82	6.42	5.095	6.883	5.575	6.39	6.56	5.9	5.943	7.173	6.475	7.303	4.82	5.23	6.443	4.403	6.138	5.87	5.208	3.898	5.378	6.02274	0.89636
1124	5.038	6.49	6.425	6.31	6.15	8.113	5.413	5.288	6.633	6.488	4.37	6.055	5.135	6.658	5.76	5.9	7.17	5.845	6.378	6.688	5.453	6.708	3.555	5.238	6.88	4.74	6.038	6.053	5.225	4.113	5.053	5.85042	0.95617
1125	5.118	6.738	6.473	5.75	6.465	7.703	5.033	5.57	6.738	7.395	3.555	5.918	5.378	7	6.455	6.505	6.33	5.298	6.31	6.778	5.505	7.018	4.228	5.018	6.93	4.758	5.193	5.628	5.123	3.9	5.485	5.84826	1.01301
1126	5.17	6.758	6.313	6.453	6.378	8.35	5.125	5.298	6.935	7.438	5.92	5.853	5.458	6.778	5.838	6.515	7.125	5.195	6.29	7.235	5.75	6.948	3.833	5.078	6.993	4.975	5.65	5.605	5.045	3.865	5.288	5.98242	1.01594
1127	5.008	6.54	6.138	6.365	6.61	8.003	5.32	5.503	6.943	6.588	5.58	5.903	5.16	7.18	5.82	6.143	7.258	5.178	6.348	6.685	6.183	7.498	4.57	5.21	6.443	4.61	5.888	5.59	5.055	3.35	5.348	5.93606	0.97316
1128	4.903	6.348	6.123	6.368	6.045	8.18	5.248	5.74	6.908	6.698	5.365	5.363	5.728	6.908	6.198	6.633	7.233	4.768	6.208	6.533	5.62	7.29	4.128	5.775	6.428	4.925	6.033	5.855	4.803	2.503	5.535	5.88365	1.06254
1129	5.065	5.82	6.305	6.13	6.303	7.885	5.28	5.253	6.595	7.413	5.41	6.065	5.405	7.125	5.958	6.695	6.79	5.69	6.138	6.793	6.41	6.398	4.518	5.81	6.048	4.728	5.623	5.595	5.205	2.628	4.938	5.87158	0.98349
1130	5.025	6.483	5.713	4.795	6.273	7.29	6.04	5.273	6.93	7.603	4.728	5.85	4.888	6.203	5.81	6.315	7.36	4.218	6.27	7.148	6.193	6.73	5.223	5.515	5.713	4.58	6.458	5.015	4.988	4.098	5.085	5.80042	0.94557
1131	4.753	6.65	6.54	6.003	6.198	6.808	5.095	5.155	6.795	7.213	5.01	5.69	5.26	7.035	3.938	6.35	7.37	4.75	6.005	6.75	5.218	6.465	5.108	5.36	6.46	4.893	6.068	5.87	4.953	3.478	5.368	5.76158	0.95314
1132	5.095	6.995	5.773	7.178	6.333	7.945	5.68	4.88	7.203	7.833	5.188	6.265	5.17	7.008	5.83	5.943	7.06	6.055	5.913	6.513	5.578	7.65	5.27	6.265	5.908	5.153	5.813	5.323	5.228	4.165	4.833	6.03374	0.95189
1133	5.145	6.42	6.043	6.153	6.548	7.8	5.87	4.928	6.678	6.7	4.103	5.733	5.678	7.323	5.748	5.883	7.558	4.633	5.69	6.725	6.783	6.668	4.258	5.053	6.29	5.118	6.165	5.63	5.125	4.073	4.8	5.8491	0.9719
1134	4.735	6.325	6.45	5.948	6	7.715	5.138	5.325	6.945	7.405	4.98	5.735	5.46	6.773	6.14	6.803	7.49	5.513	5.788	7.41	5.235	6.743	4.018	5.975	5.77	5.045	5.92	5.27	4.905	3.845	4.968	5.86361	0.98276
1135	4.67	5.898	6.42	6.11	6.233	8.193	5.188	5.703	7.048	7.31	5.75	5.795	5.695	6.328	5.9	6.323	7.113	4.775	6.378	7.375	3.978	6.853	4.44	4.613	5.643	4.845	6.268	5.933	4.953	4.135	5.588	5.85335	1.00622
1136	5.38	6.228	5.995	6.33	6.18	7.553	5.353	5.175	6.715	7.083	5.623	5.813	5.553	7.313	5.725	6.33	7.078	5.843	6.073	7.03	6.03	6.298	5.03	5.77	6.353	5.085	5.67	5.683	5.138	4.53	5.078	5.96897	0.73689
1137	5.2	7.053	6.498	5.443	6.165	6.17	5.555	4.915	6.753	6.875	5.605	6.253	5.625	7.548	4.753	6.698	6.183	4.293	6.015	6.863	6.3	7.635	4.115	6.245	5.948	5.095	5.698	5.655	4.788	2.498	5.185	5.79435	1.06548
1138	5.15	6.828	6.485	6.38	6.013	7.725	5.18	5.303	6.673	7.348	5.43	5.788	5.748	6.76	5.88	5.815	6.588	5.025	6.535	7.113	5.81	7.568	5.043	5.61	6.115	4.473	5.875	5.013	5.195	3.685	5.418	5.92168	0.91517
1139	4.935	6.673	6.393	5.383	6.423	7.543	5.343	5.09	6.893	6.868	4.43	6.21	5.575	6.758	6.373	6.193	6.805	5.465	5.665	6.788	6.42	6.59	4.843	4.688	5.188	4.425	5.848	5.458	4.973	3.345	4.04	5.72981	0.98867
1140	4.733	5.495	6.41	6.023	6.25	7.773	5.548	5.363	6.835	6.87	4.535	5.52	4.998	7.108	5.718	6.128	6.715	6.045	5.963	6.79	5.995	7.31	4.15	6.185	6.373	5.053	6.558	5.955	4.808	3.538	4.175	5.83613	0.99406
1141	4.588	7.135	6.735	5.428	6.11	7.298	5.57	5.17	6.9	6.58	5.01	5.225	5.083	6.928	6.203	5.935	6.695	5.733	5.898	6.458	6.405	6.225	4.835	6.215	6.258	4.768	6.013	5.585	4.91	3.833	5.053	5.83168	0.84156
1142	5.345	6.868	6.665	5.05	6.27	6.97	6.178	5.153	7.07	6.898	4.718	5.855	5.88	7.09	5.888	6.55	6.493	5.628	6.27	6.905	6.358	7.868	4.573	6.608	6.448	5.048	6.2	5.583	4.793	3.43	6.228	6.02842	0.93327
1143	5.278	6.528	6.028	5.815	6.075	7.703	5.638	5.075	6.665	7.34	5.155	5.175	6.073	6.535	6.738	5.368	7.273	5.52	6.503	6.9	6.603	6.345	5.035	6.095	6.353	5.115	6.193	5.683	4.678	4.128	4.833	5.94987	0.84684
1144	5.035	6.865	6.07	6.42	6.013	6.945	5.653	4.825	6.66	7.233	4.815	6.638	5.483	6.995	6	6.888	6.193	6.165	6.06	6.85	7.098	7.54	5.535	6.2	6.473	4.86	6.188	5.813	4.755	3.583	4.608	6.01481	0.92391
1145	5.063	5.958	6.153	6.51	5.72	6.418	5.878	4.83	6.65	6.098	4.893	6.423	5.735	6.46	5.608	5.85	7.605	5.985	5.948	7.095	6.765	6.128	5.888	5.92	6.558	5.013	6.14	4.945	4.868	3.593	5.343	5.87229	0.79399
1146	5.138	6.84	6.355	6.16	5.318	8.255	5.315	4.408	6.61	6.955	6.205	5.743	5.718	6.935	6.725	6.148	7.478	5.41	6.37	7.243	6.255	6.768	4.493	6.318	5.693	4.87	6.293	5.443	4.838	3.35	5.425	5.97016	1.01213
1147	5.563	6.338	5.835	5.928	6.433	6.99	5.57	4.825	6.898	6.348	6.345	5.395	5.613	6.58	5.263	6.785	7.035	5.55	6.095	6.79	6.18	7.28	5.635	6.393	6.145	4.46	6.478	5.438	4.793	3.678	4.57	5.91061	0.84807
1148	5.355	5.998	6.545	6.655	6.08	8.008	5.535	5.19	6.835	6.828	6.195	5.695	5.473	6.345	4.55	6.54	7.318	6.553	6.443	7.09	5.93	7.263	5.628	6.168	6.43	4.99	6.513	6.048	4.955	4.333	5.358	6.09184	0.83753
1149	4.758	6.575	6.473	5.888	6.368	7.6	5.253	5.178	6.798	7.628	5.498	6.248	5.35	7.105	5.59	6.805	6.888	4.163	5.7	7.28	6.76	6.148	5.878	5.443	6.388	5.275	6.633	5.115	4.888	3.233	4.865	5.92813	1.01318
1150	4.565	5.758	5.998	4.915	6.455	7.493	5.953	5.035	7.135	7.083	5.528	6.163	5.773	6.973	5.153	6.488	7.448	5.17	5.82	6.693	6.44	6.913	6.09	6.44	6.533	4.808	6.743	5.148	5.075	3.3	6.173	5.97619	0.94863
1151	4.993	6.853	6.773	5.86	6.118	7.89	5.728	5.298	6.838	6.285	4.24	6.303	5.67	6.675	4.393	6.263	7.293	5.288	5.955	7.47	6.485	7.688	4.623	6.47	6.163	5.398	6.683	5.33	4.955	3.075	5.95	5.96794	1.06719
1152	4.853	6.675	6.328	6.463	6.855	7.768	5.085	4.733	6.833	7.578	5.59	6.038	5.615	6.965	5.003	6.34	6.35	5.95	5.815	6.79	6.873	7.36	5.593	6.703	5.59	4.898	6.833	5.26	4.738	3.533	5.083	6.00294	0.98545
1153	4.873	5.898	4.82	5.02	6.218	5.683	5.435	5	5.238	5.163	1.319	4.668	5.815	6.383	3.693	5.058	4.213	4.72	5.415	5.628	3.058	2.805	4.17	4.398	4.283	3.985	4.748	5.055	4.518	4.313	3.193	4.67052	1.06687
1154	5.403	5.465	5.208	5.053	4.923	4.87	4.98	4.233	5.378	5.145	4.173	4.73	4.925	6.84	0.611	4.3	4.9	3.913	4.878	5.19	2.878	4.453	3.708	2.948	3.98	4.39	4.593	5.113	4.43	4.158	4.098	4.51184	1.05003
1155	4.66	4.245	3.598	5.3	5.53	5.178	5.215	3.745	5.063	3.533	3.848	3.733	4.375	6.305	2.565	5.253	4.448	4.128	4.575	5.428	2.55	3.163	4.695	2.515	4.213	4.22	4.843	4.633	4.623	3.948	3.76	4.31897	0.90775
1156	4.768	4.605	4.775	5.738	4.905	4.538	4.708	3.87	5.325	4.238	3.563	3.99	4.288	6.36	0.066	4.625	5.603	4.673	4.975	4.765	1.248	0.179	2.378	2.705	4.525	4.048	4.263	4.473	4.56	3.888	3.978	4.08461	1.43111
1157	5.36	3.673	3.873	4.868	4.865	4.46	4.733	3.22	4.648	4.833	3.733	3.468	4.23	5.613	1.332	4.305	3.645	4.55	4.808	4.195	2.993	2.515	2.515	3.503	4.208	3.978	4.573	3.97	4.68	3.943	4.61	4.06129	0.89537
1158	5.053	4.08	4.668	3.635	4.945	3.823	4.813	4.365	5.52	3.733	2.91	3.45	4.708	6.273	0.801	4.328	4.378	3.63	4.188	4.065	2.795	0.379	1.871	4.768	4.39	3.703	4.043	3.758	4.78	4.238	2.855	3.90148	1.22849
1159	5.135	2.335	3	4.445	4.313	4.005	4.41	4.433	4.048	5.265	4.013	3.075	4.425	6.18	0.519	2.858	4.978	3.23	4.435	2.175	3.285	4.205	1.093	3.388	4.48	3.768	4.023	4.473	4.29	4.555	4.158	3.83855	1.17033
1160	4.66	3.773	4.583	4.605	4.063	4.36	4.438	4.143	4.758	4.015	2.568	3.338	4.56	5.355	2.838	4.663	4.825	2.983	4.31	2.123	3.033	3.9	1.046	3.32	4.185	3.605	4.255	3.138	4.743	4.295	2.678	3.84384	0.94232
1161	4.97	4.105	4.038	4.213	3.883	4.393	4.11	4.245	4.668	5.035	1.611	3.735	4.535	5.655	2.398	4.148	4.008	3.308	4.86	3.375	2.53	1.875	2.735	1.852	3.523	3.14	4.113	4.045	4.22	3.628	3.893	3.76926	0.96914
1162	4.973	3.908	3.973	4.095	4.275	3.79	3.958	3.38	4.725	4.678	3.548	3.483	4.815	5.785	1.957	4.373	4.353	2.563	4.045	3.253	1.513	2.498	3.03	3.968	3.398	2.94	4.123	3.905	4.465	2.775	3.718	3.75042	0.90553
1163	4.845	2.695	4.03	3.353	4.025	3.945	4.27	2.573	5.4	4.675	3.22	3.74	4.45	5.66	2.223	3.855	3.735	2.893	4.743	3.215	3.343	3.145	3.398	3.155	4.358	2.815	3.5	4.24	4.383	4.525	3.233	3.79484	0.82516
1164	4.773	3.193	3.443	3.625	4.345	3.58	4.238	4.013	4.928	4.055	2.043	3.245	4.133	4.6	2.665	3.248	4.425	2.983	4.07	3.05	0.88	1.898	3.458	4.023	3.78	2.665	3.27	4.698	4.623	4.288	3.275	3.59719	0.92066
1165	4.588	3.463	3.978	3.983	4.658	3.21	4.21	3.775	5.135	4.848	0.686	3.683	4.235	4.478	4.21	3.025	3.735	2.46	4.538	3.29	2.31	0.643	1.706	4.013	4.33	2.88	3.798	4.273	4.243	2.765	3.183	3.5591	1.10277
1166	5.06	3.403	3.423	2.888	4.133	3.275	4.113	2.785	4.693	4.02	2.9	3.338	3.985	4.378	4.035	4.023	4.045	1.352	4.39	2.313	3.263	2.783	3.568	2.908	3.708	2.838	3.528	4.698	4.425	3.813	3.71	3.60626	0.78337
1167	4.785	1.512	3.97	3.41	3.548	3.543	3.89	2.933	4.43	3.975	2.733	3.048	3.858	4.92	4.125	3.438	4.258	1.928	3.648	1.403	2.443	4.343	3.63	3.828	3.008	3.248	3.663	4.223	4.445	3.17	4.003	3.52771	0.86092
1168	4.938	3.57	4.053	3.375	4.093	3.283	3.688	3.325	4.543	4.53	3.025	3.145	3.703	5.263	2.825	3.285	3.588	1.471	4.563	1.563	3.465	2.933	3.28	3.26	3.255	2.835	3.663	4.353	4.433	3.1	2.885	3.52552	0.83847
1169	4.348	2.85	3.745	3.983	2.715	4.028	4.145	3.805	4.755	4.708	1.35	2.828	3.535	4.7	2.005	2.64	4.648	2.58	4.218	1.154	3.873	3.565	1.953	3.18	3.338	1.688	3.34	4.21	4.71	3.558	3.435	3.40613	1.02019
1170	4.375	3.445	3.57	3.99	2.818	2.183	4.47	3.135	4.625	3.55	3.463	2.925	3.618	4.548	4.075	3.17	3.848	1.946	4.378	3.433	3.048	3.255	2.995	3.4	3.2	2.438	3.448	3.003	4.658	3.713	3.508	3.49132	0.68633
1171	4.593	1.094	4.045	3.223	3.91	3.228	4.365	2.203	5.263	4.985	3.423	2.968	3.833	4.78	3.313	3.58	3.945	2.16	4.1	2.86	3.803	0.897	2.595	3.813	2.328	2.493	3.5	2.09	4.208	3.203	3.33	3.35906	1.03841
1172	4.22	4.183	3.7	3.065	3.833	2.7	3.455	3.658	4.265	3.715	0.494	3.765	4.205	4.703	4.038	2.623	4.738	2.348	3.603	2.498	3.77	4.27	2.033	2.918	2.81	2.493	3.44	4.253	4.585	2.643	2.365	3.39965	0.94361
1173	5.063	1.766	3.595	2.873	3.355	3.508	3.78	3.355	4.638	4.38	1.462	3.265	3.808	4.795	4.428	3.468	3.238	2.908	4.045	1.953	3.585	3.035	3.158	3.043	3.015	1.751	3.698	3.705	4.508	3.863	3.16	3.42594	0.87582
1174	4.018	3.205	4.273	1.855	3.59	3.498	4.055	4.283	4.745	4.225	0.84	2.535	4.125	4.583	4.375	3.828	3.6	1.936	4.293	2.64	3.568	0.849	1.992	1.582	2.943	1.393	3.27	3.705	3.755	2.128	3.503	3.19968	1.12418
1175	4.238	3.548	3.478	2.6	2.825	2.668	4.355	3.355	4.925	4.163	2.69	3.888	3.615	3.92	3.475	3.648	3.705	2.36	4.498	3.19	3.355	5.025	1.08	1.253	2.465	1.826	3.02	3.503	4.363	3.34	3.285	3.34384	0.94157
1176	4.51	3.183	2.878	1.715	2.335	3.81	4.115	2.93	3.95	4.855	0.544	3.848	4.06	4.48	3.418	3.598	3.87	1.669	3.743	2.993	3.593	4.46	0.69	1.713	1.869	2.17	2.675	3.395	4.1	3.285	2.67	3.13303	1.10912
1177	4.29	2.528	4.148	2.28	3.023	3.273	4.295	3.253	3.693	3.69	2.403	3.925	3.938	3.615	3.795	2.148	4.52	2.223	4.338	2.003	2.733	4.885	0.884	1.733	2.575	1.19	3.86	2.805	4.435	2.91	3.455	3.18858	1.01875
1178	4.345	2.488	3.565	2.26	2.265	2.845	4.478	2.153	4.62	3.885	3.638	3.453	4.18	4.875	3.838	3.24	3.473	1.838	4.028	1.998	3.313	4.585	1.549	0.679	1.998	1.18	3.573	3.093	3.918	1.827	3.14	3.1071	1.10099
1179	4.118	3.108	4.05	2.023	1.977	3.685	4.488	2.768	4.42	4.3	2.538	3.623	3.875	4.77	3.813	2.725	4.798	1.91	3.47	2.19	2.793	4.35	1.266	0.576	2.765	0.866	2.785	3.413	3.968	3.073	2.618	3.13297	1.1174
1180	4.448	3.53	3.738	1.612	2.938	2.21	5.218	2.958	4.38	4.148	1.222	3.2	3.948	4.485	3.033	3.215	4.128	2.053	3.808	1.588	3.508	3.305	2.563	0.908	2.688	1.5	2.858	3.038	4.348	1.503	2.795	3.06045	1.0964
1181	4.01	4.745	4.15	1.159	3.138	2.293	4.475	3.635	4.563	3.645	1.013	3.4	3.6	4.293	2.803	2.82	4.01	2.175	3.37	3.598	3.09	3.19	2.253	1.054	2.615	2.115	3.128	3.16	4.403	2.728	2.095	3.12019	1.01516
1182	3.685	3.368	3.783	1.987	3.065	2.48	4.093	2.773	3.955	3.24	1.849	3	4.04	4.353	2.318	2.608	3.235	1.755	4	1.331	2.865	0.912	2.528	0.817	2.903	1.632	3.655	3.205	4.383	2.708	2.59	2.87471	0.9726
1183	3.733	3.9	4.203	2.075	3.813	2.005	4.388	2.808	3.97	4.148	1.745	3.153	3.865	4.1	2.378	2.355	3.415	2.103	4.38	0.79	3.755	0.066	1.635	0.971	2.86	2.373	3.32	3.045	4.478	2.153	2.2	2.90913	1.16347
1184	3.925	2.833	4.48	1.45	2.845	1.771	4.84	3.015	3.805	4.16	1.183	3.48	3.5	4.245	1.803	2.978	4.16	2.228	4.238	1.351	3.93	0.049	0.759	1.964	3.028	2.243	3.343	3.418	3.553	1.866	2.888	2.88165	1.19797
1185	3.633	1.932	4.215	2.168	2.443	3.645	3.805	3.115	4.168	4.158	2.34	3.785	3.893	3.848	1.896	3.443	4.32	2.528	4.298	1.15	3.333	1.432	1.156	1.888	2.338	0.721	3.745	3.263	4.15	1.485	2.33	2.92335	1.09857
1186	3.948	2.005	4.258	1.492	3.048	4.123	4.473	2.423	3.335	3.115	1.137	3.815	3.575	3.533	2.183	2.418	3.618	1.669	3.878	1.526	2.763	0.289	1.02	1.861	2.473	1.249	3.088	2.815	4.088	1.015	2.173	2.65826	1.13558
1187	3.838	3.205	4.148	1.852	2.568	3.5	3.218	3.01	3.735	3.863	0.408	3.54	3.9	3.45	2.333	2.143	3.71	1.248	3.64	1.727	2.908	1.004	2.36	2.073	1.717	1.401	3.393	3.08	4.135	1.932	2.62	2.76319	1.00689
1188	3.668	2.223	3.943	2.543	2.563	3.39	3.26	2.743	3.61	3.198	2.543	2.203	3.833	3.535	0.633	2.818	3.71	1.348	3.463	1.667	2.868	0.737	1.026	1.821	1.484	0.75	2.593	3.075	3.855	1.944	2.508	2.56629	0.99891
1189	3.163	3.525	3.903	2.26	3.83	3.625	3.355	2.608	4.063	3.075	1.854	3.048	3.865	3.628	2.365	2.758	2.963	1.432	4.088	1.659	2.565	3.72	1.125	1.215	2.605	1.079	3.118	2.565	3.645	1.427	2.443	2.79271	0.92825
1190	3.58	2.81	3.62	2.365	4.165	2.313	3.923	2.918	3.953	3.245	1.857	3.59	3.775	3.903	2.338	2.783	3.635	1.696	4.235	1.654	3.173	2.988	0.689	1.898	2.573	1.104	3.453	2.84	4.03	1.406	2.915	2.88474	0.95922
1191	3.79	3.518	3.488	2.97	3.638	3.278	3.103	3.065	3.67	1.652	2.065	3.545	3.683	3.868	2.193	3.31	3.275	0.566	3.703	1.672	2.563	0.364	0.791	0.652	0.865	1.006	3.183	3.265	4.225	1.369	1.896	2.5881	1.17733
1192	4.16	1.231	3.568	1.553	3.92	3.81	3.92	3.093	3.625	3.035	2.343	3.605	3.868	3.893	1.94	2.913	2.688	0.928	3.338	1.236	3.493	0.501	1.365	1.02	0.893	0.964	2.61	3.11	4.173	0.819	2.56	2.58629	1.20538
1193	3.198	1.301	3.838	1.935	3.305	3.065	3.65	3.043	2.68	2.7	3.448	3.033	3.568	3.973	1.146	3.26	3.75	1.524	3.645	1.396	3.398	1.543	0.507	1.007	0.978	0.671	3.145	3.308	4.133	0.87	1.961	2.54771	1.1378
1194	3.495	2.023	2.958	1.968	3.425	3.335	4.01	2.923	2.768	3.165	1.195	2.553	3.863	3.398	2.82	2.713	3.123	1.112	4.275	1.302	3.218	0.558	0.452	1.268	0.769	1.698	2.32	3.475	3.83	0.663	2.045	2.47484	1.11963
1195	3.883	3.465	3.765	2.323	3.465	2.203	3.463	3.155	2.06	2.988	1.984	2.893	4.313	3.695	1.805	2.858	3.33	1.491	3.88	1.76	3.383	0.485	0.447	0.918	1.048	0.623	3.295	3.1	3.623	0.771	2.2	2.53781	1.14987
1196	3.455	3.075	3.468	1.92	2.793	2.975	4.38	1.786	2.593	3.09	1.556	2.865	3.76	2.978	1.348	2.37	2.42	1.802	4.528	1.86	3.315	1.372	2.37	1.021	0.989	0.601	2.79	3.243	4.185	0.767	2.443	2.51994	1.04768
1197	3.71	3.263	2.668	2.433	2.13	3.09	4.403	3.075	2.565	3.063	2.425	2.695	3.2	3.11	1.815	2.425	3.218	0.809	3.993	1.585	2.308	3.715	0.883	0.829	1.397	0.536	3.143	3.038	4.248	1.177	1.783	2.53974	1.04286
1198	3.605	3.43	3.043	3.208	1.279	2.375	3.908	3.448	2.655	3.043	1.789	2.945	3.333	3.53	2.028	2.618	2.75	1.641	4.705	1.388	2.818	4.15	1.516	1.058	1.046	0.537	2.68	2.543	4.135	1.442	2.123	2.60545	1.04316
1199	3.973	3.093	2.025	2.575	1.54	3.433	3.875	2.668	2.748	3.248	1.413	3.045	3.333	3.538	2.37	2.853	3.408	1.199	3.25	1.559	2.938	3.148	1.977	1.318	2.445	0.755	2.978	3.058	3.518	1.214	1.938	2.59461	0.87635
1200	3.938	2.88	1.755	1.665	1.569	1.983	3.868	2.988	2.358	3.333	2.635	3.25	3.57	3.275	2.32	2.255	2.7	1.892	3.808	1.533	2.623	3.04	1.82	0.873	2	0.609	3.2	2.72	3.975	2.653	2.065	2.55332	0.87516
1201	3.435	2.95	1.255	1.942	1.663	1.302	3.82	2.738	2.893	2.683	2.393	2.945	3.268	3.528	2.523	2.15	1.804	0.949	3.823	1.543	2.893	1.778	1.645	1.385	2.728	0.685	3.328	3.043	4.045	1.205	2.418	2.41161	0.92017
1202	3.908	3.595	1.111	1.565	3.3	3.458	2.093	3.06	2.575	2.068	1.608	3.083	2.613	2.993	2.67	3.02	1.688	1.175	3.51	1.579	2.168	2.54	1.985	1.043	2.958	0.72	2.983	3.02	4.175	0.928	2.578	2.44419	0.92658
1203	3.44	1.798	1.257	1.527	2.033	2.148	4.18	3.163	2.658	2.873	1.403	3.17	3.053	3.208	0.744	2.573	1.371	1.615	3.245	1.561	2.505	2.298	2.138	0.945	2.055	0.502	2.858	2.883	3.555	3.033	2.018	2.31645	0.90035
1204	3.323	3.348	1.335	1.371	2.358	2.448	3.973	2.73	2.43	2.725	2.785	3.485	2.95	3.278	1.889	2.608	2.678	0.508	3.603	1.453	2.22	4.343	1.785	0.987	2.26	1.073	2.798	3.303	4.08	1.579	2.135	2.511	0.95679
1205	3.798	3.773	1.241	1.722	2.24	2.97	4.028	2.743	1.763	2.58	2.538	3.368	2.758	3.518	2.533	2.37	2.663	0.529	1.848	1.487	2.225	2.955	2.065	0.978	1.892	0.527	2.403	3.428	4.308	1.946	2.078	2.42823	0.95711
1206	4.03	3.458	1.274	1.248	2.058	4.053	4.558	3.233	2.4	1.909	1.755	3.798	2.933	3.82	1.736	3.003	2.6	1.537	2.735	1.52	2.243	3.008	1.229	1.011	1.667	0.473	2.603	2.913	4.108	1.777	2.105	2.47726	1.05541
1207	3.34	2.708	1.221	1.329	2.518	3.64	3.998	3.6	1.798	2.018	1.699	3.418	3.41	3.583	1.672	2.475	2.358	1.454	2.113	1.702	1.767	4.255	2.208	1.142	2.305	0.683	3.045	3.355	3.693	2.108	2.373	2.48348	0.94527
1208	3.918	1.747	1.087	1.852	2.143	3.34	4.143	3.005	1.985	2.428	2.73	3.54	3.343	4.173	0.511	2.233	1.653	0.881	2.033	1.446	2.545	3.068	1.067	1.135	2.018	0.528	2.598	2.995	3.83	2.223	2.5	2.3451	1.03457
1209	3.858	1.86	1.287	1.342	2.798	3.42	3.565	3.063	1.855	3.168	1.296	3.77	2.32	2.643	2.165	3.003	2.068	1.848	2.45	1.662	1.885	4.063	1.078	1.15	1.766	0.499	2.358	3.19	3.623	1.446	2.025	2.33948	0.94191
1210	3.86	1.983	1.259	1.382	2.668	3.34	4.193	3.368	2.268	1.928	2.268	3.57	2.78	2.963	2.13	2.63	1.704	2.583	2.395	1.514	2.678	3.675	1.253	1.125	2.43	0.629	1.89	2.858	4.103	0.976	2.048	2.40165	0.94111
1211	3.613	1.799	2.063	1.393	3.61	3.418	3.648	3.058	2.13	2.313	0.896	3.208	2.305	3.085	1.668	2.483	1.385	2.493	2.688	1.52	2.86	4.155	0.814	1.139	3.123	0.504	2.173	2.633	3.578	1.463	1.803	2.35552	0.95821
1212	3.37	1.956	1.61	1.401	2.44	3.65	3.825	3.415	2.143	2.163	1.635	3.143	2.778	2.723	1.625	2.613	1.382	1.383	3.055	1.519	2.925	3.16	1.003	0.802	3.338	0.693	2.485	2.935	3.103	1.556	2.54	2.33448	0.88227
1213	3.473	2.263	3.47	1.35	2.46	3.973	3.383	3.208	2.335	1.85	1.99	3.908	2.483	3.938	2.16	3.335	1.524	2.023	3.395	1.494	2.27	3.005	0.809	2.673	2.638	0.62	1.841	2.938	3.74	1.693	2.413	2.53726	0.90949
1214	3.745	2.185	0.993	1.338	2.938	2.868	3.378	3.238	2.825	1.075	3.128	3.35	3.083	4.198	1.652	2.795	1.607	2.478	3.075	1.807	2.443	3.273	1.5	1.978	2.77	0.504	2.163	2.955	3.553	1.782	1.974	2.47261	0.89318
1215	2.835	2.023	1.569	1.701	1.865	3.28	3.875	3.245	2.03	1.518	2.81	2.978	2.823	3.783	1.686	3.345	1.607	2.13	2.23	1.429	3.158	2.628	1.014	0.877	3.045	0.735	1.898	2.533	3.42	1.767	1.938	2.31532	0.85251
1216	2.875	2.325	1.352	1.938	2.665	3.16	3.218	2.398	3	1.489	1.378	3.393	2.51	3.12	1.785	3.468	1.598	2.51	2.99	1.344	2.863	2.7	1.444	0.809	2.855	0.561	2.858	2.663	3.59	1.658	1.743	2.33097	0.81887
1217	3.31	1.801	1.496	1.85	2.268	2.793	3.385	3.183	2.298	1.424	1.717	3.378	2.518	3.34	1.311	2.98	1.581	2.42	2.878	1.626	2.813	2.025	1.545	0.838	2.675	0.627	2.54	2.84	4.03	1.121	1.343	2.25658	0.85738
1218	3.36	1.934	1.317	1.869	1.369	3.51	3.145	2.608	1.778	1.428	1.086	2.848	2.903	3.643	1.208	2.573	1.443	0.94	2.92	1.754	3.02	2.053	1.372	0.692	2.403	0.747	2.35	2.038	3.778	0.872	1.005	2.06342	0.92633
1219	3.253	1.877	1.546	1.666	2.83	3.748	3.115	3.343	2.343	1.501	1.009	2.91	3.005	3.608	1.173	1.841	1.355	1.985	3.52	1.692	2.808	2.51	1.627	0.704	3.083	0.547	2.718	2.998	4.01	1.471	2.15	2.32084	0.94297
1220	3.66	2.253	1.515	2.563	2.663	3.358	3.263	2.708	2.393	2.148	1.705	2.605	2.743	3.338	1.558	1.277	1.132	1.614	3.395	3.555	2.16	2.748	1.208	0.671	3.233	0.83	2.743	2.86	3	0.873	1.114	2.28665	0.9014
1221	4.19	1.98	1.303	1.781	3.093	2.818	2.498	3.278	2.518	1.349	1.567	3.133	2.28	3.243	1.106	0.901	2.69	1.733	2.908	3.46	2.155	2.928	1.589	0.67	3.208	0.588	2.915	2.943	2.865	0.888	1.813	2.27068	0.93316
1222	4.165	1.894	1.049	2.06	2.583	3.028	2.57	3.39	2.673	1.334	1.668	2.155	3.47	3.413	1.1	0.392	2.948	1.943	3.035	2.125	2.36	2.65	1.236	0.656	1.002	1.165	2.798	3.03	3.203	0.84	2.043	2.19284	0.96277
1223	3.4	2.343	1.127	1.049	2.265	3.39	3.32	3.46	2.573	1.242	0.522	2.58	2.823	3.8	1.092	1.09	1.405	3.095	2.948	2.535	2.03	2.465	1.516	0.56	1.697	1.412	2.535	2.718	2.955	0.651	2.088	2.15116	0.95127
1224	2.305	1.7	1.654	1.412	3.115	3.583	3.125	2.95	2.388	1.059	1.366	2.175	2.583	3.405	1.061	0.821	3.093	2.613	3.243	1.483	2.19	2.098	2.668	0.64	1.224	0.758	2.52	2.833	2.91	0.901	1.443	2.10706	0.88401
1225	3.518	1.702	1.759	1.108	2.488	2.225	2.603	3.153	2.673	1.102	1.692	3.563	2.34	3.433	1.138	0.972	3.653	1.765	3.043	1.448	1.436	2.235	1.614	0.608	1.613	1.097	2.16	3.01	3.07	1.046	1.173	2.07871	0.89801
1226	3.625	1.665	1.729	1.049	2.928	2.768	2.488	3.045	2.14	2.043	1.355	3.32	2.033	4.005	0.753	0.636	2.378	2.22	3.098	1.468	1.609	2.385	1.396	0.583	0.876	0.688	2.03	3.133	2.733	0.915	1.166	2.00839	0.95148
1227	3.488	1.735	1.038	1.065	2.89	2.248	2.773	3.165	1.873	1.7	1.459	3.19	2.225	3.775	1.04	0.805	2.873	2.765	2.94	1.526	1.011	2.758	1.135	0.641	1.918	1.124	2.425	3.34	2.73	0.976	1.454	2.06726	0.91926
1228	3.773	1.255	1.521	1.039	2.453	3.443	3.24	3.083	2.778	1.404	0.706	3.003	3.395	3.308	0.871	0.637	2.798	1.162	2.943	1.521	1.304	2.333	0.975	0.71	1.631	0.796	2.925	3.033	3.06	0.994	1.598	2.05458	1.02893
1229	4.09	1.639	1.416	0.998	2.965	2.408	2.643	3.548	2.443	1.491	1.091	2.805	1.803	3.63	0.912	0.642	2.53	1.393	1.972	1.698	1.615	2.28	1.439	0.679	1.513	0.618	1.823	2.978	2.993	0.932	1.617	1.95497	0.92695
1230	2.65	1.779	1.396	0.76	3.19	3.078	2.815	2.915	1.447	2.14	0.452	2.708	2.463	4.105	0.893	0.66	2.048	1.284	3.268	1.731	1.447	1.412	0.898	0.765	1.221	0.92	2.48	3	3.33	0.981	1.63	1.93116	0.97861
1231	3.485	1.445	1.092	0.685	2.19	2.165	2.673	2.878	3.108	1.838	1.281	2.513	1.996	3.495	0.76	0.765	1.138	1.337	2.89	2.31	0.39	1.975	0.868	0.69	2.135	0.666	1.882	3.335	3.07	0.907	1.18	1.84329	0.95204
1232	3.578	1.645	1.15	0.855	2.028	3.323	2.63	2.263	3.115	1.252	0.966	3.113	2.93	3.508	0.758	0.773	1.036	1.27	2.85	1.816	0.377	1.758	1.04	0.753	1.96	0.67	1.279	2.313	2.76	0.902	1.893	1.82465	0.96233
1233	2.978	1.63	1.122	0.836	2.908	1.955	1.935	2.505	2.11	2.55	1.659	2.548	1.557	3.42	1.093	0.858	1.541	1.275	3.038	1.574	1.16	1.626	1.314	0.707	1.324	0.656	2.07	3.21	2.645	1.221	1.527	1.82426	0.78273
1234	2.765	1.652	1.161	0.838	1.433	2.7	1.557	2.935	3.445	2.378	1.75	2.865	1.475	3.835	1.065	0.804	1.248	1.334	2.97	1.581	0.763	2.005	2.198	0.663	1.979	0.695	2.328	2.14	2.645	0.811	1.784	1.86458	0.86125
1235	3.523	1.658	1.199	0.771	1.287	3.803	2.063	3.475	2.108	2.578	2.393	2.128	1.392	3.613	0.926	0.691	3.093	1.645	2.658	1.486	1.502	1.621	1.914	0.714	2.178	0.756	2.005	1.434	3.035	0.859	1.562	1.93774	0.91828
1236	3.435	1.514	1.186	1.259	2.61	3.235	2.77	2.905	1.965	2.43	2.203	2.743	2.065	3.473	1.011	0.945	0.943	1.48	3.275	2.16	1.258	1.527	1.951	0.895	0.822	0.587	2.3	2.383	3.428	2.493	1.845	2.03535	0.87151
1237	4.063	1.11	1.285	1.431	1.338	2.595	2.573	2.15	2.445	2.663	2.25	1.777	0.93	3.105	1.209	1.03	0.752	1.825	2.76	1.861	1.16	2.063	1.126	0.731	1.479	0.803	0.712	1.314	3.228	2.255	2.2	1.81365	0.84356
1238	3.41	1.638	1.126	1.183	1.339	2.938	1.973	2.448	2.585	2.523	1.583	1.998	2.51	2.715	1.005	0.957	0.642	1.569	2.58	1.848	2.02	1.706	1.47	0.851	2.283	0.63	0.855	1.456	3.425	2.18	1.708	1.84368	0.76897
1239	3.36	1.656	0.903	0.657	1.093	2.8	1.865	2.158	2.173	3.308	1.282	1.774	2.255	2.518	1.316	1.026	1.081	1.503	2.503	1.99	1.265	1.457	1.964	0.748	1.896	0.804	1.65	1.384	3.228	2.27	1.725	1.79394	0.74319
1240	3.7	2.213	1.072	1.175	1.948	3.085	2.265	3.313	2.335	2.003	2.395	2.605	1.444	2.415	1.218	1.685	0.836	1.7	2.688	1.923	1.27	1.69	2.403	0.678	1.033	0.643	1.816	1.311	3.198	2.26	1.722	1.93684	0.78491
1241	3.053	1.602	1.184	1.084	1.725	2.608	2.418	2.713	1.265	2.335	1.495	3.048	1.675	2.988	1.232	0.88	0.739	1.416	2.805	1.956	1.131	1.56	2.058	0.786	1.914	0.593	1.165	1.679	3.085	2.233	1.613	1.80768	0.7497
1242	3.55	1.64	1.269	1.701	1.788	3.215	2.883	2.41	1.29	2.733	1.978	2.093	2.313	2.618	1.023	1.434	0.881	1.587	2.973	1.955	1.36	1.891	2.448	0.78	1.897	0.604	1.653	1.708	2.93	2.01	1.602	1.94248	0.73025
1243	3.668	1.525	1.171	1.598	2.18	3.158	2.673	2.228	2.145	2.165	2.03	2.173	2.128	2.888	0.956	1.631	0.897	1.712	3.015	2.098	1.128	2.123	2.873	0.79	1.13	0.733	2.508	1.904	3.303	1.768	1.642	1.9981	0.76801
1244	3.365	1.482	1.165	0.93	2.023	2.918	2.27	2.543	2.713	2.958	1.419	2.488	1.429	2.643	1.128	1.288	0.789	1.641	2.47	2.018	1.234	1.944	2.24	0.76	1.486	1.392	1.031	2.815	3.448	1.46	1.904	1.91594	0.76617
1245	3.09	0.479	1.146	1.221	3.178	2.885	2.775	2.788	1.65	2.47	1.861	2.718	1.217	2.693	0.991	1.079	0.859	1.513	2.87	2.19	1.282	1.535	2.835	0.752	1.319	1.473	0.346	1.593	3.588	1.482	2.158	1.87213	0.882
1246	3.488	1.368	1.162	1.225	2.668	2.705	2.915	2.915	2.748	3.135	2.288	1.975	1.571	3.053	1.246	1.492	0.883	1.625	2.253	2.16	0.891	1.941	2.535	0.721	1.711	1.374	0.433	1.701	3.553	1.448	1.706	1.96416	0.83669
1247	3.175	1.557	1.137	0.466	2.44	2.335	2.393	2.473	2.57	3.225	1.815	2.565	1.39	2.67	1.316	1.366	0.967	1.602	3.308	2.023	1.056	2.835	2.578	0.719	1.207	1.323	0.453	3.115	2.573	1.868	1.489	1.93577	0.83529
1248	3.428	1.378	1.161	0.363	1.824	2.968	3.14	2.92	1.832	1.708	0.666	2.303	2.375	2.72	1.093	1.119	1.342	1.487	2.683	2.175	1	1.46	2.708	0.513	1.577	1.358	0.494	3.12	3.188	2.42	1.699	1.87813	0.88873
1249	3.765	0.622	1.262	1.295	1.928	2.635	2.293	3.26	1.449	3.2	1.594	1.832	2.688	3.133	1.12	0.928	1.235	1.906	3.275	2.18	0.957	1.601	2.383	1.14	1.583	1.327	2.148	2.278	3.168	1.875	1.853	1.99719	0.82194
1250	3.56	1.275	1.572	0.752	2.61	2.185	1.29	2.825	2.013	3.193	1.935	1.304	2.505	3.21	1.072	1.138	1.796	1.49	3.108	2.088	1.218	1.75	2.458	1.03	1.211	1.452	1.816	3.15	3.07	1.547	2.09	1.99074	0.78577
1251	3.833	1.154	1.254	0.286	2.83	1.97	1.693	2.208	2.523	3.058	1.452	1.794	2.763	3.288	0.766	0.701	1.977	1.583	3.488	2.14	0.992	1.805	2.395	1.232	1.327	1.395	2.46	2.69	3.193	1.679	1.457	1.98019	0.87765
1252	3.713	1.301	1.184	0.238	1.677	1.988	1.346	2.573	1.097	1.982	1.99	2.258	2.435	2.723	0.885	1.011	0.926	1.915	3.203	2.143	1.148	1.865	2.013	1.217	1.749	1.304	1.863	2.625	3.073	1.356	1.906	1.82926	0.7634
1253	3.8	0.913	1.193	1.177	2.188	1.681	1.362	2.4	2.308	3.025	1.578	2.78	2.493	2.345	0.966	0.579	0.937	1.389	2.765	2.143	1.409	1.492	2.85	1.259	1.382	1.439	1.423	2.663	2.548	1.484	0.978	1.83706	0.77636
1254	3.93	2.06	1.167	0.331	1.842	1.928	1.277	2.875	2.623	3.628	1.853	1.553	1.548	2.548	0.86	0.827	0.956	1.494	3.218	2.185	0.589	1.26	2.55	1.141	3.308	1.455	2.463	2.89	2.588	1.983	1.486	1.9489	0.91201
1255	3.823	0.563	1.177	0.44	2.93	1.644	2.198	2.065	1.698	3.655	1.623	2.275	1.347	2.585	0.762	0.911	0.827	1.45	3.508	2.18	0.337	1.517	1.888	1.222	2.005	1.443	1.547	2.708	2.735	1.687	1.443	1.81268	0.90459
1256	3.738	0.727	1.141	0.408	2.55	1.845	1.201	2.478	2.428	3.3	0.912	2.723	1.575	2.508	0.983	1.313	0.88	1.609	3.355	2.075	0.654	1.518	2.44	1.347	3.025	1.465	2.765	2.735	2.653	0.545	1.634	1.88806	0.91826
1257	2.845	1.67	1.503	0.596	2.96	1.074	1.646	2.82	1.798	2.81	1.479	2.393	1.651	2.58	1.005	1.183	0.855	1.703	3.49	2.083	0.582	1.862	2.483	1.182	1.716	1.476	1.57	3.225	2.298	1.265	2.038	1.86584	0.76438
1258	2.993	1.614	1.248	0.591	2.013	1.102	1.367	2.3	1.891	2.92	1.202	2.378	1.424	2.615	1.002	0.958	0.942	1.413	2.578	1.844	0.355	2.07	2.828	1.155	1.162	1.469	1.345	2.65	3.133	1.201	0.844	1.697	0.76581
1259	3.193	1.039	1.273	0.577	2.373	0.811	1.543	2.418	2.618	3.265	1.65	2.163	1.444	3.005	1.048	1.35	0.949	1.515	3.44	1.941	0.414	2.448	2.6	1.141	1.647	1.263	1.427	2.628	2.338	1.399	0.819	1.79803	0.83352
1260	3.04	1.977	1.99	0.73	2.135	1.432	1.131	2.74	2.545	3	1.476	2.345	1.52	2.028	0.878	1.239	1.067	1.353	3.3	2.15	0.561	1.346	2.758	1.056	1.78	1.33	1.562	2.61	3.028	1.107	1.67	1.83497	0.75816
1261	2.803	1.936	1.68	0.866	2.103	1.567	1.506	3.198	1.99	3.225	2.03	2.35	1.564	2.81	1.092	1.171	1.059	1.431	3.23	2.253	0.364	1.511	2.643	0.901	2.083	1.546	1.547	2.66	3.545	1.351	1.35	1.915	0.7975
1262	2.92	1.183	1.327	0.454	2.983	1.202	2.32	2.838	1.886	3.64	2.198	2.74	1.741	2.648	1.045	1.116	1.122	1.566	2.928	2.26	0.682	1.564	2.665	1.072	1.497	1.17	1.739	2.53	3.353	1.063	1.228	1.8929	0.84839
1263	2.803	2.915	1.83	0.509	2.358	0.804	0.888	3.238	2.45	3.305	1.825	2.39	1.7	2.938	1.034	1.343	0.983	1.603	3.393	2.205	0.488	1.297	0.74	1.025	2.023	1.058	1.794	2.205	3.51	1.057	1.439	1.84355	0.90692
1264	2.793	3.653	1.499	0.454	2.858	1.271	1.213	2.708	1.746	3.153	1.686	3.068	1.677	2.413	1.046	0.851	1.043	1.688	3.11	2.16	0.524	1.331	1.102	1.201	2.808	1.309	1.791	1.531	2.008	1.191	1.456	1.81748	0.84029
1265	2.908	1.951	1.527	0.478	1.593	1.873	1.13	3.353	2.265	3.298	1.975	3.015	1.666	2.588	1.113	1.964	0.909	1.347	2.453	2.095	0.427	1.494	1.416	1.188	2.538	1.531	1.724	2.64	2.39	1.23	1.425	1.85497	0.75604
1266	3.038	1.274	3.118	0.455	2.215	2.813	0.657	2.593	2.16	3.865	1.554	3.268	1.739	3.29	1.115	2.79	0.921	1.211	3.023	1.874	0.54	1.727	2.333	1.162	2.36	1.592	1.519	2.423	2.563	1.679	1.495	2.01181	0.89068
1267	3.193	1.207	2.808	0.493	3.12	2.668	0.511	1.89	2.52	3.315	2.033	2.578	1.73	2.55	1.033	2.505	1.046	1.223	3.215	1.861	0.543	0.512	1.862	1.06	2.79	1.571	1.178	3.365	3.075	1.104	1.457	1.936	0.94036
1268	2.723	1.188	1.942	0.458	2.79	1.953	2.608	2.473	1.827	3.36	2	2.673	1.798	2.648	0.946	2.163	1.131	1.283	3.11	1.99	0.513	2.303	1.623	1.265	3.29	1.542	1.356	2.453	2.485	1.072	1.546	1.952	0.77299
1269	2.93	1.284	1.153	0.489	3.338	1.573	1.777	3.225	1.379	3.223	1.481	2.855	1.715	2.52	0.909	2.213	1.102	1.109	2.923	2.045	0.633	2.645	1.336	1.268	3.11	0.647	1.477	1.983	1.923	1.576	1.447	1.848	0.84059
1270	3.305	2.598	1.174	0.458	3.203	2.113	0.971	2.41	1.424	2.773	2.1	3.023	1.552	1.288	0.932	1.978	1.095	1.203	3.133	1.945	0.631	0.514	1.435	1.187	3.05	0.61	2.095	2.043	2.253	1.341	1.518	1.78565	0.8524
1271	3.438	0.699	1.161	0.501	2.778	2.678	0.959	2.435	2.225	3.318	1.667	2.228	1.731	1.033	1.062	2.093	1.067	1.224	2.89	2.003	0.571	1.645	1.133	1.02	3.245	0.61	2.035	2.075	1.678	1.606	1.49	1.75155	0.83935
1272	3.105	0.523	1.896	0.485	3.723	2.67	0.91	2.645	2.363	3.303	2.473	2.568	1.588	0.998	0.924	2.3	1.105	1.219	3.123	2.008	0.552	2.148	0.953	1.055	3.17	0.619	2.013	2.573	1.829	2.393	1.382	1.89084	0.93289
1273	3.33	2.46	1.029	0.485	2.888	2.508	0.575	2.78	2.2	3.533	2.113	2.288	1.834	1.103	0.973	1.99	0.974	1.147	2.975	1.971	0.682	2.103	0.926	1.22	3.053	0.675	2.033	1.943	1.734	1.164	1.394	1.80913	0.864
1274	2.645	2.028	1.029	0.478	3.535	1.963	0.832	2.948	2.048	3.33	2.683	2.51	1.635	1.023	0.998	2.453	1.113	1.307	3.213	2.015	0.622	2.64	1.88	1.239	2.988	0.69	2.085	2.36	2.388	1.673	1.481	1.93006	0.85511
1275	3.145	1.121	1.036	0.489	2.935	2.478	0.712	2.373	2.14	3.378	2.15	2.668	1.452	1.281	0.849	1.992	1.077	1.272	3.138	2.053	0.382	2.71	2.188	1.227	3.098	0.683	2.288	2.015	2.413	1.531	1.486	1.86323	0.86137
1276	2.918	0.416	1.045	0.472	3.718	1.741	0.937	2.253	2.308	3.038	2.37	2.71	1.451	1.096	0.984	2.24	1.097	1.077	2.78	2.085	0.641	2.738	2.41	1.21	2.935	0.639	2.108	2.698	2.383	1.466	1.396	1.85032	0.88745
1277	2.82	0.317	0.809	0.459	3.415	1.514	0.601	2.058	1.102	3.165	2.455	2.22	1.343	1.686	0.977	2.148	1.141	1.086	3.038	2.268	0.63	2.385	2.265	1.217	3.195	0.658	2.148	3.665	2.388	0.611	1.497	1.78326	0.96342
1278	2.733	0.233	0.799	0.489	2.545	2.53	0.942	2.343	1.59	2.448	1.568	2.27	1.542	1.349	1.061	2.755	1.246	1.107	3.013	2.243	0.47	1.697	1.946	1.202	2.77	0.581	2.125	1.945	2.938	1.359	1.467	1.71955	0.79998
1279	3.243	0.736	0.795	0.472	2.9	2.478	0.621	1.947	1.14	2.183	1.468	1.925	1.616	1.536	1.077	2.715	1.279	1.16	2.375	1.998	0.452	1.509	2.298	1.183	3.328	0.721	1.304	2.855	2.003	1.443	1.401	1.68261	0.8079
1280	3.053	0.542	1.047	0.46	3.735	1.884	1.593	1.799	2.553	2.503	2.048	1.626	1.601	1.549	1.059	2.135	1.24	1.401	3.143	1.764	0.689	2.63	1.994	1.369	3.325	0.745	1.257	2.518	2.328	1.442	1.38	1.81974	0.82605
1281
1282
1283
1284
1285
1286
1287
1288
1289
1290
1291
1292
1293
1294
1295
1296
1297
1298
1299
1300
1301
1302

## Sheet: c
Drawing prompt: The A-column data here is the original data of read noise data. Please use Origin software to first draw a histogram (with a bin number of 100 from -1 μA to 1 μA). Then, to plot a cumulative percentage curve, plot X-Y figure using C-column and D-column data.
Read noise (μA)		Bin center	Cumulative percentage
-0.04026		-0.99	0.00135
-0.09133		-0.97	0.00242
0.09152		-0.95	0.00296
0.06038		-0.93	0.00431
0.03201		-0.91	0.00565
-0.11609		-0.89	0.00915
-0.02221		-0.87	0.01265
-0.00919		-0.85	0.01965
0.04204		-0.83	0.02692
0.07842		-0.81	0.03418
0.14259		-0.79	0.04118
0.14489		-0.77	0.04603
0.05199		-0.75	0.05033
-0.03116		-0.73	0.05733
0.02117		-0.71	0.06299
0.05438		-0.69	0.07187
0.09039		-0.67	0.0856
0.02722		-0.65	0.10094
-0.12704		-0.63	0.11736
0.03231		-0.61	0.13324
0.031		-0.59	0.14535
0.00822		-0.57	0.1685
-0.00612		-0.55	0.19003
0.0254		-0.53	0.21695
-0.0057		-0.51	0.24575
0.01889		-0.49	0.27482
-0.03805		-0.47	0.31439
0.02918		-0.45	0.35584
0.017		-0.43	0.3911
0.21875		-0.41	0.4374
0.03979		-0.39	0.49581
-0.1453		-0.37	0.57333
-0.04125		-0.35	0.64762
-0.03506		-0.33	0.73268
0.12655		-0.31	0.85165
0.01217		-0.29	0.98408
-0.02918		-0.27	1.14155
-0.01607		-0.25	1.3332
0.00246		-0.23	1.6029
0.09052		-0.21	2.00424
-0.13339		-0.19	2.56572
-0.00801		-0.17	3.31778
0.05703		-0.15	4.34709
-0.05984		-0.13	5.82348
-0.02212		-0.11	7.8654
0.03403		-0.09	10.8696
-0.20138		-0.07	15.3141
0.07595		-0.05	21.9527
0.07728		-0.03	32.1843
-0.0374		-0.01	48.3959
0.07052		0.01	65.0058
-0.01962		0.03	76.5222
0.04599		0.05	83.8859
0.0084		0.07	88.7977
0.15369		0.09	92.1236
-0.0807		0.11	94.3211
0.04393		0.13	95.8279
0.01674		0.15	96.8744
0.01089		0.17	97.6275
0.0339		0.19	98.2033
0.01174		0.21	98.6151
0.00958		0.23	98.9166
0.07002		0.25	99.1037
0.03272		0.27	99.2759
0.01621		0.29	99.4207
-0.00090604		0.31	99.543
-0.03542		0.33	99.6369
-0.00481		0.35	99.7058
0.09111		0.37	99.7494
0.03889		0.39	99.7903
0.0779		0.41	99.832
0.02966		0.43	99.8765
0.10734		0.45	99.9055
0.00272		0.47	99.9227
-0.09791		0.49	99.9386
0.01062		0.51	99.9513
-0.10515		0.53	99.9623
0.00935		0.55	99.9696
-0.46686		0.57	99.9744
-0.03946		0.59	99.9787
0.01636		0.61	99.9828
0.03817		0.63	99.9857
-0.00816		0.65	99.9879
0.02128		0.67	99.9898
-0.16499		0.69	99.9908
-0.46066		0.71	99.993
0.06923		0.73	99.9933
0.18549		0.75	99.9938
-0.02652		0.77	99.9943
0.04847		0.79	99.9943
-0.00066443		0.81	99.9957
-0.12505		0.83	99.997
-0.0234		0.85	99.9981
-0.0256		0.87	99.9992
0.05666		0.89	99.9995
-0.04583		0.91	99.9997
0.0413		0.93	100
-0.0815		0.95	100
-0.05772		0.97	100
0.000208054		0.99	100
-0.00132
0.01549
0.03417
-0.03368
-0.02589
0.01502
-0.08147
-0.08641
-0.08425
-0.13469
-0.26974
0.14123
0.01966
-0.02956
-0.09044
0.09117
0.0895
-0.0757
-0.1095
-0.10485
-0.01874
0.00806
-0.12175
0.05045
-0.04756
0.0072
-0.089
-0.00128
0.0244
0.00468
0.13442
0.03273
-0.00756
-0.04024
-0.13574
0.02081
-0.25121
-0.00664
0.05129
0.06987
-0.05154
-0.07055
0.05785
0.04839
0.13078
-0.17587
0.00645
0.20328
0.03156
-0.02104
0.02519
-0.02064
-0.06191
-0.01681
-0.06508
-0.11844
-0.19132
0.03352
-0.00599
0.04093
0.00994
-0.07505
0.00397
-0.07068
0.045
-0.04852
0.00287
0.01168
-0.00784
0.0286
0.04362
-0.08644
-0.02971
-0.14387
0.08997
0.09205
-0.02878
-0.0285
-0.00781
0.10047
-0.00977
-0.04944
0.00428
0.00215
-0.12138
0.07552
-0.000114094
0.01303
-0.05354
0.04472
0.05777
-0.00213
-0.05338
0.05281
-0.10746
-0.0153
-0.0281
-0.04858
-0.03227
-0.01407
0.25177
0.03514
0.01312
0.00942
0.04438
-0.0354
0.17836
-0.06516
0.00688
-0.04564
-0.00882
0.02865
0.00338
0.18589
0.03893
0.02175
-0.02166
-0.08814
0.05538
0.0194
-0.05424
-0.04516
0.09323
-0.00381
-0.00344
0.09486
0.00868
-0.04007
-0.00292
-0.05582
0.08328
0.21784
0.08469
-0.02544
0.0537
0.06507
-0.02129
0.02863
-0.03997
0.01788
0.07627
0.11146
0.01907
0.0344
0.07746
-0.02974
0.02119
0.01116
0.02409
0.00318
0.02039
-0.00549
0.000496644
-0.00271
0.0496
-0.10365
0.02034
-0.06363
0.03825
-0.08419
0.00452
0.16671
0.01055
-0.07805
-0.00978
-0.04079
0.11048
-0.00776
-0.02305
-0.00149
-0.05719
0.0363
0.03734
0.09017
-0.01439
0.03477
-0.01787
-0.08314
0.06721
0.02154
-0.04658
0.11706
0.00454
-0.07584
0.06815
0.02227
0.01177
0.0051
0.05293
-0.04969
0.04582
-0.00389
-0.10546
-0.10814
0.03393
0.01109
0.000885906
-0.00303
0.02107
0.13474
0.06323
0.00572
-0.04532
-0.00846
0.07325
0.14623
-0.00242
0.12428
0.03349
0.03252
0.06402
0.03616
-0.00536
0.05581
0.05695
0.06021
0.00588
0.11093
-0.03841
-0.02321
-0.04873
0.01054
-0.00716
-0.05319
-0.00101
0.16199
-0.0367
0.01785
-0.00163
-0.04183
-0.0018
0.3325
0.06605
0.08413
0.00812
-0.10968
0.04689
0.06705
-0.00455
-0.08772
0.01017
0.01171
0.03535
-0.03995
0.09202
0.03108
-0.04581
0.06099
-0.02556
0.03012
0.0584
-0.04611
-0.10861
-0.08835
0.0921
0.04454
-0.04352
-0.05668
0.0031
-0.04142
0.13866
0.01386
-0.01803
0.00209
-0.01727
0.04625
-0.14373
-0.14702
-0.00257
-0.00557
0.01883
-0.03396
-0.04948
-0.00219
-0.02019
-0.03145
0.01728
-0.08511
0.08053
0.01419
0.14181
0.00674
0.00823
0.10914
0.05804
-0.02125
-0.14634
0.01939
0.11876
0.00981
0.0457
-0.04326
0.04252
0.03143
0.09419
-0.18321
0.00132
0.18017
-0.01443
0.04809
-0.08164
0.01791
0.1197
-0.00731
0.03577
0.01618
-0.04636
0.01274
-0.1047
0.02095
-0.00899
-0.05442
-0.06489
0.02717
0.03334
0.18038
-0.09465
-0.0112
-0.06334
-0.01038
0.01234
0.00591
-0.07506
0.03775
-0.04415
0.06328
-0.15353
-0.02243
0.01407
0.02464
0.21106
0.02195
0.01705
0.03688
0.01682
-0.06491
-0.04362
-0.01485
-0.08631
-0.04389
0.05366
-0.11846
0.0734
-0.08451
0.00167
-0.09153
-0.01485
0.1012
-0.23121
0.02826
0.02711
0.0109
-0.029
0.0267
0.04454
0.00761
0.11587
0.01258
0.20181
-0.0324
0.00543
-0.13522
0.05568
-0.01505
0.03188
0.0183
-0.00252
-0.004
0.04662
-0.03118
0.06981
-0.02179
0.069
-0.01628
-0.04655
0.03641
0.02652
-0.07983
-0.04256
-0.16103
0.06122
-0.00866
0.00928
-0.03311
-0.01415
-0.05789
0.07315
-0.01133
0.01996
0.17291
0.07042
0.01764
0.02855
0.50036
0.00642
0.08624
-0.16943
0.00852
0.02257
0.06399
-0.00679
0.06797
-0.02223
-0.12101
0.11148
0.01417
-0.000583893
0.11648
-0.04926
-0.03899
-0.01153
0.23511
-0.06865
0.00379
0.00179
-0.03869
-0.03919
0.04291
-0.03004
-0.05189
-0.03521
-0.03354
-0.07152
0.02522
-0.02087
-0.02431
0.08258
-0.0252
-0.11566
-0.06494
0.02497
0.03472
-0.01611
-0.05548
-0.01046
0.02274
0.08555
-0.0475
0.0577
0.00169
-0.02239
-0.06078
-0.06534
-0.07593
0.03088
-0.09547
-0.09014
0.01256
0.02866
-0.04519
0.03442
-0.00254
0.16828
0.02751
-0.01706
-0.0666
-0.1355
0.07681
-0.02957
0.03719
0.05376
0.08235
0.04822
0.02252
0.0877
-0.1564
0.09286
-0.01661
0.06233
-0.00396
0.07291
0.05348
-0.00509
-0.10574
-0.01156
0.04937
-0.04623
0.16789
-0.07021
-0.02836
-0.00571
0.00778
-0.01025
0.01602
-0.0154
0.06897
-0.04836
0.01989
-0.00203
-0.08702
-0.01481
0.01133
0.01591
-0.04724
0.10291
0.08796
-0.04059
0.09094
-0.08693
0.11409
0.19754
-0.06003
-0.03215
0.01327
-0.02702
0.24428
-0.00487
0.00744
0.02565
-0.06146
0.0567
-0.09911
-0.29754
0.48285
0.26485
0.15128
-0.0242
0.18324
-0.07905
0.08642
-0.04734
-0.25014
-0.07092
0.07345
-0.01837
0.28707
0.03159
-0.09554
-0.07874
0.04922
-0.02764
0.27706
0.06913
0.07089
0.0333
0.09687
-0.01003
0.39163
0.13321
-0.03936
0.000946309
0.01525
0.06848
-0.05701
-0.03216
-0.03016
0.03448
-0.10488
-0.09732
-0.17026
-0.03165
-0.04334
-0.07395
-0.02356
-0.01174
-0.0296
-0.00715
-0.03178
0.0154
-0.07054
-0.16316
-0.000758389
-0.01617
0.09816
-0.10358
0.04949
-0.14726
-0.01292
-0.00659
-0.000751678
-0.07905
-0.0516
-0.13256
-0.12097
0.00717
0.203
0.00174
-0.04636
-0.05504
-0.01095
-0.01464
0.01868
-0.000208054
-0.02009
0.0533
-0.06048
0.04381
-0.000281879
0.01632
0.0602
-0.2063
-0.01366
-0.02722
0.03948
-0.04441
-0.02113
0.09854
-0.10348
-0.02426
0.02361
0.04246
0.02322
-0.0505
-0.01668
-0.26088
0.15191
-0.03658
0.10254
-0.03889
-0.0446
-0.05846
-0.01358
0.02666
-0.01803
-0.04223
0.22556
0.15225
-0.01556
0.14086
0.06171
0.04764
-0.02811
0.07688
0.01209
0.15405
-0.07146
-0.08216
-0.02303
0.03866
-0.02946
-0.23123
0.06954
0.04507
-0.12381
-0.00944
-0.05217
0.03076
0.14869
0.07638
-0.11186
0.02403
-0.03694
-0.02515
0.0804
0.01547
-0.02993
0.05378
-0.20411
0.04328
0.05819
0.00537
-0.01121
0.07103
0.01384
0.00381
0.02417
-0.00121
0.0159
0.03648
0.14203
0.0107
0.01579
-0.06368
0.01608
-0.04967
0.05201
-0.06601
-0.08883
0.10937
-0.06926
0.01823
0.00307
-0.00315
-0.07321
-0.01282
-0.01178
0.04344
-0.21054
0.02743
-0.0538
-0.01241
-0.1188
0.02391
-0.01564
0.02419
-0.04688
0.00942
-0.04764
0.03913
-0.00429
0.06219
0.021
-0.0031
0.00651
0.04742
-0.00223
0.06886
0.03431
-0.0527
0.07118
-0.00632
-0.14837
-0.01433
0.03428
0.06469
0.19901
0.00489
-0.03305
-0.03007
-0.00126
0.00504
-0.00777
-0.02848
0.0164
-0.04086
0.0254
0.09438
-0.04068
0.05342
0.02856
0.01081
0.07133
0.04223
0.00689
0.03245
0.03303
-0.31593
0.04217
-0.00681
-0.01583
-0.06006
-0.12242
0.016
-0.07295
-0.1316
-0.15755
-0.00422
0.01038
-0.01459
-0.00536
-0.02282
0.01994
0.01714
-0.01773
-0.08481
-0.08309
0.05772
0.03675
-0.05999
0.03881
-0.07426
0.07689
-0.05181
-0.02636
-0.00376
0.0465
0.02514
-0.21069
-0.02493
0.01466
-0.10851
0.24068
0.01395
0.03362
-0.18452
0.03451
-0.00218
0.01872
0.05975
0.11507
-0.00278
-0.02163
-0.04947
-0.00937
-0.0297
0.13603
-0.000120805
-0.11426
-0.10692
-0.22185
-0.36541
0.15033
0.01787
0.08276
0.02377
-0.08058
0.149
0.18461
0.12347
-0.00584
-0.000805369
0.03505
0.02197
0.01382
-0.0037
0.0889
-0.00985
0.05583
-0.07693
0.01416
0.04101
-0.00473
-0.04911
0.05348
0.0586
0.00387
-0.04662
0.1563
0.01959
-0.02997
-0.04208
0.03293
-0.02777
-0.06465
0.0153
0.07599
-0.02117
0.00334
0.07789
-0.03636
-0.10436
0.04974
-0.03808
0.05698
0.0886
0.00787
0.03474
-0.01165
-0.00843
0.01442
-0.01258
0.0195
-0.005
-0.03426
0.03825
-0.04806
0.04593
-0.02607
-0.05545
0.01379
-0.00361
0.09791
-0.00696
0.00311
-0.03412
-0.0743
0.0187
0.06373
0.01403
0.03168
0.00174
0.29882
-0.11854
0.05864
-0.01072
0.01184
-0.00061745
0.02133
-0.03399
-0.01798
0.01602
0.08462
-0.04826
-0.05555
0.00751
0.02354
-0.1156
0.03469
-0.02592
0.10545
0.01877
-0.09144
0.12647
-0.02536
0.09481
0.03128
-0.09065
-0.0491
0.06566
-0.10122
0.06435
-0.098
0.23166
-0.07464
0.00756
0.01069
-0.000154362
0.03544
0.01717
-0.05354
-0.00621
-0.02057
-0.04142
0.03532
0.12756
-0.07768
0.00862
0.07072
0.10285
0.12331
0.10505
0.01683
-0.06748
0.11638
-0.08488
-0.04923
-0.11217
0.06064
0.02913
0.11976
-0.01087
4.69799e-05
-0.0364
-0.05396
-0.03827
0.24452
0.02521
-0.04577
-0.00476
0.07439
0.01698
-0.09358
-0.0965
0.11394
-0.05172
0.05173
-0.03695
-0.21202
-0.1829
-0.04651
-0.05973
0.0426
0.05282
0.03258
0.11506
0.00752
-0.06162
0.05415
0.005
-0.01353
-0.01712
-0.0088
0.21562
-0.09516
-0.09711
-0.04298
-0.00229
-0.0014
0.00368
-0.05928
-0.01648
0.00823
0.1693
0.04244
-0.03603
0.01154
0.0196
-0.058
0.0105
-0.07171
0.02798
-0.04218
0.08788
-0.01127
0.00134
0.00882
-0.04333
-0.00283
0.06223
-0.06423
0.02938
-0.0178
0.01315
0.01449
-0.00943
0.01125
0.02474
-0.01603
0.07248
-0.01184
0.0206
0.0436
-0.20861
-0.20129
-0.03995
0.04162
0.02098
0.05902
0.05792
-0.00303
-0.2623
0.14728
-0.01293
-0.00497
0.00856
-0.01233
0.22395
0.07666
-0.01132
0.03583
1.34228e-05
0.0383
-0.06394
0.02881
-0.04815
0.05654
0.00167
-0.03962
0.01865
-0.00235
-0.01624
0.00963
-0.05685
0.02546
0.06217
0.04545
0.07538
-0.04447
0.05511
0.0178
-0.00693
-0.02333
0.0256
-0.00795
0.40287
0.01302
-0.04696
0.13213
-0.00723
0.04783
-0.04955
-0.02356
-0.05994
0.05962
-0.2231
-0.06736
-0.01413
-0.05411
-0.01974
0.04158
0.0051
-0.12918
-0.01328
-0.04893
-0.11348
-0.01044
0.03936
0.06628
0.0495
-0.01968
-0.00496
0.04251
0.05655
-0.0608
0.01383
-0.00521
-0.03242
-0.00464
0.16271
-0.00113
0.00605
-0.00126
0.13613
0.06399
0.01913
-0.00603
0.00916
-0.04733
0.02117
-0.0099
-0.45523
-0.00484
0.08311
0.0113
0.04248
0.10772
-0.02308
-0.16302
0.01002
0.05506
0.06056
-0.04264
-0.05592
-0.25885
0.01187
0.00629
0.05802
0.09071
0.06037
-0.00623
-0.01652
-0.000973154
-0.01709
0.02414
0.1281
0.02087
-0.01174
-0.09439
-0.0539
-0.02223
-0.0983
0.06646
0.04468
-0.00703
-0.0759
-0.03403
-0.00964
-0.00665
0.01079
0.00393
0.0163
-0.03028
0.0524
0.02099
-0.01674
0.00985
0.11268
-0.00358
-0.01209
-0.04498
0.02823
-0.09479
0.07335
0.03273
-0.03715
-0.03773
0.02203
-0.18951
0.07325
-0.0041
0.000697987
0.03779
-0.11487
-0.02023
-0.09689
-0.06202
-0.0132
-0.05463
-0.19911
0.07817
-0.0026
0.0368
-0.02973
-0.01842
-0.06264
-0.043
-0.11379
0.03506
0.04835
-0.11248
-0.10323
0.02828
0.04433
-0.0626
-0.02366
-0.04382
0.13606
0.11521
0.29288
0.04615
-0.03185
0.11997
-0.0104
-0.3139
-0.02357
-0.15723
-0.06088
0.22348
-0.03661
-0.01343
0.03329
-0.17717
-0.02918
0.00644
0.0935
0.01423
0.05997
-0.42123
-0.19782
0.0258
0.03161
-0.04544
-0.00936
-0.00721
-0.09707
-0.00947
0.01927
-0.28631
-0.2194
-0.0134
0.0484
0.06021
0.05858
-0.00216
0.06081
-0.00602
0.04566
-0.02136
-0.00388
-0.02273
0.00671
-0.00515
0.05166
0.01267
-0.01805
0.00285
0.112
-0.2845
0.06901
0.05299
0.01101
-0.05256
0.04664
0.03077
0.0434
-0.00971
-0.00974
-0.19025
-0.00651
0.000194631
0.00374
0.1164
0.01382
-0.000208054
0.02219
0.02436
0.01898
-0.04227
-0.1809
0.02097
0.07438
-0.03148
0.02451
-0.13877
0.1533
0.15892
0.00242
-0.00358
-0.01288
0.09147
0.03079
0.01774
0.09034
0.16547
0.05115
0.0636
0.0285
-0.13441
0.00464
0.01196
0.02083
0.01254
0.03204
0.4042
0.00813
0.15858
0.01658
0.00301
-0.10643
0.07485
-0.01135
0.00234
-0.02534
-0.00199
0.01662
0.02013
-0.01758
-0.08057
0.10614
0.00522
0.02103
-0.01381
0.006
-0.06359
0.04292
-0.00445
0.04677
-0.01494
0.13458
-0.01334
0.04037
-0.04032
-0.08211
-0.0126
0.00335
-0.01449
0.01904
-0.1005
-0.0049
0.08475
0.0544
0.08912
-0.02441
0.04126
-0.00424
0.04424
-0.01426
0.03438
0.01038
0.00874
0.10925
0.00321
0.16136
0.11499
-0.02951
-0.02052
-0.03595
-0.00604
0.07648
-0.07668
-0.00982
0.10423
0.03025
-0.0099
-0.05013
-0.05853
-0.03189
-0.01414
0.02287
0.23103
0.01416
-0.06966
-0.07977
-0.00324
0.02585
-0.01047
0.0263
0.0097
-0.09666
0.04922
0.02723
0.00519
-0.00717
0.0197
0.08749
0.02386
0.08357
0.1227
0.00601
-0.02568
0.02858
-0.11439
-0.0623
0.01486
0.00496
-0.0283
0.08769
0.0304
0.01552
0.02321
0.00489
0.0177
-0.07704
-0.00151
0.17864
0.00603
0.00649
0.00759
0.03438
0.33234
-0.08216
0.00775
0.16454
0.00741
0.02248
-0.16469
0.03085
0.01248
-0.01183
0.02981
0.05023
-0.00985
-0.06299
-0.00411
-0.07818
0.02992
-0.07062
0.04332
0.16381
0.0137
-0.01332
-0.05597
-0.0286
-0.00499
-0.21242
-0.01303
-0.05205
0.18829
-0.17679
-0.06524
0.01236
0.06879
0.02007
0.00299
0.03397
-0.0214
-0.00643
-0.01581
-0.06028
-0.00579
0.05067
0.07358
-0.15724
0.09107
-0.16817
0.07179
0.01638
0.00828
-0.10509
-0.01629
-0.20728
-0.02675
-0.01049
-0.0192
0.02846
-0.1205
0.00571
0.00657
-0.1797
-0.00111
-0.00255
-0.00238
-0.02326
-0.01873
0.08989
0.09236
0.01473
0.0168
0.02187
0.00644
0.00529
0.21115
-0.02063
0.03753
-0.03679
-0.25581
0.01499
-0.07068
0.01287
-0.01912
-0.01968
-0.06743
0.0633
0.09515
-0.00133
-0.05429
0.76602
0.0074
0.02809
0.0087
0.02399
0.00555
-0.0145
0.23244
-0.14409
0.12446
-0.01544
-0.03215
-0.04437
-0.0493
0.05693
0.02166
-0.15728
0.00381
0.02164
-0.02193
0.02996
-0.03157
0.17552
0.02024
-0.116
-0.0056
0.00268
-0.00189
0.00154
0.04625
0.04374
0.00554
-0.07006
-0.06215
0.01913
0.01319
0.06734
0.0391
0.00219
0.13254
0.00705
-0.03043
0.10194
-0.10815
0.09256
0.01073
0.06512
-0.0406
0.0345
-0.20818
-0.07801
-0.000234899
-0.01504
-0.07834
0.00908
-0.00732
-0.00583
0.0665
0.00268
0.03491
-0.18686
0.01715
-0.00795
-0.19103
0.00748
0.01368
-0.01283
-0.02756
-0.13528
0.01071
-0.00456
-0.0763
0.07084
0.02275
-0.01094
0.000328859
0.19513
0.03099
-0.01054
0.05515
-0.10897
-0.10756
-0.07901
-0.02203
-0.03226
0.01308
-0.00414
0.00749
-0.06784
-0.0108
-0.03592
-0.00322
-0.00688
0.002
0.15741
-0.03368
0.3517
-0.00907
-0.00268
-0.00985
0.02589
-0.03035
-0.00589
0.00358
-0.05108
0.07277
0.12315
0.00437
0.06256
0.07848
0.07702
0.03658
0.14333
0.27807
0.06418
0.01382
0.12936
-0.00166
-0.15203
-0.0251
-0.02009
-0.04434
-0.05292
0.03885
0.05628
0.13168
-0.03999
-0.03046
-0.01813
-0.02042
-0.89063
0.17426
-0.12479
0.01727
-0.04718
-0.00886
-0.06151
0.05507
-0.09084
0.21744
-0.01917
0.08051
0.0817
0.26217
0.01752
0.00639
-0.00937
0.01683
0.0328
0.0057
0.00234
0.01607
-0.00586
-0.01383
0.06193
-0.05636
0.06154
0.01416
0.30158
-0.04324
-0.01304
-0.00584
0.04479
0.11747
-0.13901
-0.02994
0.00491
0.06374
0.04883
0.00886
0.0246
0.09956
0.00489
-0.03059
0.00201
-0.02989
-0.08829
-0.05756
0.02427
0.03628
-0.02355
0.21872
0.02112
-0.15998
0.10881
-0.01901
-0.03689
-0.02443
-0.03023
-0.06785
0.09591
0.01667
0.00386
0.08603
-0.05052
-0.14277
-0.09659
0.0016
0.05607
0.03549
0.03199
0.01128
0.20321
-0.05487
-0.02504
-0.00582
0.00372
0.05853
0.01028
-0.07765
-0.13753
-0.11834
-0.04329
0.0754
0.0304
0.0324
0.39328
0.00203
-0.00453
0.00142
0.00234
0.01572
-0.01411
-0.0587
0.0359
-0.0455
0.04603
-0.08721
-0.01921
-0.0167
0.26577
-0.01174
0.01003
0.05793
0.02142
0.00748
-0.000691275
0.01249
-0.00108
-0.10901
0.09533
0.00925
-0.02921
0.03648
0.08521
-0.05504
-0.02095
-0.0494
-0.02082
-0.04801
-0.04521
-0.07897
-0.08534
-0.01426
0.06366
0.0154
-0.00472
-0.03423
0.10254
-0.00533
-0.54211
0.06028
0.02045
0.06952
-0.39352
0.02741
0.000731544
-0.02812
0.02582
0.00296
0.01111
-0.02963
-0.0064
-0.23405
0.04729
-0.01472
0.03445
-0.14489
0.10472
0.06464
0.0296
-0.00356
0.00911
0.00824
-0.03928
0.02911
-0.03339
0.21007
0.12185
0.05026
0.00847
0.02606
-0.01231
-0.01729
-0.02112
-0.08446
0.01171
-0.17535
-0.0278
-0.01221
-0.01581
-0.21148
-0.06236
0.10456
-0.05534
-0.09905
0.0498
0.03261
0.04444
-0.04768
-0.10497
-0.0017
-0.01234
0.0897
-0.02224
0.11231
0.04229
-0.07389
-0.0367
-0.30287
-0.02254
-0.05777
-0.05696
0.02148
0.22375
0.00364
0.03209
0.04066
-0.01928
-0.12548
0.05442
-0.00584
-0.33124
-0.00526
0.0045
0.00501
-0.01927
0.04954
-0.07536
0.03214
-0.13769
0.01509
-0.15067
0.17952
-0.11184
-0.02981
-0.00459
0.01187
-0.12832
-0.09503
0.02475
0.02777
0.15623
-0.0197
-0.1797
0.01798
-0.06446
0.05929
0.02295
0.02311
-0.03243
0.01121
0.17331
-0.07154
-0.08797
0.00419
0.03919
0.0297
0.11757
-0.01335
0.01204
0.01597
-0.1036
-0.00315
-0.02826
0.01907
0.05569
-0.08285
-0.03537
0.0327
-0.03223
0.00703
-0.01219
0.01793
0.00335
0.00346
-0.06574
0.01779
-0.00855
0.19635
0.23351
-0.01509
0.08962
0.01479
-0.09474
-0.50439
0.08211
-0.00385
-0.03415
0.02618
0.12948
0.08804
0.19955
-0.04162
-0.01268
-0.07379
0.00488
-0.02991
0.01177
0.04574
0.03942
-0.00866
-0.68328
0.01166
0.03412
-0.02933
-0.02034
-0.02759
0.00999
-0.03356
0.07721
0.00973
-0.12696
-0.01603
-0.04609
-0.01921
-0.01895
-0.00757
0.03046
0.04419
-0.08277
-0.02087
-0.16854
0.0072
-0.01621
-0.00324
0.02838
0.01798
-0.02869
-0.13983
0.01767
-0.05568
-0.00179
0.0496
-0.02597
-0.01079
0.0644
0.01846
-0.04944
-0.04548
-0.0246
0.0329
[truncated: 369,608+ more rows]

## Sheet: d
Here is the transition probability distribution matrix data of the conductive state under SET operation, which can be directly drawn using a two-dimensional heat map.
1.41175e-09	3.09703e-07	2.10839e-05	0.000452806	0.0032	0.00854	0.01253	0.01628	0.02231	0.02814	0.02987	0.03214	0.03433	0.0346	0.03897	0.04294	0.04081	0.03731	0.03479	0.03224	0.03534	0.03929	0.03775	0.03379	0.03009	0.02959	0.02912	0.02554	0.02286	0.02031	0.01953	0.02274	0.02669	0.02708	0.02698	0.024	0.01983	0.01985	0.0193	0.01661	0.01394	0.01217	0.0097	0.00729	0.00706	0.00748	0.00693	0.00483	0.00533	0.00758
1.70409e-09	3.77254e-07	2.59965e-05	0.000567702	0.00411	0.01124	0.01636	0.01976	0.02474	0.03078	0.03497	0.0384	0.03922	0.03937	0.04466	0.04793	0.04522	0.04285	0.0423	0.0407	0.04232	0.04387	0.04188	0.03878	0.03593	0.0357	0.03546	0.03161	0.02902	0.0262	0.02493	0.02851	0.03161	0.03203	0.03194	0.02782	0.02235	0.02065	0.02017	0.01876	0.01607	0.01379	0.01116	0.0085	0.00847	0.00951	0.00887	0.00626	0.00634	0.00821
1.77158e-09	3.97706e-07	2.79217e-05	0.0006255	0.00469	0.01344	0.02012	0.02338	0.02689	0.03285	0.03994	0.04467	0.04416	0.0447	0.05005	0.05167	0.04934	0.04948	0.05075	0.0495	0.0492	0.04804	0.04633	0.04489	0.04297	0.04236	0.04201	0.03803	0.03572	0.0325	0.03008	0.03397	0.03664	0.03685	0.0361	0.03093	0.02463	0.02098	0.02009	0.02014	0.01802	0.01565	0.01307	0.01036	0.01029	0.01158	0.01097	0.00815	0.00768	0.00878
1.5979e-09	3.66487e-07	2.64581e-05	0.000614796	0.00484	0.01475	0.02325	0.0269	0.02904	0.03473	0.04445	0.05027	0.04876	0.05023	0.05539	0.05557	0.05457	0.05768	0.05976	0.05799	0.05619	0.05278	0.05139	0.05196	0.05099	0.04925	0.04829	0.04422	0.04217	0.03868	0.03478	0.03836	0.04085	0.04096	0.03964	0.03399	0.02716	0.02142	0.01956	0.02106	0.02024	0.01826	0.01588	0.01324	0.01263	0.01361	0.01324	0.01064	0.00974	0.00978
1.26936e-09	3.00609e-07	2.25752e-05	0.000550271	0.00459	0.01496	0.02514	0.0299	0.03144	0.03702	0.04866	0.05481	0.05268	0.05571	0.06143	0.06129	0.06194	0.06723	0.06859	0.06552	0.06336	0.05875	0.05694	0.05919	0.05911	0.05567	0.05357	0.04956	0.0479	0.04479	0.03947	0.04158	0.04376	0.04425	0.043	0.03768	0.03048	0.02262	0.0194	0.02211	0.02318	0.02194	0.01978	0.01719	0.01549	0.01556	0.01568	0.01374	0.01259	0.01152
9.17415e-10	2.27247e-07	1.79541e-05	0.000462495	0.00409	0.01421	0.02553	0.03215	0.03451	0.04056	0.05306	0.05844	0.05611	0.06135	0.06891	0.06972	0.07166	0.07764	0.07688	0.07204	0.07056	0.06601	0.06283	0.06565	0.06625	0.06098	0.05731	0.0536	0.05287	0.05124	0.04491	0.04432	0.04576	0.04718	0.04654	0.04221	0.03487	0.02523	0.02052	0.02392	0.02699	0.02647	0.0243	0.02173	0.01866	0.01743	0.01818	0.01717	0.01578	0.01388
6.47457e-10	1.69315e-07	1.41296e-05	0.000383549	0.00356	0.01298	0.0248	0.03379	0.03857	0.04577	0.0579	0.0617	0.05991	0.06775	0.07778	0.08044	0.08325	0.08863	0.08502	0.07841	0.07782	0.07417	0.06914	0.07086	0.07173	0.06517	0.05963	0.05636	0.05739	0.05841	0.05159	0.04756	0.0479	0.05045	0.05031	0.04712	0.04018	0.02965	0.02364	0.02692	0.03139	0.03107	0.02848	0.02601	0.02179	0.0192	0.02053	0.02039	0.01856	0.01634
5.08399e-10	1.38865e-07	1.20469e-05	0.000337652	0.00321	0.01196	0.02385	0.03526	0.04334	0.05199	0.06286	0.06522	0.06515	0.07538	0.08705	0.09198	0.09596	0.10002	0.09366	0.08585	0.08545	0.08271	0.07606	0.0751	0.07573	0.06884	0.06142	0.05869	0.06207	0.06627	0.05934	0.05205	0.05127	0.05463	0.05421	0.05176	0.04596	0.0358	0.02894	0.03118	0.03598	0.03505	0.03157	0.0294	0.02462	0.02094	0.02261	0.02291	0.02032	0.01833
5.05503e-10	1.38829e-07	1.20734e-05	0.000337958	0.00319	0.01179	0.02377	0.03695	0.04776	0.05768	0.06747	0.06965	0.07241	0.08416	0.09562	0.10287	0.10882	0.11123	0.10289	0.09479	0.09358	0.09116	0.08355	0.07914	0.07923	0.07282	0.06397	0.0621	0.06773	0.07444	0.06752	0.05799	0.05641	0.05988	0.05825	0.05588	0.05181	0.0432	0.03585	0.03633	0.04042	0.03829	0.03381	0.03212	0.02736	0.02289	0.0245	0.02461	0.02102	0.01949
6.22252e-10	1.66663e-07	1.4136e-05	0.000386091	0.00356	0.01279	0.02521	0.0389	0.05059	0.06149	0.07168	0.07536	0.08106	0.0932	0.1031	0.11251	0.12075	0.12131	0.11194	0.10425	0.10172	0.09921	0.09139	0.08387	0.08342	0.07767	0.06835	0.06803	0.07492	0.08233	0.07538	0.06516	0.06323	0.06588	0.06252	0.05968	0.05754	0.05101	0.04329	0.04167	0.0445	0.0413	0.03628	0.03518	0.03066	0.02546	0.02636	0.02577	0.02126	0.01989
8.26036e-10	2.15148e-07	1.77373e-05	0.000471288	0.00424	0.01483	0.02802	0.04071	0.05132	0.06335	0.07589	0.08191	0.0893	0.10108	0.1099	0.12123	0.13106	0.12961	0.11994	0.11267	0.10907	0.1068	0.09945	0.08993	0.08911	0.08358	0.0749	0.07672	0.08328	0.08934	0.08252	0.0732	0.07119	0.07199	0.06684	0.0633	0.06294	0.0584	0.05021	0.04661	0.04819	0.0447	0.04001	0.03954	0.03517	0.0289	0.02825	0.02685	0.02182	0.01993
1.06133e-09	2.7115e-07	2.18981e-05	0.000570103	0.00503	0.01733	0.03137	0.04195	0.05062	0.06442	0.08027	0.08808	0.0952	0.10662	0.11652	0.12976	0.13985	0.13655	0.12693	0.11944	0.11544	0.11419	0.10779	0.09751	0.09656	0.09064	0.08328	0.08696	0.09144	0.09491	0.08878	0.08167	0.07961	0.07767	0.07069	0.06649	0.06768	0.06488	0.05634	0.05109	0.05167	0.04872	0.04509	0.04532	0.04103	0.03309	0.03011	0.02821	0.02315	0.02013
1.25378e-09	3.17138e-07	2.53248e-05	0.000652089	0.00571	0.01955	0.03428	0.04264	0.04998	0.06612	0.08454	0.0925	0.09795	0.10964	0.12313	0.13855	0.14801	0.14343	0.13404	0.12561	0.12174	0.12189	0.11638	0.10633	0.1058	0.09921	0.09294	0.09701	0.09794	0.09863	0.09407	0.08998	0.08786	0.08283	0.07382	0.06911	0.07172	0.07054	0.06209	0.05556	0.05521	0.05311	0.05066	0.05175	0.04763	0.03751	0.03183	0.03003	0.02529	0.0209
1.34062e-09	3.38543e-07	2.69724e-05	0.000693669	0.00609	0.02096	0.03628	0.04337	0.05077	0.06908	0.08813	0.09464	0.09844	0.11127	0.12959	0.14748	0.15637	0.15148	0.14256	0.13302	0.1294	0.13053	0.12504	0.11582	0.11674	0.10987	0.10367	0.10599	0.10252	0.10074	0.09844	0.09759	0.09538	0.08784	0.07688	0.07206	0.07587	0.07584	0.06796	0.06048	0.05906	0.05736	0.05563	0.05777	0.05403	0.04155	0.03349	0.0324	0.02817	0.02249
1.3091e-09	3.3248e-07	2.66539e-05	0.000691336	0.00615	0.02149	0.03745	0.04486	0.05356	0.07306	0.09084	0.09515	0.09854	0.11319	0.13581	0.15587	0.16498	0.16096	0.15287	0.14267	0.13922	0.1405	0.13354	0.12529	0.12899	0.12279	0.11542	0.11436	0.10646	0.1024	0.10238	0.10421	0.10181	0.09325	0.0813	0.07716	0.0816	0.08136	0.07389	0.06582	0.06324	0.06109	0.05939	0.06274	0.05944	0.04501	0.03552	0.03555	0.03193	0.02508
1.20402e-09	3.09164e-07	2.50999e-05	0.000661579	0.00601	0.02145	0.03821	0.04731	0.05781	0.0774	0.09311	0.0954	0.09994	0.11663	0.14164	0.16276	0.17309	0.17108	0.16405	0.15393	0.15063	0.1516	0.14181	0.13428	0.14146	0.13691	0.12772	0.12303	0.11171	0.10542	0.10685	0.10994	0.10707	0.09935	0.08825	0.08582	0.08989	0.08744	0.07937	0.07113	0.06754	0.06414	0.06208	0.06654	0.06364	0.04831	0.03864	0.03983	0.03673	0.0286
1.09334e-09	2.83859e-07	2.3366e-05	0.000627053	0.00582	0.02126	0.03889	0.05021	0.06234	0.08156	0.09569	0.09661	0.10333	0.12185	0.14672	0.16727	0.17971	0.18064	0.17455	0.16489	0.16208	0.1631	0.15004	0.14258	0.1525	0.15007	0.1394	0.13228	0.11952	0.11124	0.11269	0.1151	0.11141	0.10608	0.09783	0.0978	0.10033	0.09395	0.08403	0.07595	0.07173	0.06667	0.06429	0.06958	0.06712	0.05217	0.04341	0.04541	0.04235	0.03263
1.02306e-09	2.66723e-07	2.21334e-05	0.0006018	0.00569	0.02117	0.03965	0.05281	0.06595	0.08518	0.09893	0.09926	0.10855	0.12834	0.15052	0.16899	0.18418	0.18873	0.18316	0.17386	0.17224	0.17425	0.15855	0.15033	0.16071	0.16011	0.14926	0.14178	0.12985	0.12004	0.1199	0.11991	0.11523	0.11305	0.10905	0.11138	0.11124	0.10045	0.08812	0.0803	0.07575	0.06912	0.06658	0.07243	0.07075	0.05714	0.04967	0.05192	0.04809	0.03651
9.96858e-10	2.58559e-07	2.14539e-05	0.000586979	0.00562	0.02126	0.04046	0.05462	0.0681	0.0878	0.10234	0.10302	0.11502	0.13534	0.15284	0.16814	0.18636	0.19505	0.18972	0.18057	0.18093	0.18481	0.16761	0.1578	0.16577	0.16622	0.15695	0.15126	0.14168	0.13051	0.12755	0.12441	0.11885	0.11969	0.12044	0.12455	0.12101	0.10649	0.09236	0.08478	0.07994	0.07203	0.06911	0.07536	0.07516	0.06323	0.05655	0.0584	0.05316	0.0399
9.8571e-10	2.53452e-07	2.09741e-05	0.000576636	0.00559	0.02147	0.04125	0.05571	0.06899	0.08907	0.10493	0.10717	0.12204	0.14226	0.15411	0.16558	0.18635	0.19955	0.19496	0.18615	0.18898	0.19479	0.17708	0.16514	0.16845	0.16913	0.16322	0.16103	0.15386	0.1407	0.13445	0.12862	0.12255	0.12537	0.13048	0.1359	0.12892	0.11197	0.09749	0.09031	0.08493	0.07579	0.07158	0.07809	0.0802	0.06983	0.06293	0.06372	0.05713	0.04307
9.516e-10	2.44114e-07	2.0297e-05	0.000565036	0.00558	0.02179	0.04206	0.05648	0.06928	0.08902	0.10616	0.11114	0.12879	0.14855	0.15527	0.16258	0.1844	0.20201	0.19963	0.19203	0.19683	0.2035	0.18599	0.17216	0.16995	0.17024	0.16911	0.17152	0.16558	0.14923	0.14006	0.13292	0.1269	0.13003	0.13803	0.14459	0.13508	0.11687	0.10373	0.0976	0.09121	0.0804	0.07376	0.08019	0.08489	0.07592	0.068	0.06711	0.05999	0.0465
8.70843e-10	2.26272e-07	1.92066e-05	0.000549309	0.00557	0.02219	0.043	0.05742	0.06962	0.0883	0.10644	0.11478	0.13449	0.15384	0.15725	0.16045	0.18115	0.20222	0.20396	0.19862	0.20363	0.20942	0.19287	0.17837	0.17125	0.17067	0.17507	0.18255	0.17643	0.15586	0.14474	0.13816	0.1329	0.13451	0.1428	0.15009	0.13971	0.12114	0.11069	0.10668	0.09856	0.08545	0.07606	0.08176	0.08807	0.08046	0.07154	0.0686	0.06186	0.05026
7.47956e-10	2.00716e-07	1.77184e-05	0.000528297	0.00556	0.02263	0.04415	0.05888	0.07054	0.08782	0.10676	0.11844	0.13894	0.15808	0.16066	0.16041	0.17804	0.20077	0.20773	0.20488	0.20761	0.21121	0.19673	0.1832	0.17272	0.17101	0.18077	0.19284	0.18581	0.16108	0.14925	0.14504	0.14126	0.13999	0.14548	0.1524	0.14297	0.1248	0.11771	0.11672	0.10611	0.09054	0.07954	0.08364	0.08936	0.083	0.07396	0.06906	0.06305	0.05396
6.14345e-10	1.72949e-07	1.60595e-05	0.000502373	0.0055	0.02299	0.04544	0.06086	0.07228	0.08829	0.10791	0.12258	0.14269	0.16167	0.16545	0.16306	0.17695	0.19936	0.21067	0.2091	0.20747	0.20888	0.19783	0.18637	0.17434	0.1717	0.18556	0.20047	0.19258	0.16526	0.15394	0.15324	0.15144	0.14684	0.14713	0.15234	0.14534	0.12833	0.12427	0.12627	0.11293	0.09577	0.08526	0.08703	0.08978	0.0842	0.07616	0.06998	0.06436	0.05737
5.15205e-10	1.51558e-07	1.46748e-05	0.000476839	0.0054	0.02318	0.04664	0.06292	0.07466	0.08987	0.11009	0.12737	0.14654	0.16493	0.17066	0.16783	0.17903	0.19995	0.21278	0.21	0.20339	0.20391	0.19737	0.18822	0.17622	0.1734	0.18902	0.2039	0.19558	0.16828	0.15854	0.16133	0.16154	0.15409	0.14849	0.15148	0.14792	0.13266	0.13015	0.13383	0.11852	0.10164	0.09349	0.0927	0.09126	0.08581	0.07944	0.07292	0.06718	0.06113
4.95263e-10	1.46447e-07	1.42341e-05	0.000465542	0.00533	0.02332	0.04747	0.06426	0.07696	0.09229	0.11319	0.13261	0.1508	0.1677	0.17463	0.17291	0.18392	0.20346	0.21433	0.20774	0.1971	0.19836	0.19669	0.18957	0.17895	0.17679	0.19115	0.2031	0.19475	0.17004	0.16262	0.16767	0.16947	0.16038	0.15003	0.15162	0.15195	0.13864	0.13545	0.13869	0.12303	0.10836	0.10317	0.10028	0.09537	0.08965	0.08486	0.07888	0.07297	0.06644
5.86374e-10	1.66174e-07	1.54615e-05	0.00048759	0.00547	0.02371	0.04784	0.06421	0.07838	0.09521	0.11705	0.13782	0.15513	0.16969	0.1762	0.17644	0.1899	0.20905	0.2157	0.20417	0.19118	0.19419	0.19669	0.19119	0.18306	0.18197	0.19241	0.19988	0.1918	0.17115	0.16621	0.17168	0.17445	0.16556	0.15271	0.15438	0.15824	0.14649	0.14044	0.14134	0.12717	0.11561	0.11252	0.10837	0.10208	0.09626	0.09248	0.08765	0.0823	0.07417
7.91975e-10	2.13158e-07	1.86912e-05	0.000554805	0.0059	0.02458	0.0478	0.06271	0.07866	0.09852	0.12142	0.14233	0.15878	0.17111	0.17583	0.17769	0.195	0.21465	0.21711	0.20166	0.18807	0.19289	0.19789	0.19315	0.18819	0.18821	0.19353	0.1969	0.18943	0.173	0.17018	0.17431	0.17744	0.17098	0.15814	0.16083	0.16685	0.15562	0.14535	0.14338	0.13219	0.12336	0.12046	0.11544	0.10982	0.1044	0.10091	0.09777	0.09423	0.08405
1.07217e-09	2.78891e-07	2.34022e-05	0.000658113	0.00659	0.02583	0.04745	0.06048	0.07852	0.10235	0.12562	0.14505	0.16085	0.17266	0.17529	0.1774	0.19802	0.21824	0.21814	0.20163	0.18917	0.19538	0.20077	0.19512	0.19309	0.19424	0.19502	0.19614	0.18978	0.17708	0.17574	0.17731	0.18027	0.17822	0.16735	0.17089	0.17725	0.16509	0.15037	0.14654	0.13937	0.13245	0.12765	0.121	0.11669	0.11198	0.10816	0.10729	0.10659	0.09475
1.34534e-09	3.44009e-07	2.8186e-05	0.000765828	0.00731	0.02699	0.04684	0.05859	0.07902	0.10676	0.1287	0.14488	0.16062	0.17471	0.17621	0.1769	0.19892	0.219	0.21804	0.20378	0.1945	0.20182	0.20594	0.19717	0.19664	0.19893	0.19676	0.19767	0.19309	0.18378	0.1833	0.18181	0.18427	0.18747	0.17948	0.18317	0.1886	0.17439	0.15583	0.15168	0.14908	0.14372	0.1357	0.12592	0.12192	0.11766	0.11311	0.1148	0.1172	0.10466
1.51847e-09	3.86038e-07	3.13593e-05	0.000839037	0.00779	0.02761	0.04618	0.05789	0.08071	0.1113	0.13001	0.14169	0.15807	0.1767	0.17875	0.17722	0.19859	0.21745	0.21643	0.20677	0.20253	0.21118	0.21363	0.20009	0.19868	0.20177	0.19788	0.19958	0.19741	0.19161	0.19162	0.18743	0.18958	0.19739	0.19216	0.19573	0.20027	0.18383	0.16228	0.1585	0.16011	0.15652	0.14535	0.13161	0.12617	0.12171	0.11632	0.12011	0.12494	0.11301
1.53879e-09	3.92169e-07	3.19516e-05	0.00085554	0.0079	0.0276	0.04587	0.05857	0.08313	0.11517	0.1298	0.13686	0.15405	0.17745	0.18184	0.17878	0.19798	0.21487	0.21383	0.20913	0.21035	0.22097	0.2228	0.20451	0.19987	0.20275	0.19722	0.19912	0.19962	0.1977	0.19838	0.19282	0.19563	0.20644	0.20315	0.20716	0.21196	0.19408	0.17017	0.16602	0.17037	0.16869	0.15574	0.1388	0.1307	0.12552	0.11954	0.12404	0.13016	0.12019
1.43481e-09	3.6891e-07	3.04118e-05	0.000825468	0.00772	0.02734	0.04636	0.06018	0.08519	0.11772	0.12919	0.13254	0.14982	0.17615	0.18433	0.18139	0.19751	0.2123	0.2113	0.20977	0.21461	0.22778	0.23107	0.20997	0.20081	0.202	0.19404	0.19444	0.19748	0.19969	0.20176	0.19684	0.20166	0.21378	0.21147	0.21676	0.22301	0.20496	0.17917	0.17342	0.17853	0.17834	0.16552	0.14727	0.1363	0.13034	0.12433	0.12794	0.1342	0.12725
1.30601e-09	3.39442e-07	2.83933e-05	0.000785021	0.00751	0.0273	0.04759	0.06186	0.08602	0.11884	0.12939	0.13028	0.14627	0.17304	0.18583	0.1845	0.19696	0.21015	0.20958	0.20822	0.21321	0.22892	0.23566	0.21493	0.20149	0.19956	0.18864	0.18611	0.19127	0.19753	0.2016	0.19909	0.20686	0.219	0.21683	0.22355	0.23148	0.21462	0.18809	0.18049	0.18491	0.18546	0.17433	0.15657	0.14318	0.13654	0.13123	0.13313	0.13869	0.13505
1.25441e-09	3.27532e-07	2.75845e-05	0.000769905	0.00746	0.02761	0.0489	0.06288	0.08564	0.11879	0.13074	0.13023	0.14356	0.16906	0.1866	0.18741	0.19586	0.20821	0.20871	0.20482	0.20651	0.2237	0.23498	0.21783	0.20142	0.19564	0.18243	0.17695	0.1838	0.19354	0.19914	0.19956	0.21022	0.22126	0.21865	0.22585	0.23443	0.22021	0.19541	0.18755	0.19085	0.19149	0.18298	0.16687	0.15169	0.14395	0.1398	0.1405	0.14488	0.14357
1.3073e-09	3.39607e-07	2.84313e-05	0.00078806	0.00758	0.02797	0.0495	0.06317	0.0848	0.11785	0.13247	0.13137	0.1412	0.16499	0.18682	0.18953	0.19391	0.20596	0.20801	0.2004	0.19683	0.21369	0.22933	0.21779	0.2	0.19081	0.17725	0.17036	0.17853	0.19049	0.19581	0.19827	0.21079	0.2195	0.21615	0.22242	0.23001	0.2198	0.20012	0.19467	0.19726	0.19764	0.19238	0.1791	0.16265	0.15241	0.14925	0.15018	0.15303	0.15198
1.3997e-09	3.60751e-07	2.98714e-05	0.000815513	0.0077	0.0279	0.04908	0.06322	0.08433	0.11613	0.1334	0.13232	0.13852	0.16092	0.1862	0.19051	0.19131	0.20301	0.2065	0.19557	0.18676	0.20162	0.22043	0.21446	0.19644	0.18559	0.17421	0.16812	0.17715	0.18946	0.19236	0.19549	0.20839	0.21352	0.20939	0.21402	0.21952	0.2139	0.20191	0.20107	0.20366	0.20387	0.20262	0.19403	0.17655	0.16183	0.15898	0.16155	0.16246	0.15931
1.43749e-09	3.69334e-07	3.03916e-05	0.000820583	0.00762	0.02718	0.04797	0.06345	0.08432	0.11361	0.13265	0.13207	0.13504	0.15634	0.1841	0.1904	0.18882	0.19961	0.20357	0.1904	0.17796	0.19011	0.21029	0.20758	0.18966	0.1798	0.17293	0.16926	0.17845	0.18932	0.1888	0.19182	0.20377	0.20469	0.19981	0.20339	0.20707	0.20517	0.20087	0.2051	0.20861	0.20929	0.213	0.21092	0.19232	0.17187	0.1687	0.17365	0.1723	0.16544
1.38635e-09	3.57433e-07	2.94653e-05	0.000794438	0.00734	0.02609	0.04675	0.06365	0.08389	0.1101	0.13004	0.13032	0.13081	0.15083	0.18003	0.18954	0.18755	0.19667	0.19947	0.18504	0.17127	0.18088	0.20035	0.19727	0.17918	0.17297	0.17189	0.17082	0.17932	0.18792	0.18472	0.18771	0.1979	0.195	0.18958	0.19369	0.19694	0.19662	0.19726	0.20522	0.21079	0.21295	0.22213	0.22702	0.20716	0.1818	0.17839	0.18581	0.1823	0.17152
1.30216e-09	3.37705e-07	2.80014e-05	0.000758709	0.00704	0.02519	0.04586	0.06313	0.08194	0.10554	0.12595	0.12749	0.1265	0.14465	0.17416	0.18826	0.18802	0.19491	0.19505	0.18017	0.16717	0.17451	0.19129	0.18462	0.16607	0.16517	0.1697	0.16997	0.17705	0.18382	0.17959	0.18294	0.1911	0.18581	0.18048	0.1868	0.19114	0.19016	0.19182	0.20136	0.20992	0.21421	0.22817	0.23873	0.21813	0.19106	0.18842	0.19787	0.19264	0.17914
1.2759e-09	3.3082e-07	2.74462e-05	0.000744835	0.00693	0.02494	0.04547	0.06149	0.07816	0.10015	0.12111	0.12452	0.12328	0.13908	0.16748	0.18642	0.18951	0.19396	0.19086	0.17655	0.16564	0.17043	0.18301	0.17144	0.15275	0.15723	0.16595	0.1658	0.17084	0.17685	0.17304	0.1769	0.18335	0.17762	0.17341	0.18279	0.18887	0.18607	0.18602	0.19537	0.20692	0.21277	0.22947	0.2436	0.22415	0.19986	0.19964	0.20997	0.20311	0.18884
1.35353e-09	3.47465e-07	2.85449e-05	0.000768068	0.00711	0.02546	0.04562	0.05919	0.07335	0.09457	0.11624	0.12227	0.1222	0.13564	0.16122	0.18344	0.19035	0.19261	0.18698	0.17434	0.16582	0.16727	0.17477	0.15923	0.14155	0.15006	0.16104	0.15932	0.16171	0.16771	0.16521	0.16966	0.17522	0.17078	0.16856	0.18042	0.18778	0.18348	0.18144	0.19005	0.20319	0.20875	0.2255	0.24171	0.22643	0.20906	0.21286	0.22215	0.21284	0.19968
1.50714e-09	3.81711e-07	3.08911e-05	0.000818671	0.00748	0.02645	0.04623	0.05713	0.06878	0.08944	0.11178	0.12088	0.12327	0.13488	0.15596	0.17877	0.18903	0.19009	0.18345	0.17304	0.16638	0.16371	0.16581	0.14872	0.13358	0.14408	0.15553	0.15215	0.15149	0.15758	0.15717	0.16248	0.16806	0.16593	0.16587	0.17817	0.18558	0.18096	0.17853	0.18697	0.1996	0.20282	0.21733	0.23508	0.22701	0.21908	0.2278	0.23398	0.22099	0.20991
1.66466e-09	4.17283e-07	3.3336e-05	0.000870455	0.00783	0.02733	0.04686	0.05581	0.06529	0.08529	0.10791	0.11958	0.12507	0.13563	0.15118	0.1723	0.18518	0.18668	0.18057	0.17188	0.1663	0.15946	0.15623	0.14027	0.12896	0.13949	0.14982	0.14547	0.14213	0.14796	0.15045	0.15697	0.16291	0.16347	0.16516	0.17516	0.18114	0.17712	0.17597	0.18509	0.19578	0.19597	0.20706	0.22601	0.22676	0.22864	0.24227	0.24443	0.22722	0.2179
1.75338e-09	4.37128e-07	3.46364e-05	0.000894657	0.00795	0.02748	0.04681	0.05499	0.06317	0.08272	0.10489	0.11738	0.12548	0.1357	0.1459	0.16457	0.17949	0.18309	0.17834	0.16998	0.16498	0.15509	0.14724	0.13443	0.12761	0.13667	0.1443	0.13977	0.13506	0.14012	0.14588	0.15366	0.15961	0.16287	0.16574	0.17117	0.17443	0.17101	0.17144	0.18155	0.19043	0.18894	0.19658	0.21573	0.22451	0.2347	0.25256	0.25181	0.23133	0.22258
1.73026e-09	4.30654e-07	3.3997e-05	0.000873012	0.00771	0.02657	0.04567	0.05431	0.06265	0.08246	0.10323	0.11401	0.12322	0.13351	0.13963	0.15643	0.17297	0.17938	0.17584	0.16637	0.16182	0.15106	0.14019	0.13156	0.12925	0.13593	0.13939	0.13511	0.13052	0.13427	0.14272	0.15131	0.15678	0.16262	0.16595	0.16591	0.16572	0.16216	0.16338	0.17409	0.18246	0.18177	0.18673	0.20438	0.21825	0.23403	0.25509	0.25413	0.23278	0.22364
1.60089e-09	3.98741e-07	3.14748e-05	0.000807821	0.00714	0.02484	0.04379	0.054	0.06408	0.08483	0.10321	0.11017	0.11885	0.12919	0.1327	0.14851	0.16618	0.17472	0.1716	0.1603	0.15623	0.14714	0.13553	0.13112	0.13292	0.13695	0.13534	0.13112	0.12744	0.12961	0.13936	0.14796	0.15283	0.16067	0.16356	0.15871	0.1551	0.15085	0.1522	0.16298	0.17207	0.174	0.17728	0.19198	0.20726	0.2254	0.2484	0.25002	0.23098	0.2218
1.41845e-09	3.53818e-07	2.79964e-05	0.000721879	0.00645	0.02291	0.04201	0.05463	0.06742	0.08901	0.10424	0.10686	0.11423	0.1242	0.12597	0.1409	0.15897	0.16809	0.16461	0.15189	0.14842	0.14289	0.13281	0.13191	0.13688	0.1384	0.13195	0.12728	0.12442	0.12541	0.13496	0.14271	0.14696	0.15546	0.15718	0.1493	0.14298	0.13824	0.13997	0.15058	0.16067	0.16525	0.16759	0.17909	0.19316	0.21083	0.23409	0.23967	0.2259	0.2185
1.24885e-09	3.11846e-07	2.47719e-05	0.000644208	0.00585	0.02135	0.04094	0.05638	0.0717	0.09306	0.10496	0.10459	0.11115	0.12025	0.12034	0.13349	0.15098	0.15914	0.15511	0.14244	0.13979	0.13851	0.13152	0.13288	0.13909	0.13835	0.12853	0.12326	0.12095	0.12183	0.13017	0.1363	0.13941	0.14675	0.14742	0.13867	0.13061	0.1261	0.12892	0.13945	0.14996	0.15566	0.15729	0.16646	0.17874	0.19433	0.21595	0.22497	0.21821	0.21506
1.12769e-09	2.8218e-07	2.25497e-05	0.000592877	0.00547	0.0204	0.04053	0.05857	0.07531	0.09503	0.10415	0.10322	0.11028	0.1182	0.11641	0.12649	0.14236	0.14887	0.14465	0.13384	0.13245	0.13486	0.13144	0.13356	0.13815	0.13513	0.12425	0.11914	0.11764	0.11959	0.1261	0.12995	0.131	0.13577	0.13647	0.12859	0.11969	0.11598	0.12021	0.13088	0.1411	0.14598	0.14653	0.15427	0.16578	0.17929	0.19776	0.20845	0.20887	0.21174
1.05406e-09	2.65507e-07	2.14295e-05	0.000570506	0.00532	0.01998	0.04034	0.06008	0.07674	0.09409	0.10151	0.10219	0.1109	0.11767	0.11417	0.12041	0.13408	0.13919	0.1352	0.12754	0.12796	0.13266	0.13211	0.13364	0.13396	0.1284	0.11863	0.11513	0.11531	0.11887	0.12296	0.12388	0.12239	0.12445	0.1263	0.1202	0.11133	0.10863	0.11396	0.12488	0.13441	0.13711	0.13583	0.14234	0.15413	0.16676	0.18153	0.19197	0.19858	0.20785
1.0186e-09	2.59475e-07	2.1209e-05	0.000571257	0.00535	0.01995	0.04002	0.05995	0.07532	0.09068	0.09748	0.10072	0.11146	0.11741	0.11309	0.11578	0.12729	0.13167	0.128	0.12384	0.12643	0.13179	0.13234	0.1324	0.1276	0.11955	0.11193	0.1112	0.11392	0.11879	0.1198	0.11731	0.11394	0.1144	0.11756	0.11335	0.10564	0.10406	0.10984	0.12075	0.12933	0.12949	0.12594	0.13086	0.14297	0.15598	0.16747	0.17617	0.18755	0.20235
1.01832e-09	2.61866e-07	2.15983e-05	0.000585444	0.00548	0.02012	0.03941	0.05793	0.07138	0.08573	0.09263	0.09815	0.11054	0.11637	0.11274	0.11299	0.12261	0.12665	0.12311	0.12189	0.12654	0.13141	0.13076	0.12885	0.12044	0.11092	0.10532	0.10722	0.11242	0.1178	0.11556	0.10986	0.10604	0.10629	0.10978	0.10717	0.1019	0.10171	0.10732	0.11746	0.12467	0.12273	0.11744	0.12082	0.13225	0.14595	0.15511	0.16115	0.17568	0.19438
1.04011e-09	2.67724e-07	2.20937e-05	0.000598492	0.00558	0.0202	0.03833	0.05435	0.0659	0.07998	0.08739	0.09435	0.10779	0.11461	0.11332	0.11229	0.11991	0.12355	0.11986	0.1205	0.12667	0.13072	0.1269	0.12258	0.11343	0.10432	0.10022	0.10325	0.10962	0.11466	0.11005	0.10245	0.09931	0.09987	0.10226	0.10078	0.09889	0.10049	0.10549	0.11393	0.11921	0.1161	0.11057	0.11331	0.12274	0.13615	0.144	0.14715	0.16279	0.18328
1.04828e-09	2.68077e-07	2.20065e-05	0.000594199	0.00553	0.01989	0.03662	0.04989	0.06004	0.07397	0.08222	0.08984	0.1038	0.11291	0.11509	0.11341	0.11861	0.12169	0.11778	0.11899	0.12579	0.12937	0.12146	0.11432	0.10704	0.10016	0.09721	0.09958	0.10519	0.10934	0.10408	0.09667	0.09439	0.0944	0.09457	0.09365	0.09521	0.09883	0.10307	0.10923	0.11249	0.10934	0.10528	0.10838	0.11476	0.12611	0.13369	0.13458	0.14888	0.16874
1.00529e-09	2.55402e-07	2.0895e-05	0.000564967	0.00529	0.01907	0.03432	0.04533	0.05469	0.06823	0.07775	0.08531	0.09921	0.11143	0.11715	0.11514	0.11793	0.12076	0.11671	0.11712	0.12346	0.12708	0.1155	0.10559	0.10161	0.09757	0.09549	0.09637	0.09998	0.10303	0.09874	0.09343	0.09136	0.08927	0.08672	0.08582	0.08991	0.09534	0.09899	0.103	0.10492	0.10283	0.10113	0.10467	0.10733	0.11539	0.12377	0.12371	0.13432	0.1512
9.05155e-10	2.30335e-07	1.89552e-05	0.000518247	0.00493	0.01792	0.03178	0.04132	0.05036	0.06343	0.07453	0.08114	0.09415	0.10928	0.11751	0.11564	0.11703	0.12056	0.11648	0.11477	0.1193	0.1232	0.10958	0.09781	0.09739	0.09526	0.09342	0.0934	0.09518	0.09728	0.0947	0.09214	0.08948	0.08427	0.07928	0.07806	0.08314	0.08967	0.0929	0.09535	0.09721	0.09692	0.09721	0.1001	0.099	0.10411	0.11419	0.11442	0.11982	0.13212
7.81607e-10	2.01903e-07	1.6915e-05	0.000471654	0.00457	0.01678	0.02957	0.03831	0.04721	0.06011	0.07272	0.07741	0.08861	0.10551	0.11468	0.11363	0.11536	0.12076	0.11678	0.11188	0.11317	0.11721	0.10384	0.09184	0.0943	0.09229	0.0899	0.09026	0.0913	0.09282	0.09181	0.09121	0.08743	0.07951	0.07314	0.07151	0.07605	0.08264	0.08525	0.08664	0.08958	0.09134	0.09234	0.09319	0.08936	0.09337	0.10543	0.1063	0.10622	0.1136
6.82586e-10	1.80985e-07	1.55313e-05	0.000441515	0.00433	0.01597	0.02809	0.03639	0.04519	0.05836	0.07198	0.07417	0.08305	0.10025	0.109	0.10926	0.11267	0.12075	0.11713	0.10877	0.10573	0.10953	0.09866	0.08803	0.09194	0.08844	0.08505	0.08668	0.08773	0.08907	0.08918	0.08904	0.0841	0.07506	0.06873	0.06683	0.06984	0.07551	0.07691	0.07732	0.08177	0.08524	0.0857	0.08402	0.07956	0.08475	0.0979	0.09882	0.09429	0.09766
6.36445e-10	1.73145e-07	1.51323e-05	0.000433929	0.00425	0.01561	0.02733	0.03523	0.04406	0.05775	0.07169	0.0716	0.07824	0.09451	0.10216	0.10353	0.10874	0.11951	0.11688	0.10597	0.09841	0.10158	0.09476	0.08643	0.08987	0.08414	0.07997	0.08262	0.0833	0.08459	0.08569	0.08498	0.0794	0.071	0.06587	0.06379	0.06507	0.0692	0.06884	0.06809	0.0735	0.07783	0.0773	0.07407	0.07135	0.07901	0.09154	0.09159	0.08467	0.08559
6.38419e-10	1.76357e-07	1.55105e-05	0.000443195	0.00429	0.01555	0.02688	0.03426	0.04342	0.05769	0.07139	0.06986	0.07467	0.08915	0.0956	0.09736	0.10321	0.11589	0.11515	0.10371	0.09264	0.0949	0.0925	0.08652	0.08786	0.08017	0.07567	0.07813	0.07721	0.07834	0.08072	0.07958	0.07429	0.06765	0.06416	0.0618	0.06152	0.06386	0.06176	0.05993	0.06511	0.06917	0.06812	0.06509	0.06555	0.07542	0.08562	0.08452	0.07774	0.07759
6.61335e-10	1.83737e-07	1.61303e-05	0.000456404	0.00435	0.01545	0.02614	0.03289	0.0428	0.05773	0.07096	0.06887	0.07212	0.08421	0.08966	0.09111	0.09611	0.10936	0.11127	0.10164	0.08909	0.0904	0.09136	0.08702	0.08576	0.07714	0.07251	0.07328	0.06975	0.07053	0.07472	0.07405	0.0699	0.06533	0.06336	0.06045	0.05867	0.05917	0.05596	0.05361	0.05757	0.06042	0.05952	0.05811	0.06149	0.07213	0.07929	0.0778	0.07329	0.07275
6.74607e-10	1.87726e-07	1.64129e-05	0.000459688	0.00431	0.01502	0.02476	0.03086	0.04175	0.05757	0.07041	0.0682	0.06996	0.07942	0.08409	0.0851	0.08845	0.10084	0.10551	0.09918	0.08745	0.08802	0.09015	0.08629	0.08325	0.07511	0.07022	0.06835	0.06216	0.06259	0.06883	0.06946	0.06657	0.06384	0.06316	0.05948	0.0561	0.05474	0.05127	0.04921	0.05177	0.05313	0.05269	0.05319	0.05784	0.06741	0.07201	0.0717	0.07041	0.06928
6.5894e-10	1.83373e-07	1.5968e-05	0.000443577	0.00411	0.0141	0.02276	0.02832	0.04003	0.05689	0.06961	0.06748	0.06792	0.07501	0.07912	0.08008	0.08196	0.0924	0.09908	0.09612	0.08672	0.0869	0.08775	0.08314	0.07983	0.0735	0.06822	0.06372	0.05584	0.05618	0.06414	0.0661	0.06366	0.06229	0.06277	0.05853	0.05371	0.05067	0.04756	0.04627	0.04789	0.04823	0.04818	0.04995	0.05388	0.0608	0.064	0.06627	0.06775	0.06543
6.1276e-10	1.7008e-07	1.47381e-05	0.000406684	0.00374	0.01275	0.02047	0.02576	0.03786	0.05555	0.06845	0.06668	0.06632	0.07173	0.07556	0.0769	0.07793	0.0859	0.09334	0.09259	0.08568	0.08555	0.08351	0.07738	0.07512	0.07146	0.06596	0.05955	0.05143	0.05216	0.06096	0.06347	0.06032	0.05974	0.06125	0.05707	0.05153	0.04735	0.04497	0.0443	0.04531	0.04554	0.04585	0.04809	0.04999	0.05343	0.05608	0.06132	0.06421	0.06029
5.4695e-10	1.50679e-07	1.29544e-05	0.00035503	0.00326	0.01116	0.01824	0.02375	0.0359	0.05381	0.06689	0.06597	0.06559	0.0702	0.07405	0.07576	0.07627	0.08186	0.08882	0.08866	0.08326	0.08249	0.07731	0.06972	0.06918	0.06843	0.06316	0.05576	0.04866	0.05039	0.05896	0.06087	0.05634	0.05597	0.05803	0.05462	0.04936	0.045	0.04366	0.04306	0.04318	0.04403	0.04503	0.04735	0.04699	0.04698	0.04925	0.05655	0.05945	0.05397
4.71374e-10	1.28225e-07	1.08991e-05	0.000296429	0.00272	0.00949	0.01626	0.02251	0.03476	0.05209	0.06479	0.0651	0.06552	0.07019	0.07435	0.07586	0.0756	0.07938	0.08502	0.08408	0.07892	0.07708	0.06961	0.06136	0.06267	0.06457	0.06013	0.05247	0.04691	0.05006	0.05758	0.05799	0.05231	0.05153	0.05325	0.051	0.04676	0.04314	0.04318	0.04225	0.0409	0.0425	0.04473	0.04714	0.0451	0.04247	0.04409	0.05181	0.05379	0.04731
3.88328e-10	1.04113e-07	8.74187e-06	0.000236224	0.00218	0.00785	0.01447	0.02183	0.03443	0.05044	0.0616	0.06315	0.06513	0.07061	0.0752	0.07576	0.07425	0.07699	0.0811	0.07863	0.07296	0.06994	0.06149	0.05365	0.05653	0.06045	0.05752	0.05022	0.04588	0.05034	0.05644	0.05499	0.04904	0.04744	0.04777	0.04654	0.04338	0.04094	0.04261	0.04143	0.0382	0.04015	0.04396	0.04655	0.04363	0.03968	0.04054	0.0472	0.048	0.04148
3.00558e-10	7.97226e-08	6.64068e-06	0.000179258	0.00168	0.00633	0.0128	0.02124	0.03425	0.04834	0.0567	0.05919	0.0634	0.07014	0.07501	0.0743	0.07129	0.07361	0.07657	0.07266	0.06647	0.06262	0.05436	0.04763	0.05137	0.05642	0.05559	0.04938	0.04552	0.05063	0.05521	0.05206	0.04689	0.04451	0.04282	0.04207	0.03949	0.03801	0.04118	0.04015	0.03524	0.03691	0.04221	0.04502	0.04181	0.03778	0.0381	0.04295	0.04291	0.0375
2.20181e-10	5.84252e-08	4.88256e-06	0.000133071	0.00128	0.00507	0.01129	0.02038	0.03339	0.04507	0.04996	0.05324	0.06005	0.06787	0.07272	0.07119	0.06691	0.06902	0.07164	0.06701	0.06072	0.0566	0.04929	0.04363	0.04714	0.05223	0.05369	0.0493	0.04542	0.05034	0.05338	0.04904	0.04548	0.04291	0.03934	0.03851	0.03591	0.03477	0.03896	0.03838	0.03248	0.03342	0.03973	0.04285	0.03965	0.03617	0.03625	0.03933	0.03918	0.03584
1.63132e-10	4.41712e-08	3.77385e-06	0.000105321	0.00104	0.00428	0.01013	0.01923	0.0315	0.04044	0.04216	0.04641	0.05566	0.06363	0.06806	0.0668	0.06197	0.06378	0.06685	0.06238	0.05635	0.05237	0.04649	0.04139	0.04347	0.04754	0.05066	0.04843	0.04471	0.04894	0.05039	0.04559	0.04397	0.042	0.03746	0.03627	0.0334	0.03202	0.03654	0.0365	0.03046	0.03059	0.03731	0.04086	0.03782	0.03484	0.0347	0.03657	0.03694	0.03602
1.34928e-10	3.80095e-08	3.37752e-06	9.75843e-05	0.000982519	0.00406	0.00957	0.01799	0.02883	0.03512	0.03472	0.0402	0.05109	0.05782	0.06145	0.06167	0.05732	0.05867	0.06262	0.05878	0.05303	0.04944	0.04538	0.04045	0.04026	0.04253	0.04602	0.04561	0.0427	0.04614	0.04606	0.04155	0.04159	0.04078	0.03648	0.03504	0.03206	0.03018	0.0344	0.03494	0.02947	0.02895	0.03554	0.03954	0.03676	0.03392	0.03338	0.0346	0.03567	0.03682
1.25771e-10	3.70076e-08	3.43703e-06	0.000103504	0.00107	0.0044	0.00971	0.01692	0.02597	0.03025	0.02895	0.03548	0.04683	0.05115	0.05366	0.05618	0.05334	0.0542	0.05896	0.05569	0.05003	0.04701	0.04515	0.04044	0.03777	0.03805	0.04058	0.04112	0.0396	0.04232	0.04089	0.03718	0.03816	0.03854	0.0354	0.03402	0.03129	0.02895	0.03255	0.03379	0.02937	0.02848	0.0344	0.03854	0.03619	0.03327	0.03221	0.03304	0.03451	0.03697
1.20515e-10	3.69313e-08	3.59093e-06	0.00011376	0.00124	0.00515	0.01052	0.01613	0.0234	0.02666	0.02524	0.03214	0.04291	0.04437	0.04563	0.05061	0.05	0.05048	0.05567	0.05267	0.04695	0.04477	0.04529	0.04105	0.03628	0.03503	0.03597	0.03652	0.03642	0.03844	0.03588	0.0329	0.03403	0.0353	0.03351	0.03251	0.03041	0.0277	0.03065	0.03285	0.0297	0.02868	0.03342	0.03717	0.03535	0.03239	0.0309	0.03138	0.03276	0.03578
1.11542e-10	3.56082e-08	3.63926e-06	0.000122327	0.00141	0.00611	0.01179	0.01562	0.02133	0.02437	0.02304	0.0295	0.03917	0.03821	0.03834	0.0454	0.04718	0.04742	0.05254	0.0497	0.04403	0.04296	0.04562	0.04186	0.03571	0.0338	0.03336	0.0334	0.03418	0.03545	0.032	0.02919	0.0299	0.03166	0.03076	0.03037	0.02931	0.02627	0.02849	0.03173	0.02988	0.02884	0.03203	0.03497	0.03361	0.03069	0.02915	0.02939	0.03036	0.03329
1.02186e-10	3.37533e-08	3.60882e-06	0.00012817	0.00157	0.00705	0.01318	0.01533	0.01971	0.02278	0.02141	0.02704	0.03563	0.03317	0.03251	0.04101	0.04485	0.04504	0.04961	0.04687	0.0416	0.04183	0.04582	0.04226	0.03561	0.0338	0.03269	0.03239	0.03327	0.03368	0.02969	0.02646	0.02646	0.02836	0.02763	0.028	0.0285	0.02515	0.02624	0.03005	0.02925	0.02831	0.02994	0.03203	0.03088	0.02791	0.02689	0.02728	0.02776	0.02998
1.01749e-10	3.35173e-08	3.63553e-06	0.000132787	0.00169	0.00777	0.0143	0.01517	0.01841	0.0213	0.01974	0.02474	0.03255	0.02946	0.02846	0.03773	0.04306	0.04352	0.0471	0.04414	0.03956	0.04107	0.04527	0.04166	0.0354	0.03396	0.03298	0.03308	0.03348	0.03279	0.02877	0.02495	0.02411	0.02581	0.02469	0.02586	0.0284	0.02498	0.02431	0.02769	0.0274	0.02673	0.02723	0.02869	0.02751	0.02444	0.02442	0.02536	0.02538	0.02637
1.20974e-10	3.71715e-08	3.85698e-06	0.000138003	0.00175	0.00809	0.01478	0.01494	0.01727	0.01959	0.018	0.02293	0.03016	0.02703	0.02617	0.03559	0.04181	0.04295	0.04527	0.04141	0.03747	0.04001	0.04343	0.03981	0.03468	0.03353	0.03315	0.03454	0.03432	0.03229	0.02866	0.02461	0.02294	0.02405	0.02225	0.02397	0.02859	0.02563	0.02297	0.0249	0.02443	0.02416	0.02426	0.02531	0.0241	0.02111	0.02221	0.02369	0.02323	0.0228
1.69854e-10	4.66644e-08	4.38518e-06	0.000145607	0.00176	0.00797	0.01447	0.01444	0.01608	0.01771	0.01651	0.02186	0.02843	0.02563	0.02545	0.03448	0.04101	0.04303	0.04402	0.0388	0.03511	0.03814	0.04032	0.03698	0.03336	0.03238	0.03267	0.03568	0.03519	0.03182	0.02872	0.02498	0.02271	0.02294	0.02036	0.02201	0.02805	0.02617	0.02207	0.0222	0.02098	0.02108	0.02141	0.02212	0.02114	0.01866	0.02057	0.02213	0.02106	0.01939
2.50695e-10	6.23854e-08	5.2419e-06	0.000156279	0.00174	0.0075	0.01345	0.01354	0.01472	0.01588	0.01562	0.02146	0.02705	0.02487	0.02598	0.03424	0.04052	0.04305	0.04283	0.0365	0.03267	0.03548	0.03652	0.03378	0.03161	0.03078	0.03136	0.03545	0.03528	0.03114	0.02848	0.02537	0.02297	0.02236	0.019	0.01976	0.02599	0.02552	0.02113	0.01992	0.01779	0.01804	0.01884	0.01919	0.0187	0.01719	0.0195	0.02059	0.01878	0.01622
3.45838e-10	8.07235e-08	6.21291e-06	0.000166835	0.00168	0.00679	0.01201	0.01233	0.01321	0.01438	0.0155	0.02142	0.02568	0.02434	0.02715	0.03458	0.04012	0.04229	0.04098	0.03448	0.03052	0.03239	0.03268	0.03073	0.02961	0.02892	0.02913	0.03311	0.03369	0.02995	0.02768	0.02515	0.02312	0.02205	0.0181	0.01739	0.02261	0.02337	0.01968	0.01792	0.01516	0.01535	0.01652	0.0165	0.0166	0.01631	0.01868	0.01919	0.01669	0.01347
4.1577e-10	9.36481e-08	6.82122e-06	0.00016968	0.00157	0.00597	0.01054	0.01112	0.01172	0.01338	0.01608	0.02142	0.02417	0.02371	0.02816	0.03495	0.03958	0.04039	0.03804	0.03241	0.02878	0.0293	0.02918	0.02815	0.02749	0.02674	0.02604	0.02868	0.03005	0.02794	0.02622	0.02394	0.02259	0.02165	0.01759	0.01535	0.01884	0.02026	0.01762	0.01588	0.01304	0.01308	0.01429	0.014	0.01468	0.01549	0.01774	0.01804	0.01519	0.01134
4.21284e-10	9.32313e-08	6.60204e-06	0.000157626	0.00139	0.00516	0.00934	0.01018	0.01043	0.01285	0.0171	0.02131	0.02258	0.02278	0.02825	0.03469	0.03864	0.03756	0.0341	0.02995	0.02732	0.02648	0.02616	0.02615	0.02536	0.02423	0.02249	0.02319	0.02502	0.02516	0.02415	0.02178	0.02115	0.02094	0.01737	0.01403	0.01569	0.01717	0.0154	0.01385	0.01134	0.0112	0.01216	0.01177	0.01297	0.01448	0.01642	0.01702	0.01435	0.00986
3.54599e-10	7.80185e-08	5.48632e-06	0.000130323	0.00116	0.00443	0.00855	0.00965	0.00942	0.01254	0.01809	0.02105	0.02104	0.02148	0.02701	0.03333	0.03711	0.03424	0.02972	0.02712	0.02598	0.02411	0.02358	0.02458	0.02333	0.02154	0.0192	0.0182	0.01996	0.02208	0.02174	0.01917	0.01917	0.01996	0.0172	0.01337	0.01357	0.01484	0.01368	0.0123	0.0102	0.00978	0.01032	0.01002	0.01162	0.0133	0.01473	0.01586	0.01384	0.00892
2.46559e-10	5.44623e-08	3.87987e-06	9.52468e-05	0.000902002	0.00381	0.0081	0.00945	0.00869	0.0121	0.01849	0.02053	0.0196	0.01979	0.02459	0.03076	0.03473	0.03074	0.02558	0.02432	0.02478	0.02234	0.02133	0.02305	0.02134	0.01897	0.01678	0.01482	0.0161	0.01929	0.01944	0.01679	0.01729	0.01893	0.01676	0.01293	0.01227	0.01343	0.01288	0.01163	0.0098	0.00894	0.0091	0.00899	0.01071	0.01209	0.01292	0.01443	0.01329	0.00835
1.41496e-10	3.17276e-08	2.34461e-06	6.21311e-05	0.000666515	0.00326	0.00777	0.00941	0.00819	0.01132	0.01789	0.01969	0.01826	0.01786	0.02157	0.02732	0.03132	0.02707	0.02208	0.02204	0.02397	0.02133	0.01929	0.02109	0.01921	0.01668	0.01538	0.0132	0.01374	0.01712	0.01759	0.01509	0.01594	0.01794	0.0158	0.0122	0.01134	0.01267	0.01288	0.01179	0.01004	0.00876	0.00866	0.00875	0.01022	0.01102	0.01132	0.01285	0.01263	0.00808
6.71992e-11	1.5538e-08	1.22966e-06	3.69494e-05	0.000471216	0.00274	0.00736	0.00938	0.00796	0.01034	0.01646	0.01866	0.01717	0.01609	0.01875	0.02368	0.02711	0.02324	0.01932	0.02044	0.0237	0.02118	0.01758	0.01856	0.0168	0.01471	0.0147	0.01265	0.01242	0.0155	0.01621	0.01402	0.01499	0.01689	0.01431	0.01104	0.01053	0.01225	0.01324	0.0123	0.01058	0.00906	0.00887	0.00911	0.00998	0.0101	0.01008	0.01141	0.01203	0.0081
2.65915e-11	6.49594e-09	5.74363e-07	2.05304e-05	0.000320029	0.00222	0.00674	0.00918	0.00799	0.00954	0.01479	0.01776	0.01658	0.01496	0.01675	0.02057	0.02283	0.01963	0.01723	0.01936	0.02375	0.02164	0.01639	0.01577	0.01423	0.01305	0.0143	0.01236	0.01147	0.01413	0.01504	0.01319	0.01401	0.01559	0.01255	0.00969	0.00987	0.01198	0.01352	0.01265	0.01092	0.00941	0.00929	0.00965	0.00977	0.0093	0.00919	0.01029	0.01168	0.00842
8.88243e-12	2.37722e-09	2.46627e-07	1.0853e-05	0.000208149	0.00171	0.00582	0.00859	0.0081	0.00917	0.01343	0.01709	0.0165	0.01469	0.01569	0.01834	0.01937	0.01687	0.01583	0.0185	0.02358	0.02214	0.01572	0.01324	0.01177	0.01169	0.01385	0.01183	0.01052	0.01278	0.01378	0.01227	0.01276	0.014	0.01088	0.00854	0.00943	0.0117	0.01339	0.01251	0.01069	0.00931	0.00949	0.01	0.00942	0.00859	0.00859	0.00954	0.01164	0.00894
2.56048e-12	7.87804e-10	1.00141e-07	5.49658e-06	0.000128533	0.00123	0.00462	0.00747	0.00794	0.00904	0.01243	0.01642	0.01655	0.01498	0.01518	0.01683	0.01705	0.01526	0.01514	0.01775	0.02275	0.02198	0.0153	0.01131	0.00974	0.01064	0.01318	0.01107	0.00958	0.01135	0.01223	0.01114	0.01135	0.01231	0.00961	0.00784	0.00907	0.01111	0.01262	0.01175	0.00978	0.00854	0.00923	0.00997	0.00891	0.00803	0.00824	0.00912	0.01168	0.00939
6.59696e-13	2.45915e-10	3.92512e-08	2.66986e-06	7.44366e-05	0.000805613	0.00331	0.00591	0.00726	0.0087	0.01143	0.01526	0.01618	0.01526	0.01473	0.01563	0.01554	0.01449	0.01496	0.0171	0.02115	0.02069	0.0146	0.01	0.00826	0.00977	0.01226	0.01027	0.00887	0.00998	0.01043	0.00982	0.01002	0.01084	0.00889	0.00758	0.00855	0.00999	0.01115	0.01051	0.00845	0.00727	0.00857	0.00957	0.00835	0.00768	0.00809	0.00889	0.01151	0.00946
1.65481e-13	7.88769e-11	1.57857e-08	1.28177e-06	4.05096e-05	0.00047654	0.0021	0.00422	0.00605	0.00778	0.00999	0.01334	0.01503	0.01506	0.01409	0.01447	0.01432	0.01388	0.01479	0.01641	0.01898	0.01825	0.01326	0.009	0.00719	0.00881	0.01102	0.00966	0.00867	0.00897	0.00869	0.00841	0.00891	0.00987	0.00876	0.00761	0.00779	0.00839	0.0093	0.00917	0.00718	0.00596	0.00769	0.00891	0.00778	0.00739	0.008	0.00875	0.01098	0.00905
6.6902e-14	4.17996e-11	9.3941e-09	7.66717e-07	2.33025e-05	0.000267119	0.00122	0.00277	0.00466	0.00638	0.00804	0.01073	0.01308	0.01422	0.01328	0.01334	0.01313	0.01301	0.01415	0.01539	0.01649	0.01514	0.0113	0.008	0.00627	0.00752	0.00947	0.00932	0.00908	0.00866	0.00746	0.00707	0.008	0.00953	0.00912	0.00774	0.00695	0.00677	0.00768	0.00822	0.00637	0.00498	0.00679	0.00809	0.00715	0.00695	0.0078	0.00865	0.01024	0.00834
9.5743e-14	6.42571e-11	1.35564e-08	9.21547e-07	2.13137e-05	0.000185531	0.00073505	0.00184	0.00359	0.00502	0.00592	0.00782	0.01059	0.01283	0.01241	0.01229	0.01196	0.01191	0.01302	0.01393	0.014	0.01212	0.00922	0.00691	0.00529	0.00589	0.00774	0.00912	0.00988	0.00913	0.00706	0.00599	0.00728	0.00972	0.00976	0.0079	0.00639	0.00566	0.0068	0.0079	0.00609	0.00447	0.00608	0.00724	0.00642	0.00625	0.00738	0.00859	0.00958	0.00767
2.03284e-13	1.356e-10	2.76672e-08	1.73747e-06	3.41913e-05	0.000224745	0.000643216	0.00151	0.00317	0.0042	0.00414	0.00515	0.00803	0.01117	0.01148	0.01122	0.01081	0.01088	0.0118	0.0123	0.01183	0.00982	0.00761	0.00586	0.00427	0.00422	0.00609	0.00882	0.01056	0.01005	0.0074	0.00534	0.00679	0.01015	0.0104	0.00815	0.00638	0.00531	0.00667	0.00799	0.00612	0.0044	0.00573	0.00653	0.00559	0.00535	0.00677	0.00849	0.00911	0.00716
3.80013e-13	2.5267e-10	5.11862e-08	3.16399e-06	6.00296e-05	0.000360948	0.00084504	0.00165	0.00337	0.00405	0.003	0.00316	0.00593	0.00967	0.01054	0.01004	0.00966	0.01004	0.01087	0.01099	0.0102	0.00845	0.00675	0.005	0.00332	0.00287	0.00482	0.00827	0.01065	0.01084	0.00807	0.00515	0.00655	0.01036	0.01074	0.00855	0.00696	0.0056	0.00693	0.00806	0.00614	0.00463	0.0058	0.00604	0.00477	0.00439	0.00604	0.00821	0.00862	0.00658
5.91788e-13	3.92331e-10	7.92267e-08	4.87682e-06	9.18744e-05	0.000543176	0.00119	0.00201	0.0038	0.00427	0.00245	0.002	0.00464	0.00863	0.00969	0.00886	0.00851	0.00931	0.01026	0.01018	0.0091	0.00774	0.00646	0.00442	0.00262	0.00209	0.00414	0.00757	0.01	0.01105	0.00852	0.00523	0.00647	0.01	0.01055	0.00899	0.00777	0.00615	0.00719	0.00778	0.00594	0.00495	0.0061	0.00575	0.00409	0.00354	0.00518	0.00756	0.00783	0.00569
7.79034e-13	5.13012e-10	1.02985e-07	6.30669e-06	0.00011834	0.000698569	0.00152	0.00235	0.00404	0.00438	0.00225	0.00153	0.00416	0.0081	0.00905	0.008	0.00757	0.00857	0.00969	0.00965	0.00829	0.00719	0.00635	0.00411	0.00226	0.00189	0.00408	0.00701	0.00884	0.01048	0.00842	0.0053	0.00636	0.009	0.00976	0.00916	0.00827	0.00662	0.00728	0.00718	0.0055	0.00509	0.00623	0.00551	0.00366	0.0029	0.00422	0.00652	0.00667	0.0045
9.0971e-13	5.89595e-10	1.16692e-07	7.05863e-06	0.000131215	0.000773075	0.0017	0.00249	0.00387	0.00411	0.00212	0.00147	0.00415	0.00777	0.00866	0.00776	0.00716	0.00793	0.00893	0.00901	0.00747	0.0065	0.00616	0.00407	0.00231	0.00215	0.00446	0.00674	0.00755	0.00921	0.00764	0.00511	0.00602	0.00758	0.00853	0.00877	0.00811	0.00686	0.00727	0.00647	0.00492	0.00481	0.00582	0.00512	0.00347	0.00254	0.00328	0.00526	0.00533	0.00326
1.02926e-12	6.47327e-10	1.24578e-07	7.34452e-06	0.000133538	0.000776042	0.00171	0.00239	0.00331	0.00349	0.00193	0.00152	0.00416	0.00727	0.00836	0.00814	0.0074	0.00757	0.00805	0.00816	0.00663	0.00573	0.00593	0.00429	0.00271	0.00267	0.00496	0.00667	0.00644	0.00756	0.00635	0.00458	0.00542	0.00616	0.00717	0.00781	0.00739	0.0069	0.0072	0.00586	0.0043	0.00413	0.00487	0.00453	0.00345	0.00246	0.00253	0.00406	0.00411	0.00226
[truncated: 50 more columns]

## Sheet: e
Please plot X-Y line figure.
Y-axis:Current (μA)	X-axis: Probabilistic density (1 μA)	X-axis: Probabilistic density (2 μA)	X-axis: Probabilistic density (3 μA)
0.2	0.03534	0.00748	0.00244
0.2404	0.04232	0.00951	0.00276
0.28081	0.0492	0.01158	0.00284
0.32121	0.05619	0.01361	0.00283
0.36162	0.06336	0.01556	0.00288
0.40202	0.07056	0.01743	0.00303
0.44242	0.07782	0.0192	0.00322
0.48283	0.08545	0.02094	0.00342
0.52323	0.09358	0.02289	0.00361
0.56364	0.10172	0.02546	0.00378
0.60404	0.10907	0.0289	0.0039
0.64444	0.11544	0.03309	0.00402
0.68485	0.12174	0.03751	0.00428
0.72525	0.1294	0.04155	0.00482
0.76566	0.13922	0.04501	0.00565
0.80606	0.15063	0.04831	0.00664
0.84646	0.16208	0.05217	0.00759
0.88687	0.17224	0.05714	0.00831
0.92727	0.18093	0.06323	0.00869
0.96768	0.18898	0.06983	0.00878
1.00808	0.19683	0.07592	0.00868
1.04848	0.20363	0.08046	0.00851
1.08889	0.20761	0.083	0.00836
1.12929	0.20747	0.0842	0.00834
1.1697	0.20339	0.08581	0.00869
1.2101	0.1971	0.08965	0.00974
1.25051	0.19118	0.09626	0.01158
1.29091	0.18807	0.1044	0.014
1.33131	0.18917	0.11198	0.0167
1.37172	0.1945	0.11766	0.01957
1.41212	0.20253	0.12171	0.0226
1.45253	0.21035	0.12552	0.0256
1.49293	0.21461	0.13034	0.02808
1.53333	0.21321	0.13654	0.02964
1.57374	0.20651	0.14395	0.0303
1.61414	0.19683	0.15241	0.03045
1.65455	0.18676	0.16183	0.03058
1.69495	0.17796	0.17187	0.03101
1.73535	0.17127	0.1818	0.03181
1.77576	0.16717	0.19106	0.03293
1.81616	0.16564	0.19986	0.03429
1.85657	0.16582	0.20906	0.03588
1.89697	0.16638	0.21908	0.03782
1.93737	0.1663	0.22864	0.04032
1.97778	0.16498	0.2347	0.04372
2.01818	0.16182	0.23403	0.04835
2.05859	0.15623	0.2254	0.05432
2.09899	0.14842	0.21083	0.06133
2.13939	0.13979	0.19433	0.06863
2.1798	0.13245	0.17929	0.07554
2.2202	0.12796	0.16676	0.08217
2.26061	0.12643	0.15598	0.08964
2.30101	0.12654	0.14595	0.09945
2.34141	0.12667	0.13615	0.11239
2.38182	0.12579	0.12611	0.12785
2.42222	0.12346	0.11539	0.14395
2.46263	0.1193	0.10411	0.15837
2.50303	0.11317	0.09337	0.16959
2.54343	0.10573	0.08475	0.1777
2.58384	0.09841	0.07901	0.18418
2.62424	0.09264	0.07542	0.19094
2.66465	0.08909	0.07213	0.19932
2.70505	0.08745	0.06741	0.20949
2.74545	0.08672	0.0608	0.22067
2.78586	0.08568	0.05343	0.23181
2.82626	0.08326	0.04698	0.24206
2.86667	0.07892	0.04247	0.25056
2.90707	0.07296	0.03968	0.25591
2.94747	0.06647	0.03778	0.25641
2.98788	0.06072	0.03617	0.25091
3.02828	0.05635	0.03484	0.23926
3.06869	0.05303	0.03392	0.22199
3.10909	0.05003	0.03327	0.20019
3.14949	0.04695	0.03239	0.17557
3.1899	0.04403	0.03069	0.15034
3.2303	0.0416	0.02791	0.1267
3.27071	0.03956	0.02444	0.10614
3.31111	0.03747	0.02111	0.08924
3.35152	0.03511	0.01866	0.07569
3.39192	0.03267	0.01719	0.06464
3.43232	0.03052	0.01631	0.05506
3.47273	0.02878	0.01549	0.04626
3.51313	0.02732	0.01448	0.03811
3.55354	0.02598	0.0133	0.03086
3.59394	0.02478	0.01209	0.02486
3.63434	0.02397	0.01102	0.02032
3.67475	0.0237	0.0101	0.0172
3.71515	0.02375	0.0093	0.01525
3.75556	0.02358	0.00859	0.01399
3.79596	0.02275	0.00803	0.01291
3.83636	0.02115	0.00768	0.01167
3.87677	0.01898	0.00739	0.01012
3.91717	0.01649	0.00695	0.00834
3.95758	0.014	0.00625	0.0066
3.99798	0.01183	0.00535	0.00516
4.03838	0.0102	0.00439	0.0042
4.07879	0.0091	0.00354	0.00371
4.11919	0.00829	0.0029	0.00357
4.1596	0.00747	0.00254	0.00357
4.2	0.00663	0.00246	0.00353
