# Supplementary material for: Deep Bayesian active learning using in-memory computing hardware
Source: Nat Comput Sci. 2024 Dec 23;5(1):27–36. doi: 10.1038/s43588-024-00744-y (PMC11774754; doi:10.1038/s43588-024-00744-y)
Supplement: Supplementary file 4 — Statistical source data for Fig. 4b–e. [file 43588_2024_744_MOESM4_ESM.xlsx]

## Sheet: b
Plot X-Y line and scatter figure.
X-axis: Epoch	Y-axis: Accuracy on training data (%)(Data size=64)	Y-axis: Accuracy on training data (%)(Data size=84)	Y-axis: Accuracy on training data (%)(Data size=104)	Y-axis: Accuracy on training data (%)(Data size=124)
1	95.3125	95.4762	93.6539	86.4516
10	99.0625	97.3809	93.0769	82.4193
20		97.1429	93.0769	84.1936
30		96.1905	91.7308	90.3226
40		91.9048	95.7692	91.4516
50		87.1429	96.1539	88.2258
60		94.5238	94.4231	90
70		91.6667	95.5769	90
80		95.4762	97.1154	90.6452
90		96.6667	95.7692	90.6452
100		95.9524	96.1539	90.6452

## Sheet: c
Drawing prompt: The each column data here is the original data of currrent state. Please use Origin software to first draw a histogram (with a bin size of 0.2) for a column. Then, to overlay a distribution curve on the binned data (the bar), select 'Kernel Smooth' from the Type drop-down list in Plot Details dialog box.
Current (μA) (data size = 64)	Current (μA) (data size = 128)
1.829	1.432
2.378	2.579
0.436	0.726
3.158	0.922
1.398	0.995
2.344	0.613
0.275	2.305
2.952	2.378
1.432	0.878
2.976	2.893
3.418	0.672
1.809	1.089
2.555	5.732
0.427	0.789
0.716	1.731
1.692	0.74
1.138	0.701
2.138	1.432
1.731	1.687
2.589	1.584
0.481	1.094
4.173	3.04
2.123	1.211
2.712	3.58
1.417	2.702
0.892	1.599
2.501	1.77
1.849	1.402
3.266	2.785
3.511	2.52
1.422	0.706
1.451	1.515
0.333	3.016
3.599	2.29
3.947	3.168
0.711	0.186
2.427	1.564
3.153	2.927
1.481	0.677
0.206	2.898
1.393	1.878
0.466	1.201
0.946	0.706
1.295	0.75
1.898	3.634
2.158	2.045
0.412	2.972
2.462	2.751
2.927	1.03
0.834	1.422
2.422	2.476
2.035	1.834
1.113	2.417
2.334	2.888
0.456	0.51
2.133	4.477
1.535	0.206
1.196	0.142
3.021	1.554
1.412	1.147
3.369	3.83
1.908	3.114
3.114	2.834
2.746	2.962
2.359	1.348
0.574	0.755
2.015	1.628
1.221	2.638
3.864	4.016
0.588	3.477
1.8	2.364
1.854	2.216
1.383	1.344
1.8	1.613
2.089	1.672
0.123	0.025
3.035	3.859
2.422	2.574
2.113	0.574
2.937	0.23
2.339	1.976
0.265	2.035
0.152	0.186
1.809	1.805
1.643	0.275
1.898	2.256
1.731	1.456
1.996	0.304
1.339	1.702
0.226	1.368
0.691	1.996
2.633	0.226
1.324	2.133
1.084	0.098
4.031	4.595
2.118	1.917
0.613	1.579
2.084	1.829
0.682	2.815
0.682	1.746
2.055	0.775
1.285	1.677
1.976	1.481
2.025	1.849
3.634	3.707
1.054	1.442
3.761	3.472
0.436	0.927
0.142	0.618
2.457	2.452
2.717	2.854
1.172	1
2.628	2.726
3.928	3.879
2.364	1.613
0.986	1.128
2.275	0.432
1.653	0.888
0.927	1.844
2.035	1.952
1.481	2.442
3.928	3.962
2.413	2.192
0.971	0.333
0.623	0.329
2.413	2.197
0.319	0.966
0.633	2.457
0.951	2.373
0.534	0.574
0.284	0.289
1.299	2.202
0.799	2.05
0.652	0.309
2.486	0.912
2.408	0.049
2.364	3.383
1.314	0.603
1.849	1.991
2.555	2.31
1.496	1.682
1.594	1.206
2.56	1.829
4.158	3.962
0.642	0.574
0.52	0.152
2.187	0.78
1.044	2.574
2.324	0.039
2.462	1.868
2.462	1.854
1.108	1.187
1.054	1.427
0.324	2.702
3.295	2.344
2.437	1.471
2.599	0.951
1.716	2.736
0.436	1.829
0.5	2.447
2.251	3.398
3.011	2.932
2.55	3.035
1.716	0.907
3.477	2.398
2.315	1.123
1.844	1.976
1.716	0.677
2.104	2.452
1.246	2.05
2.55	3.692
0.211	0.799
2.04	2.516
3.746	1.682
0.628	0.917
0.373	0.064
1.844	0.907
2.329	1.638
2.599	0.888
0.481	1.049
1.711	1.182
2.717	2.378
1.525	1.589
3.119	3.055
1.358	2.109
0.863	2.368
2.089	0.549
2.148	2.731
2.952	3.084
0.843	1.162
1.643	1.589
0.162	1.77
1.746	1.481
1.363	3.251
2.908	1.226
3.084	3.266
2.604	2.496
3.835	3.57
1.304	0.932
1.525	0.976
2.996	1.471
0.745	0.706
1.192	2.844
2.457	1.721
0.451	2.545
0.76	1.216
2.06	1.579
1.177	1.064
2.167	2.393
3.501	3.359
1.241	1.721
1.922	2.236
2.908	2.844
0.593	1.569
0.226	0.338
2.364	3.227
0.338	1.103
1.147	0.995
0.839	0.731
2.457	2.285
0.839	1.883
4.06	4.379
1.854	1.873
0.162	0.162
1.157	2.344
3.016	3.428
2.275	2.599
1.481	2.074
0.927	1.113
0.338	0.628
3.016	2.947
3.241	1.496
1.844	1.908
0.618	2.251
2.104	3.055
2.177	1.858
1.952	2.364
1.52	1.358
1.084	1.118
0.961	1.52
0.539	1.221
1.201	1.432
2.207	1.623
0.657	1.751
2.589	1.324
3.212	2.898
1.599	0.897
2.148	2.486
1.373	1.128
1.564	0.221
0.52	0.02
2.153	2.167
0.696	2.751
3.756	3.732
2.525	2.236
3.305	3.075
1.76	2.432
3.349	3.055
1.78	2.893
2.231	1.692
2.006	0.338
1.094	1.687
0.672	3.884
1.27	0.819
1.128	1.196
2.491	2.177
0.745	2.074
0.736	1.52
3.153	1.143
0.956	2.511
0.951	1.295
1.412	1.417
1.947	1.697
0.991	1.476
1.231	1.657
0.103	1.084
2.746	2.883
2.56	1.893
0.716	0.574
2.344	3.021
2.442	2.736
1.908	2.02
0.461	0.397
2.251	1.29
1.755	1.177
2.584	2.717
1.863	3.094
3.903	4.031
2.05	2.79
2.447	1.084
1.755	2.28
0.407	0.378
3.536	2.481
0.186	1.883
0.946	1.496
3.236	3.271
4.021	0.951
2.545	0.039
0.922	0.186
1.667	1.049
2.422	2.55
2.751	2.035
2.883	3.094
2.996	2.697
0.907	2.599
0.549	1.981
4.075	4.011
1.344	1.554
3.124	1.814
1.108	0.284
3.786	2.246
3.874	3.992
3.54	3.129
1.898	0.299
0.892	2.01
2.967	2.162
0.75	2.942
2.182	2.574
2.888	2.702
1.971	1.471
2.408	2.422
0.74	0.657
0.407	2.339
1.878	1.123
1.196	2.648
1.76	1.613
1.334	1.692
2.815	0.633
0.436	1.28
0.574	3.192
1.123	2.373
3.457	2.746
1.912	1.437
2.467	2.589
2.525	2.839
1.348	2.398
3.516	3.192
1.952	1.834
2.197	2.148
2.216	1.309
1.805	2.099
3.011	3.536
2.962	1.599
1.638	1.858
0.338	2.476
3.825	0.412
0.794	2.957
0.937	1.177
0.917	1.584
1.922	0.584
2.187	1.633
2.996	1.824
2.192	3.869
4.168	3.678
0.456	1.908
0.731	2.383
0.897	1.917
0.417	1.559
0.338	0.392
0.441	1.613
2.275	2.29
2.231	2.751
0.515	1.579
3.418	1.103
0.353	0.402
1.854	1.991
2.015	2.167
0.662	1.662
1.501	0.995
2.29	1.991
1.26	2.398
2.932	2.148
2.78	2.216
1.147	2.074
1.863	2.761
0.534	0.113
0.28	1.54
2.8	1.206
0.78	0.289
0.667	0.466
3.741	3.585
2.604	2.408
1.231	0.226
0.976	0.172
0.637	0.77
3.771	2.927
0.897	2.883
2.623	1.706
2.56	2.339
1.692	2.01
1.461	1.368
1.064	0.108
1.957	1.741
3.408	2.976
0.691	1.442
3.614	3.683
0.593	2.981
3.418	3.477
2.148	1.917
2.099	1.187
2.81	2.898
1.711	1.677
3.491	3.055
0.691	1.079
3.795	0.446
0.353	0.353
0.946	2.001
1.908	2.216
2.339	1.863
2.104	2.687
1.221	2.045
3.261	1.809
4.654	2.594
0.181	0.162
0.289	1.682
3.526	3.506
0.932	1.868
1.819	1.79
1.692	0.706
1.628	2.305
3.746	3.653
3.089	1.829
1.432	1.589
2.746	0.731
2.143	2.972
2.707	1.858
1.809	0.093
1.79	0.883
0.422	1.432
1.231	3.462
2.898	2.383
3.673	3.334
0.333	0.387
1.716	1.363
0.412	0.275
1.03	1.03
2.516	1.79
1.525	0.284
3.168	3.56
1.594	1.947
1.442	1.221
0.897	0.343
2.393	1.721
0.358	0.206
3.388	3.433
2.182	2.29
1.76	0.785
0.618	4.727
1.054	0.745
2.614	2.055
1.27	0.922
0.785	2.687
1.177	2.368
2.265	2.192
4.178	3.879
2.167	2.584
2.128	1.402
0.667	0.534
1.765	1.996
3.418	0.255
1.52	1.579
2.383	3.57
2.486	2.457
1.187	0.765
2.594	2.123
2.06	2.619
2.295	2.236
3.119	0.083
1.692	1.442
1.672	1.26
0.981	0.966
0.495	0.314
2.03	1.314
1.809	2.143
0.687	0.579
0.544	0.181
1.653	1.545
0.127	2.403
0.471	0.49
0.829	0.647
0.682	2.795
0.417	3.119
1.937	0.28
0.843	0.304
3.805	3.31
1.353	1.51
2.089	1.599
3.638	1.559
1.898	1.702
3.055	3.153
1.447	1.711
3.379	2.349
1.579	3.442
0.961	0.691
2.633	2.942
1.667	1.986
2.177	2.069
1.986	1.638
3.339	2.986
2.285	2.02
3.403	2.06
3.231	2.766
2.751	2.486
1.535	0.348
0.637	1.751
3.442	3.359
2.295	2.815
0.593	1.746
2.275	1.471
1.54	1.957
1.785	1.687
1.201	2.653
0.26	0.387
3.531	1.672
2.574	1.957
3.178	1.618
1.432	2.623
1.123	3.055
3.3	3.339
1.613	1.77
2.403	2.408
3.03	4.477
2.251	2.207
1.074	0.794
2.128	1.187
1.922	1.079
1.074	0.804
2.614	2.55
1.711	1.908
2.78	2.442
2.619	2.055
2.089	1.476
1.094	0.544
1.064	2.197
1.275	1.888
2.315	3.31
0.618	0.216
1.545	1.451
1.726	1.971
1.922	2.31
1.27	1.02
2.413	1.246
2.197	2.579
2.413	2.628
2.574	1.79
3.33	3.442
3.055	2.957
1.442	1.932
1.275	1.643
0.412	0.034
0.613	1.172
1.437	1.667
0.897	2.02
0.593	2.731
3.06	0.721
2.785	1.388
3.624	1.819
0.799	3.129
1.535	2.006
1.221	1.157
1.059	2.986
1.461	2.162
3.56	3.413
3.016	2.972
3.364	2.962
2.501	2.511
0.603	2.128
0.441	1.339
1.246	3.109
0.902	1.393
2.722	2.834
1.746	1.986
1.216	0.25
0.363	0.446
2.638	2.496
0.608	2.53
1.496	1.02
1.903	0.108
1.839	2.295
1.192	2.78
1.667	0.642
1.373	2.976
0.745	3.33
1.103	0.922
1.172	2.035
1.025	2.207
3.771	0.407
3.158	2.368
1.344	1.02
0.789	0.922
0.432	1.25
3.496	3.766
2.751	2.471
1.814	2.197
1.54	1.344
2.236	2.324
0.598	1.638
0.775	1.893
1.961	0.226
1.319	2.746
0.412	1.854
2.731	1.819
2.329	0.878
1.133	1.903
1.344	0.951
1.378	1.01
0.888	1.412
3.084	2.545
0.436	1.677
1.824	0.829
3.663	3.467
1.466	0.706
1.206	1.451
1.334	1.78
1.51	1.741
0.093	1.28
1.044	1.505
3.84	1.128
0.147	2.064
2.354	1.437
2.344	3.138
0.736	0.539
2.084	2.162
3.094	2.962
3.109	2.118
2.447	2.305
2.589	1.226
1.976	2.03
1.412	0.564
1.927	0.731
0.402	1.77
1.388	2.398
3.643	2.231
1.741	0.167
0.677	1.849
1.638	2.594
1.706	1.579
0.554	0.23
2.118	2.01
2.908	2.001
2.045	1.442
2.849	0.441
1.878	1.319
3.344	3.281
1.108	0.804
0.147	0.481
3.825	1.196
1.937	1.378
2.52	2.52
1.466	0.971
0.25	0.245
2.604	2.648
0.593	1.682
0.618	0.123
3.624	2.437
2.285	2.54
1.393	1.912
1.304	0.951
3.81	3.859
2.447	2.8
1.834	2.486
2.226	2.03
1.26	0.995
2.143	2.055
0.588	1.069
1.908	0.098
0.642	0.544
1.628	0.588
0.299	2.148
1.27	1.138
0.76	0.142
2.113	2.074
0.794	1.584
0.177	1.079
2.015	2.241
1.054	3.526
2.324	1.437
2.898	1.407
1.417	2.417
0.755	0.819
2.03	0.255
0.544	3.035
0.584	1.427
1.275	0.314
1.054	0.481
1.971	2.452
2.471	2.883
3.109	2.241
2.094	2.569
1.432	0.77
0.579	1.054
0.358	1.657
0.191	2.29
2.236	2.138
3.859	4.408
1.481	1.8
1.795	2.952
1.628	1.883
1.437	1.422
1.481	1.917
2.001	2.113
0.662	2.167
1.344	2.202
2.045	2.452
0.348	0.902
0.338	1.373
0.574	1.706
1.736	1.515
1.702	0.319
3.192	0.745
2.442	1.829
3.467	2.712
1.084	0.976
0.392	0.647
1.809	2.109
3.933	4.006
1.324	1.54
1.584	1.285
2.305	1.074
1.172	0.25
2.256	2.055
0.799	0.971
1.314	2.177
0.196	2.854
1.157	2.27
0.608	1.094
0.147	0.432
0.892	0.245
0.932	0.677
1.03	0.397
3.03	3.349
2.609	2.511
1.584	1.378
2.55	1.878
2.275	0.628
1.952	0.637
2.506	1.618
3.3	2.584
2.609	0.814
1.216	2.937
0.706	0.5
0.829	1.559
0.397	1.594
1.206	0.794
2.555	2.251
1.8	2.923
3.658	3.462
0.432	1.221
0.78	1.005
0.922	0.299
1.324	1.741
1.648	2.883
1.8	1.952
3.477	2.329
1.917	1.55
0.319	0.324
2.957	3.246
1.535	3.472
0.353	3.737
0.51	0.868
1.824	1.236
2.359	2.55
1.912	1.496
1.216	1.113
2.756	0.858
0.888	0.078
0.162	1.412
2.501	0.755
2.668	3.32
1.157	1.108
3.094	2.795
0.432	0.314
2.834	1.398
1.427	0.897
2.942	2.756
1.569	2.682
1.908	1.868
0.284	1.736
0.387	0.358
1.947	1.594
2.81	3.084
2.109	2.006
2.02	1.216
3.231	2.633
2.123	1.579
1.554	1.834
2.991	3.182
0.736	2.726
1.569	2.972
0.863	0.196
1.976	1.795
2.702	1.535
1.461	1.329
3.187	2.579
1.643	0.284
1.863	1.716
1.417	0.736
1.29	0.687
2.069	2.471
1.657	1.633
1.834	1.76
2.702	1.795
2.569	1.304
3.168	3.138
0.584	0.824
1.128	0.941
1.687	1.501
3.423	3.124
0.53	2.447
0.446	1.613
1.981	1.844
1.878	1.942
4.011	4.153
2.251	2.383
0.785	3.06
3.536	2.687
3.246	2.785
3.182	3.334
1.461	1.829
1.613	1.466
3.065	2.045
2.408	2.123
1.143	0.123
2.324	2.491
2.525	2.359
0.682	0.745
0.495	1.128
2.545	0.637
3.418	3.496
0.897	2.55
1.29	1.461
1.064	1.618
1.319	1.348
2.359	0.216
2.898	1.77
0.579	3.04
1.476	0.682
0.201	1.187
3.006	2.976
0.946	1.02
0.912	0.476
1.53	1.618
0.775	1.28
0.657	1.059
1.682	2.687
1.746	0.23
0.888	1.069
1.29	2.231
3.158	3.045
1.952	2.261
1.432	2.06
2.658	1.383
2.192	1.564
2.06	1.236
4.139	3.604
1.27	5.026
1.437	3.266
3.138	2.285
2.501	1.672
1.755	1.697
3.992	3.437
1.78	2.511
4.109	1.981
1.295	2.3
2.064	2.099
0.863	1.123
1.628	2.256
2.261	1.986
0.794	0.736
1.211	1.147
3.011	2.344
2.682	2.462
3.354	2.31
0.883	0.544
0.956	1.648
1.657	2.143
2.246	2.324
1.084	1.211
0.834	0.623
2.221	2.574
3.153	3.452
1.324	1.961
3.903	3.702
0.181	2.741
0.878	1.78
2.692	0.858
0.52	1.809
3.683	3.462
2.29	1.952
2.104	0.142
0.564	2.03
2.408	2.981
4.104	3.629
2.437	2.736
3.045	3.055
0.995	1.098
2.182	2.452
1.883	0.687
2.516	2.702
1.216	0.579
0.294	0.289
1.177	1.814
0.628	1.893
1.721	2.413
0.716	0.407
1.755	0.373
2.981	2.682
0.941	0.289
2.952	3.643
0.378	1.643
1.324	1.564
2.462	2.295
0.809	0.789
2.741	2.28
2.305	2.055
0.991	2.197
0.539	2.104
1.952	1.672
2.972	3.055
1.751	0.986
2.001	1.535
0.51	0.839
0.495	1.633
3.148	2.751
1.476	1.672
1.746	1.211
1.638	1.167
0.569	2.118
2.565	2.54
1.476	1.363
0.284	1.515
0.789	0.471
2.118	1.966
1.55	1.108
2.471	2.849
1.613	1.525
3.379	3.825
0.402	1.829
3.751	3.746
3.359	1.094
3.536	1.966
3.325	2.128
3.982	3.82
2.52	0.937
2.216	1.868
3.413	3.418
0.691	1.692
2.516	1.868
1.255	0.907
1.912	2.849
1.432	1.246
0.314	0.78
1.128	1.834
0.481	0.289
0.677	0.76
0.309	1.29
1.667	1.329
2.55	3.697
0.186	0.745
0.074	0.064
4.026	3.663
3.673	2.104
1.653	1.231
1.015	1.378
3.148	0.368
3.3	3.658
1.662	1.971
0.77	3.246
1.344	2.236
0.736	2.422
1.324	2.545
0.417	0.348
1.589	1.888
3.884	3.771
0.52	1.162
2.741	2.457
0.289	1.623
1.172	2.006
2.717	2.864
0.814	1.785
2.001	0.618
3.898	4.055
1.908	2.442
1.157	1.015
2.148	1.648
1.863	2.712
1.716	1.25
0.682	0.49
3.192	2.025
2.874	2.874
3.521	3.634
1.667	3.217
1.858	0.878
1.765	1.417
4.158	3.781
2.962	3.222
2.388	0.912
1.716	1.603
1.702	0.329
0.937	0.858
3.266	2.726
3.511	2.623
0.667	1.667
1.726	0.657
2.241	2.52
3.589	3.918
1.196	2.56
3.604	3.815
0.152	1.809
3.854	3.516
2.339	1.667
2.516	2.109
1.594	2.501
1.314	3.379
3.732	3.893
2.525	2.261
2.202	0.75
2.079	1.108
2.246	2.569
3.624	1.501
1.466	1.952
0.736	0.966
1.246	1.643
0.628	1.545
1.437	1.957
0.588	1.304
2.06	0.51
2.633	3.565
3.197	3.511
2.682	2.579
1.471	0.912
3.285	3.099
0.824	1.765
1.358	3.604
2.918	3.648
2.697	1.451
0.584	1.108
1.309	1
3.565	2.476
0.892	0.324
1.339	0.177
0.304	0.456
1.961	2.756
2.413	1.775
3.722	0.932
3.413	2.746
1.917	0.402
3.07	3.217
1.314	1.579
1.265	0.456
3.364	3.349
2.383	2.113
2.56	1.667
3.148	3.369
3.256	4.001
1.751	1.147
0.986	2.133
1.51	2.079
2.285	5.811
1.961	1.932
3.972	4.256
2.506	0.27
1.903	1.138
1.648	2.408
1.653	1.486
0.422	0.353
3.781	1.912
0.986	0.289
2.064	2.138
2.839	3.192
0.098	1.265
1.981	2.707
2.422	1.716
2.138	2.28
0.27	3.457
3.565	1.27
0.647	2.226
2.903	2.06
1.515	1.196
1.422	0.927
1.633	2.197
0.731	1.265
0.289	0.275
2.226	1.957
2.854	2.638
1.255	2.006
0.216	1.447
0.505	1.535
0.093	2.373
3.952	3.501
3.879	3.913
0.319	0.245
0.226	1.241
0.848	3.388
0.314	1.52
1.711	1.77
0.892	1.731
2.844	2.937
1.054	0.49
1.172	2.452
0.696	3.295
3.231	1.888
0.397	1.814
1.432	0.25
1.912	0.662
0.348	2.619
2.457	2.633
1.672	1.824
1.834	2.491
2.864	2.78
0.466	0.883
0.172	2.834
0.574	0.971
1.505	1.55
2.05	2.172
0.476	0.363
2.212	2.231
2.942	3.339
2.31	2.334
1.653	0.888
0.422	1.966
1.049	0.299
2.216	1.814
1.755	0.314
1.559	2.305
1.226	0.373
2.094	1.981
0.432	0.647
1.412	0.265
2.202	1.834
0.152	1.736
2.927	1.966
2.854	3.437
2.56	2.265
1.795	1.496
1.515	1.564
1.677	1.554
0.593	2.923
0.809	1.687
0.628	0.363
1.545	0.932
1.731	1.437
2.874	3.094
3.952	4.065
0.211	0.201
2.594	2.138
0.696	0.598
2.172	1.451
1.432	2.162
0.564	0.49
0.422	0.412
1.304	0.299
2.158	1.515
1.182	3.06
3.006	1.692
2.957	3.781
1.373	2.295
2.349	3.124
0.584	1.736
0.711	0.618
1.005	2.368
2.265	0.456
2.687	1.932
3.168	2.55
0.897	0.392
1.089	2.388
2.918	1.927
0.343	1.476
1.496	2.55
1.976	2.05
0.569	0.569
2.805	2.354
2.653	1.633
0.878	2.104
0.76	2.344
0.181	2.805
2.555	2.319
1.564	1.358
1.564	2.383
3.158	2.628
0.24	3.266
1.947	0.745
3.967	2.668
1.496	0.922
3.526	3.001
2.295	2.589
2.668	2.594
2.78	2.403
3.668	3.585
0.309	1.51
0.892	1.643
1.854	1.824
1.447	1.339
1.657	1.957
0.275	3.001
2.599	1.922
2.373	2.942
0.441	0.481
2.991	2.824
1.991	2.506
1.755	2.001
1.412	0.922
1.53	3.256
1.486	1.035
2.638	1.525
3.305	2.584
0.682	0.843
2.383	1.554
3.241	2.658
0.785	1.442
2.388	2.251
0.603	2.398
3.619	3.918
2.712	2.319
2.305	2.148
0.574	2.29
2.545	1.442
1.285	2.702
1.991	1.344
1.653	4.354
1.775	0.152
2.927	1.069
2.3	2.408
0.687	2.305
2.216	1.069
2.589	2.81
1.952	0.608
0.858	1.608
2.53	2.187
2.604	2.457
1.697	1.608
1.108	1.162
0.613	1.172
2.354	1.344
0.147	2.874
2.54	3.202
1.275	0.201
2.138	2.265
2.329	1.52
1.863	1.795
0.201	0.466
0.883	0.382
1.025	2.113
2.295	1.608
2.501	2.413
1.883	1.623
2.398	3.168
2.668	2.207
2.981	2.648
0.721	1.868
1.937	1.726
0.49	1.653
3.864	4.3
2.589	0.441
1.319	0.628
1.976	1.329
2.295	2.158
1.682	2.109
1.574	1.868
2.511	0.951
2.118	2.045
1.966	1.216
2.471	1.079
2.476	1.927
2.329	1.471
2.148	0.613
2.731	0.829
1.697	1.932
1.03	1.069
1.442	0.588
0.814	0.177
0.603	1.947
2.001	1.383
2.687	2.874
2.746	3.119
1.608	1.211
0.956	2.525
2.516	1.01
2.27	3.129
2.643	4.251
0.284	0.235
2.153	1.608
0.186	0.716
2.064	1.01
0.628	0.333
1.603	1.942
0.937	2.251
1.922	1.04
2.52	2.736
1.844	0.623
0.289	1.044
3.379	4.247
1.54	2.388
1.922	0.275
1.005	1.618
0.78	1.594
2.364	1.824
1.981	1.04
1.834	2.074
1.402	2.133
1.29	3.668
1.402	3.383
0.628	0.471
0.579	2.824
2.913	1.893
2.148	0.608
2.285	0.593
2.614	2.569
1.383	1.863
2.143	1.216
1.363	0.902
1.702	1.952
0.481	2.378
2.599	1.952
2.251	2.594
2.839	2.844
1.339	1.319
2.535	3.05
3.143	2.81
0.946	1.398
1.275	1.731
2.177	0.956
1.501	1.721
2.025	1.873
2.506	0.324
1.657	2.099
3.648	3.54
0.142	2.368
0.863	0.152
0.525	0.196
1.329	2.182
2.844	3.56
1.368	2.648
0.657	3.403
2.722	1.653
1.427	1.049
2.148	2.074
1.447	2.761
0.843	2.236
1.123	1.358
1.79	1.888
0.142	1.78
2.05	2.261
3.795	3.82
0.324	2.864
1.908	1.922
0.525	1.574
2.339	1.535
0.564	0.289
3.065	2.511
1.25	2.04
0.809	3.178
1.966	1.755
2.202	1.824
0.255	1.201
3.653	3.496
1.618	1.981
1.211	2.29
2.084	0.745
1.113	1.094
2.241	1.319
1.01	1.564
1.741	3.192
0.02	1.368
1.344	1.697
3.383	2.702
0.289	0.137
2.535	2.81
3.089	2.883
1.858	1.26
0.235	1.319
0.858	0.412
0.966	0.932
1.711	2.025
2.315	1.26
1.388	1.966
0.436	0.348
2.084	1.525
1.672	1.368
3.957	4.315
0.353	1.275
0.574	0.564
0.941	1.182
1.241	1.755
0.711	2.373
0.177	0.961
1.393	0.221
2.653	2.702
1.731	1.206
3.957	3.938
1.437	0.78
3.129	1.687
1.603	0.069
1.584	1.309
0.883	2.878
1.314	1.603
2.295	2.334
1.726	0.843
1.157	2.109
1.192	1.697
2.903	1.339
2.677	2.869
1.505	2.619
0.5	0.569
1.775	1.697
3.011	2.79
2.496	1.456
1.898	1.898
2.364	1.878
2.908	1.873
1.706	0.289
3.026	2.373
0.51	1.554
3.447	3.737
1.78	1.829
1.402	2.319
0.785	1.437
1.53	2.599
1.466	2.481
1.172	1
0.544	2.29
2.805	2.339
2.167	0.255
1.888	0.402
3.104	3.045
2.609	2.874
1.368	1.412
0.373	1.54
2.55	2.172
1.687	1.878
3.104	2.952
0.162	1.26
2.932	2.726
1.216	0.397
1.706	1.628
0.75	0.922
2.913	2.864
0.49	1.138
0.505	1.466
1.922	1.211
3.54	3.173
0.745	2.334
3.889	4.345
1.383	1.476
0.177	0.152
2.001	0.51
1.432	0.304
2.236	2.035
2.722	2.677
2.442	1.52
2.408	2.898
0.721	0.26
0.186	0.221
2.192	3.227
0.53	0.819
3.889	3.692
1	1.01
2.373	1.035
3.428	3.996
3.683	2.383
2.579	2.104
1.545	1.28
0.417	1.353
0.657	1.917
1.329	2.216
3.928	3.638
0.226	1.329
0.23	1.986
1.824	1.706
2.06	2.138
0.49	1.329
1.373	4.335
0.691	2.462
0.191	1.098
2.834	1.388
2.462	2.383
3.251	0.137
2.231	0.451
1.844	2.589
1.805	0.937
3.305	1.074
2.535	0.883
2.417	3.339
1.834	1.564
0.51	3.516
2.56	2.692
0.5	1.03
1.447	3.477
3.31	2.54
0.824	0.584
1.275	1.329
0.804	2.064
2.388	2.241
2.937	2.251
3.418	2.972
1.858	1.618
1.216	1.152
0.471	1.427
0.284	0.265
3.717	3.315
0.579	1.952
0.343	2.731
3.202	3.065
2.055	2.207
3.035	3.467
3.207	2.437
3.604	3.354
1.535	1.035
0.858	1.623
1.687	0.113
1.525	2.158
2.545	2.614
1.643	1.937
0.402	1.755
0.206	2.432
1.049	1.937
1.662	2.957
4.168	3.795
1.353	2.447
2.805	0.824
2.192	1.888
1.775	2.408
3.158	3.251
2.54	2.663
3.138	1.559
1.084	0.824
1.241	1.417
0.986	1.628
0.525	2.241
3.035	0.623
1.177	3.055
1.505	1.26
3.011	3.908
0.995	1.383
0.976	1.633
0.628	3.31
1.373	2.319
1.643	1.157
1.471	1.55
3.202	2.393
2.677	2.717
0.191	2.53
1.206	2.682
2.29	0.863
2.015	0.966
2.942	1.623
1.952	5.791
0.456	1.775
0.912	1.138
1.496	1.29
0.549	1.084
1.898	2.192
3.506	3.231
1.702	1.505
3.467	2.932
2.128	1.456
0.829	0.981
3.501	3.246
1.795	2.354
2.231	2.849
3.423	3.413
1.378	0.946
1.182	2.476
3.119	2.937
2.162	2.349
2.246	1.113
1.952	1.746
1.113	1.957
2.393	2.29
1.878	2.471
2.182	2.623
3.634	3.05
2.996	3.016
0.995	1.496
1.295	2.099
0.853	0.235
0.235	2.329
2.78	2.741
2.462	1.162
1.192	0.025
0.26	2.976
2.03	2.153
1.481	1.368
2.364	2.305
3.457	3.06
1.932	0.284
1.162	1.932
1.412	2.158
2.109	1.667
3.653	2.614
2.398	2.501
1.01	2.069
1.54	0.77
1.947	1.388
1.844	1.53
0.637	0.848
0.657	1.383
1.03	0.672
0.446	0.358
0.52	1.201
1.348	2.712
1.692	1.226
1.319	2.29
0.402	1.143
4.06	3.688
2.506	0.544
3.246	0.951
3.673	3.526
3.943	3.849
1.711	1.599
2.849	1.314
2.035	1.51
2.403	1.893
1.402	1.947
1.662	1.839
1.996	1.947
1.554	1.196
2.8	0.485
2.81	2.682
0.152	1.481
1.657	3.369
0.618	1.814
1.054	0.343
2.692	2.864
2.467	0.387
1.917	0.603
1.78	4.207
0.731	0.951
1.363	1.422
2.658	2.766
1.402	1.486
3.413	3.261
0.417	0.696
1.339	1.069
2.368	3.222
1.76	1.447
2.334	1.123
0.682	1.255
3.903	3.928
2.736	0.642
3.369	2.761
0.554	1.79
1.716	1.638
2.138	2.413
1.304	2.212
2.035	2.315
1.035	2.638
0.829	1.407
0.181	1.554
2.628	2.967
0.603	1.986
1.358	2.04
1.304	1.466
1.451	0.088
1.515	0.819
0.647	0.642
4.129	4.654
4.016	2.834
3.266	3.433
2.947	1.231
3.697	3.163
3.854	3.977
1.187	0.799
1.657	0.074
1.089	0.618
1.344	2.712
1.682	3.168
0.505	0.603
0.799	1.147
0.549	0.618
1.089	1.309
0.956	0.432
3.776	1.726
1.829	0.407
1.971	2.359
3.187	3.114
3.849	0.314
2.226	2.359
0.123	2.388
2.06	2.29
2.197	1.358
2.03	1.638
0.294	1.211
1.412	0.172
0.549	0.794
3.82	1.079
0.853	3.045
1.25	1.094
1.834	2.52
1.501	1.653
2.202	2.113
2.481	2.702
0.451	0.226
2.373	1.697
1.883	1.893
0.765	1.059
0.402	0.422
1.089	1.358
0.52	0.539
0.505	1.295
1.334	2.079
3.54	3.486
0.319	1.402
2.447	0.5
1.844	1.147
1.682	0.186
2.633	2.295
0.211	1.868
0.441	0.505
3.207	2.467
2.481	2.481
2.962	2.29
1.172	0.029
4.114	3.668
0.147	1.221
3.187	1.25
0.637	0.633
1.211	0.584
2.859	2.766
1.412	1.079
3.835	3.849
1.8	0.294
3.437	3.079
2.506	2.609
1.721	2.221
2.231	2.285
2.942	2.878
1.388	1.412
1.692	0.824
1.402	1.329
1.069	0.956
3.129	2.364
1.025	1.937
1.398	1.667
0.726	0.868
1.706	1.353
1.216	0.736
1.638	1.554
1.108	0.525
2.79	2.932
0.52	0.088
1.623	0.216
2.653	2.682
3.07	1.863
2.447	2.658
4.271	4.379
0.956	1.51
0.216	1.961
0.995	0.358
1.143	1.206
1.393	0.387
0.549	1.285
1.427	1.878
1.368	1.402
1.559	1.079
0.289	1.648
3.133	2.927
2.01	1.706
0.51	0.775
1.118	0.892
1.304	2.113
1.77	1.147
1.314	1.26
2.354	1.927
1.996	1.819
2.619	2.8
1.873	1.971
2.462	1.77
2.275	1.947
2.192	2.212
3.398	1.481
1.363	1.417
0.642	0.373
0.603	0.52
1.991	1.78
1.206	1.368
0.549	2.408
1.015	2.221
1.667	0.476
1.118	1.805
2.064	1.221
3.271	3.531
0.441	0.539
0.432	2.805
2.53	1.721
0.505	0.314
1.152	0.995
0.235	0.23
1.618	0.888
1.27	1.28
0.53	1.26
1.824	1.937
3.408	2.511
0.417	0.471
0.093	0.765
3.56	2.099
0.466	0.25
0.961	0.26
1.407	2.285
1.255	0.108
0.235	1.594
2.481	1.755
1.442	2.398
1.633	1.275
0.157	0.912
2.555	1.653
1.52	0.789
3.192	0.946
3.638	2.663
0.221	1.285
1.192	0.093
1.589	0.044
2.707	2.834
3.094	3.065
3.658	3.722
1.653	1.03
2.192	3.786
3.496	2.535
1.653	1.834
0.593	1.314
1.79	1.339
1.309	2.403
1.888	2.241
1.966	2.545
1.373	1.912
2.079	1.692
0.878	0.799
2.81	1.711
1.437	0.858
2.148	0.696
0.49	0.544
1.348	2.197
2.192	1.471
0.363	1.731
1.094	2.923
2.29	2.506
1.133	1.976
1.295	1.554
1.069	2.565
2.442	2.03
2.398	2.432
1.089	3.197
0.598	0.471
1.579	1.952
1.554	1.726
0.608	0.986
1.373	1.236
1.152	3.094
0.672	2.295
0.765	2.069
1.03	4.967
0.696	2.113
1.103	3.251
0.809	1.775
1.505	1.957
1.378	1.917
1.765	2.893
2.746	2.569
0.726	3.511
3.766	3.501
0.387	1.721
1.702	3.227
1.525	0.588
1.731	2.256
1.638	1.353
1.417	0.206
1.226	5.061
2.967	6.179
4.168	2.923
1.069	1.711
1.839	2.682
0.652	1.584
1.893	1.26
2.516	0.142
2.638	1.368
1.275	0.27
1.883	1.51
2.398	2.158
0.485	0.971
1.697	0.873
3.374	2.731
1.706	0.181
2.663	2.226
2.02	0.235
2.315	3.266
2.025	1.8
3.418	2.976
2.898	3.281
1.221	0.461
2.148	1.275
2.932	0.912
1.883	2.697
3.089	3.295
1.623	1.584
3.982	2.393
2.324	2.589
3.781	3.614
3.124	2.457
0.343	0.069
2.182	2.927
1.133	0.613
3.158	3.58
1.437	2.172
2.697	0.544
1.795	1.574
0.74	0.221
1.638	1.275
3.869	2.8
0.476	1.177
0.456	0.677
1.79	0.941
3.604	2.368
4.168	3.869
1.839	0.373
0.956	3.207
1.192	0.397
3.114	2.207
1.29	1.108
0.436	1.147
1.216	0.932
0.829	2.913
1.187	1.805
1.314	2.089
3.148	3.56
2.138	1.692
2.373	1.736
3.334	2.878
1.417	1.53
1.295	1.991
3.393	3.192
0.49	2.427
1.02	3.133
3.261	3.295
1.299	0.765
3.683	4.256
1.849	1.966
3.325	2.766
1.721	1.653
0.937	2.736
1.966	2.726
3.285	2.967
3.486	0.103
0.441	0.628
2.692	2.329
0.299	0.186
1.491	0.333
0.382	3.884
0.598	0.5
2.339	2.432
3.168	3.437
0.834	0.78
2.403	1.76
0.785	2.241
2.756	0.338
0.696	2.275
2.972	3.075
3.565	3.889
1.162	1.599
1.501	0.412
1.407	0.883
0.672	1.069
1.358	2.202
2.677	2.972
0.495	0.897
2.761	0.804
0.422	2.015
1.216	2.599
0.814	1.942
2.952	2.467
3.393	3.241
3.619	4.31
1.358	1.098
0.363	0.289
3.683	4.232
2.491	2.329
1.927	1.849
0.27	2.81
1.01	0.902
1.947	1.854
0.794	1.8
2.574	2.305
1.755	2.01
2.064	1.79
1.044	2.633
1.069	3.619
3.3	1.525
3.241	3.182
0.628	2.417
1.633	0.245
0.284	1.858
0.677	1.809
2.035	1.643
0.51	2.766
0.981	1.172
0.147	2.329
0.382	0.662
1.363	2.501
0.373	1.849
[truncated: 7,758 more rows]

## Sheet: d
Plot X-Y line and scatter figure.
X-axis: Training data size	Y-axis: Accuracy on test data (%) (Active learning)	Y-axis: Accuracy on test data (%) (Passive learning (Select randomly))
64	0.66	0.63
74	0.7075	0.6425
84	0.705	0.7025
94	0.6825	0.63
104	0.7275	0.655
114	0.785	0.7125
124	0.815	0.69

## Sheet: e
Plot X-Y line and scatter figure.
X-axis: Training data size	Y-axis: Percentage in bowl (Active learning)	Y-axis: Percentage in bowl (Passive learning (Select randomly))
64	0.547	0.518
74	0.823	0.673
84	0.873	0.652
94	0.891	0.825
104	0.943	0.853
114	0.905	0.851
124	0.895	0.848
