# Supplementary material for: Deep Bayesian active learning using in-memory computing hardware
Source: Nat Comput Sci. 2024 Dec 23;5(1):27–36. doi: 10.1038/s43588-024-00744-y (PMC11774754; doi:10.1038/s43588-024-00744-y)
Supplement: Supplementary file 5 — Statistical source data for Extended Data Fig. 2. [file 43588_2024_744_MOESM5_ESM.xlsx]

## Sheet: a-f
Drawing prompt: Each column data here is the original data of read noise data for different current state. Please use Origin software to first draw a histogram (with a bin number of 100 from -0.6 μA to 0.6 μA) for each column. Then, the data can be fitted using Laplace distribution (Fitter python package).
a	b	c	d	e	f
I = 0.4 μA	I = 0.9 μA	I = 1.5 μA	I = 2.1 μA	I = 2.7 μA	I = 3.3 μA
-0.0357785	0.00279866	0.048698	0.44751	-0.069953	-0.0255638
-0.00919463	-0.0102215	0.0410738	-0.274027	0.0953893	0.0240067
-0.000912752	-0.00832886	0.00246309	0.00927517	-0.00565772	-0.0842148
-0.00777852	-0.0191477	-0.0945369	-0.181591	-0.0818523	0.189899
-0.00549664	-0.0114564	0.0581409	-0.0989396	0.0737651	-0.0247315
0.0129128	-0.0181477	-0.015651	-0.0889329	-0.0417919	-0.192651
-0.00145638	-0.000926174	-0.0582282	0.00473826	-0.0476577	-0.073698
0.012651	-0.012906	0.0429128	-0.166604	0.0318456	0.0287248
-0.000765101	-0.166403	-0.000516779	0.00565772	0.0880537	0.0864497
-0.0430336	-0.00267114	0.0553356	-0.0766577	-0.00402685	-0.802919
0.0525973	-0.0282685	0.00130201	-0.251289	-0.0019396	0.114785
-0.0373423	-0.0256577	-0.0533691	0.0510268	-0.185342	-0.12704
0.00279866	0.0474899	0.00616779	0.206886	0.0690201	-0.0538121
-0.0175168	0.0307181	0.0288322	-0.126846	-0.041396	0.00632215
-0.00406711	0.0129664	-0.0090604	0.0961812	0.0249262	-0.0957919
0.0170671	0.0322685	-0.0978725	-0.0133289	0.0193221	-0.10394
0.00541611	0.00603356	0.0250537	0.0609463	-0.0307785	0.25645
-0.0103154	-0.00721477	0.00444295	0.0338859	-0.0691208	-0.0158322
0.00925503	0.00433557	-0.0690403	-0.124087	-0.00328859	-0.00622148
-0.00992617	-0.123792	0.10643	-0.00232886	-0.191208	0.133349
-4.02685e-05	0.000805369	0.0179396	-0.00549664	-0.0264832	-0.100101
0.0134966	-0.00526846	-0.00751007	-0.0777987	-0.0139128	0.0211946
0.0022953	-0.00357718	0.0269463	-0.0504027	-0.0582349	-0.0233154
-0.0134966	0.00698658	-0.0229329	-0.0105369	-0.00910738	-0.233
-6.04027e-05	-0.00125503	0.102577	0.156879	0.043745	0.0627651
-0.0102215	-0.00434228	0.00702685	-0.166537	-0.554268	-0.0199933
-0.00508725	-0.0158456	-0.0064094	0.0135973	-0.0273154	-0.0414295
0.00167114	0.210369	-0.0590134	-0.0332416	-0.00151678	-0.0708255
0.0199195	0.00839597	0.0537181	0.333859	0.0507517	-0.105544
0.0179866	0.000395973	-0.0105638	-0.0336107	0.025047	-0.0334564
-0.0249195	-0.000765101	-0.0405034	0.162638	-0.0126376	0.0129933
-0.00832886	-0.0125973	0.22894	-0.00219463	-0.054953	-0.066396
0.00144295	-0.121624	0.0192081	0.035094	0.0210201	0.110181
-0.0296107	-0.0512148	-0.057094	-0.0564027	-0.0458725	0.00592617
-0.00680537	-0.0192081	0.00216107	0.15347	-0.00498658	-0.0511879
-0.0191477	0.0168725	-0.00440268	0.0288456	0.0228725	-0.022953
0.00289933	-0.0786443	0.000295302	0.171886	-0.00773154	0.165987
0.00681208	-0.0126309	0.030557	0.0467248	0.0229396	0.0367785
0.0465772	0.0743691	-0.0256779	-0.0223221	0.0162752	-0.0148591
-0.0114564	-0.0211879	0.219819	0.00620805	-0.169369	0.000899329
0.00561074	0.000389262	0.0116107	-0.010906	-0.148181	0.000651007
-0.0221074	-0.0487785	-0.00197987	0.0273691	-0.0072349	-0.0175101
-0.0125168	0.00608054	0.00593289	-0.0763758	0.0131812	-0.00249664
-0.00716779	0.00420805	-0.0237047	0.313403	-0.0698926	-0.0573289
-0.036604	0.00936242	-0.0107718	-0.0118389	0.00428859	0.207826
0.000577181	0.00219463	0.00657047	0.122664	0.00791275	0.10002
0.0362013	0.0177852	0.0346846	-0.00195302	0.0660403	0.00801342
-0.000966443	-0.0125436	-0.0348792	0.0297047	0.0215302	0.0550201
-0.118342	0.0725369	-0.00389933	0.0128389	0.0679597	0.0067651
0.0144094	0.0196644	-0.00234899	0.116081	-0.00262416	-0.0989933
-0.0181477	0.0100872	-0.0304631	0.0406913	-0.0598859	-0.00521477
-0.0168054	-0.0460067	0.0196846	-0.00944966	-0.057906	0.10049
0.17096	0.0258188	0.133725	0.00624832	0.0049396	0.030745
0.0282148	0.0342617	-0.0284765	-0.0695705	0.041651	0.0228993
0.0119463	0.00985235	-0.0433826	-0.0131342	-0.199054	-0.051255
0.00224832	-0.0158322	-0.069094	0.0518658	0.0149329	-0.215765
-0.0556779	0.0106376	0.00969128	0.0442953	0.263544	0.0507584
-0.000691275	0.0272349	0.00588591	0.0342013	-0.0556242	-0.192221
0.00106711	-0.066651	0.00589262	0.0626242	0.0447114	0.0112819
-0.0775101	-0.00287919	0.0338792	0.00457047	-0.00262416	0.0072349
-0.126409	-0.00248993	-0.0231007	0.0500537	-0.124805	-0.00454362
0.00520805	0.0027651	-0.0154362	0.0179195	-0.0848255	-0.0532886
0.140792	-0.00919463	0.236356	-0.0562081	0.0674966	0.0512215
-0.00511409	0.00273826	-0.0208389	-0.10051	-0.686503	0.0295839
-0.0187852	0.031906	0.00857047	-0.0308188	0.121879	0.11104
-0.037302	-0.0163289	6.04027e-05	0.00167114	0.00550336	-0.13057
0.0354564	-0.0444832	0.00299329	-0.387987	0.066302	-0.133987
-0.0851678	0.00626846	-0.0632617	0.00403356	0.135403	0.0653221
0.00218121	-0.00648993	0.0120738	0.00260403	0.00561074	-0.00354362
0.00505369	0.161711	0.0192483	0.0165302	0.0199933	-0.0439396
-0.0374027	0.0425034	-0.084255	-0.0305101	0.0314295	-0.0197383
0.0054698	-0.00434899	-0.0245772	-0.0523154	-0.012604	-0.102376
0.0465906	0.120295	-0.0228926	-0.0363758	-0.0156309	0.0586107
0.00452349	0.0774362	-0.0340201	-0.000577181	0.0594027	-0.00946309
-0.00719463	-0.00422819	-0.00262416	-0.0569866	-0.00847651	0.0992752
0.00220805	0.00268456	0.26455	0.0243289	0.0142685	-0.0319664
-0.0157785	-0.00826846	-0.0518792	0.0406846	-0.00828859	-0.626879
-2.01342e-05	0.0099396	0.0231678	0.0538188	0.0652819	-0.0650604
-0.0042349	-0.000536913	0.0212483	0.0915906	0.0794497	0.00575839
-0.000926174	0.0321745	-0.00352349	0.0264497	-0.00624832	0.0191342
0.00292617	0.125114	0.060396	0.0670805	0.0398993	0.00224832
-0.0049396	-0.00606711	0.00257047	0.118114	-0.0722148	-0.0189463
0.0451342	-0.240188	-0.138081	-0.000583893	0.148866	0.0888792
-0.012906	0.00633557	0.0317987	0.0995436	0.0142081	0.0809664
-0.0014094	-0.0748389	-0.00585906	-0.00161074	-0.00665101	-0.0217181
0.00298658	0.0850805	0.00316107	0.00980537	-0.0816846	-0.0057047
-0.0369933	-0.0164966	-0.0104228	0.0231812	0.0579329	-0.0141745
-0.00771141	-0.00189933	-0.0717785	0.0259866	-0.133188	-0.458872
-0.000637584	0.0223423	0.176081	-0.0168658	0.0212953	-0.0895302
-0.166403	-0.00269128	0.0275369	0.144658	-0.0185906	0.0305302
0.0046443	-0.0187919	0.0595906	-0.0797383	0.133966	-0.0510537
-0.0248658	-0.00500671	0.0536107	-0.0255973	0.148503	-0.0393624
0.00928859	0.048302	-0.0448926	-0.310517	0.0434832	-0.00265772
0.00651678	-0.00922148	-0.000919463	0.104805	-0.0159866	0.0165369
-0.0130738	-0.0337315	-0.0142953	-0.137852	-0.0205168	0.0358792
-0.0145503	-0.0269866	0.0171611	-0.0851678	-0.0351342	0.0123154
0.0967651	0.00937584	-0.160134	0.0214832	0.145899	-0.161161
-0.00357718	0.00563087	-0.113443	-0.00934899	-0.018745	-0.0493557
-0.021698	0.0049396	-0.00606711	-0.00887248	0.0431141	0.0827517
0.0155235	0.0141342	-0.204913	-0.120188	-0.109517	0.0752819
0.00297987	-0.0708389	-0.0175705	0.0473087	0.0838523	0.177846
0.00169128	0.0187852	0.123973	-0.0798993	-0.0164228	0.0171208
-0.00154362	0.00384564	0.0165503	0.0454966	0.216839	-0.0528658
-0.0017047	0.019396	-0.0240336	-0.00242953	0.0121074	-0.101785
-0.0234832	0.000463087	-0.0135839	0.0124564	0.222148	-0.0246242
0.0125839	-0.00100671	-0.0318725	0.0707718	-0.071047	-0.00597315
0.0406644	0.0309195	0.00422819	0.286886	0.195611	0.0140805
-0.0054094	-0.0235302	0.0385973	-0.00614765	-0.315544	-0.0274564
-0.051396	-0.00479195	-0.0183624	0.00733557	-0.23543	-0.0143423
0.0040604	0.00214094	-0.0278389	-0.0439396	-0.0403624	-0.00645638
-0.0128792	0.00105369	-0.0523221	-0.0124564	0.0118322	0.0850604
-0.00267114	0.293409	0.0142617	0.0394832	0.039745	-0.0202215
-0.00436242	0.0768121	0.014443	-0.0328926	0.00242282	0.0348389
0.00322819	0.0115034	-0.000624161	-0.0420403	-0.150591	0.135416
-0.0150604	-0.130591	-0.0987919	0.093557	0.0144631	-0.100201
0.0204564	0.0190805	0.067255	-0.00553691	0.279584	-0.032698
-0.0396107	-0.00341611	-0.083604	-0.0129866	-0.00896644	0.0253758
-0.00518121	-0.00567114	0.0640872	-0.0631544	0.0170738	-0.0191275
-0.0199732	-0.0104765	-0.0025302	-0.0374362	0.110564	-0.0308926
-0.013557	-0.00380537	0.0825906	-0.00284564	0.0668859	0.0360201
-0.00734899	0.00832215	-0.0173289	0.173866	-0.121866	0.00734899
0.0165302	0.0187248	0.00804027	0.151987	0.0206644	-0.0135101
-0.023953	0.000409396	-0.0145369	0.0326107	0.193893	-0.0321745
0.0131208	-0.0463221	0.174416	-0.0930872	0.145611	0.0136242
0.0257248	0.00596644	0.112772	-0.0818658	0.0404564	-0.0211141
-0.030047	0.0103893	0.165537	-0.0739597	-0.183295	-0.00948993
0.0249866	0.00228188	0.0140537	0.0399799	-0.0106913	0.022698
0.0173893	0.00185235	0.000174497	0.00606711	-0.297537	0.129268
-0.0202685	-0.0391477	0.0155369	0.0794765	0.094651	-0.0708389
0.000288591	0.0130805	0.0451678	-0.0243624	0.0903758	0.00910738
0.00306711	2.01342e-05	-0.00934228	0.0233154	0.0391208	0.00887919
0.000657718	0.00801342	0.102483	0.00802013	0.0319262	0.042557
0.00144295	0.014349	0.148987	-0.0160201	0.136443	-0.158168
-0.00126174	0.0116174	0.0379664	0.00369799	0.0157919	-0.0974094
0.00775168	0.0162953	-0.00105369	-0.0181342	-0.160725	-0.0549128
0.0299664	-0.000832215	0.000657718	-0.0846846	-0.00171141	0.0235034
-0.0169396	-0.00177852	-0.0392953	0.010094	0.106779	0.0127718
-0.0282685	-0.0243423	0.00580537	-0.0110201	0.0382148	-0.058745
-0.0128188	0.000731544	-0.0544094	0.00392617	0.0043557	0.0700872
-0.00195973	0.0351812	-0.0214698	0.0314027	0.0307718	-0.0413087
-0.0443624	0.0688725	-0.0020604	-0.042396	-0.0383154	0.135987
0.000691275	0.0187248	-0.0132886	0.014	-0.00912752	0.114718
-0.00781208	-0.0513893	-0.00212081	0.0239195	-0.00869128	-0.00175168
-0.0197718	0.043094	-0.045	0.134926	-0.0434631	0.0118523
-0.0255839	0.00155705	-0.0291812	-0.038047	0.0115503	-0.373128
0.000369128	-4.69799e-05	-0.0497987	-0.0417114	0.0207651	-0.0995638
0.00585235	0.17355	0.00369799	0.0705101	-0.0324161	-0.00279866
0.00477181	0.0113557	-0.0251208	-0.00673826	0.0477987	-0.0938993
-0.0201678	-0.0212953	-0.12106	-0.186826	-0.206725	0.0324832
-0.0538054	-9.39597e-05	-0.0212013	-0.124362	0.541812	0.00698658
-0.0256577	-0.00478523	0.15396	-0.0621208	0.028698	0.26557
0.0577383	0.00310067	0.00455034	0.208624	-0.0294765	0.0358658
-0.00368456	-0.047396	-0.0502483	2.68456e-05	-0.0302886	-0.131564
-0.157383	0.0198658	0.0696577	-0.00825503	-0.0121946	-0.082443
-0.0178725	-0.0185638	-0.0103087	-0.146221	-0.0437315	-0.0716913
0.00331544	0.00838255	-0.0710872	0.00336242	-0.00898658	-0.0649195
0.161181	-0.000228188	-0.0612819	-0.0251879	0.00124161	-0.0241208
-0.00750336	-0.00132215	0.00983221	0.0404631	0.0562349	0.107879
0.0936779	-0.00157047	0.0336242	0.0435302	-0.220638	-0.0204161
-0.00613423	0.0119866	-0.0374362	0.060953	-0.159074	0.0398993
-0.0175101	-0.00915436	0.127718	0.00246309	0.0727114	-0.0252953
-0.00921477	-0.00873154	0.0942416	-0.0349732	0.00124161	0.0756376
0.00701342	0.0047047	-0.0102819	0.138383	0.00937584	0.0997785
-0.140423	-0.0302215	-0.0171879	0.0817047	-0.0533893	0.077745
0.0172886	0.00655705	0.00265101	-0.0768591	-0.00459732	0.00408725
-0.0014094	0.0815705	-0.0102752	-0.0455503	-0.00965101	0.115497
-0.00602685	0.0349732	-0.123121	-0.227926	0.0707718	0.045443
0.039443	-0.0505101	0.0539329	-0.00815436	-0.0127718	-0.0171611
0.000771812	0.0553826	0.0381946	0.122181	-0.0229463	0.0848389
0.00325503	-0.0257852	-0.00732215	-0.0189664	-0.103658	0.0158121
0.0474899	-0.0112416	0.246342	0.0331678	-0.0493691	-0.00444966
-0.0587181	-0.0614161	0.0204832	0.0149396	-0.0173893	-0.0441812
0.000302013	-0.0171745	0.00648322	0.0644698	0.00119463	0.0537517
0.0706913	-0.0105906	-0.0174094	0.102456	-0.00816107	0.0261141
-0.00784564	0.0115705	-0.0232752	-0.0792013	-0.121309	0.0479329
0.0392685	0.0259329	0.174094	-0.00261074	-0.125926	0.0212013
-0.0834698	-0.0304228	-0.0916174	0.0132349	0.0418725	-0.0517114
-0.0312819	0.0126174	-0.0016443	-0.0651208	-0.00883221	0.00165101
-0.006	0.162013	-0.0232013	-0.0791409	-0.226134	0.0528456
0.0013557	0.0151745	0.0196174	-0.167557	-0.0232617	-0.025906
0.0037047	0.00614094	-0.0226913	-0.0487315	0.0407248	-0.00473826
-0.00184564	0.284597	-0.0203893	-0.00158389	-0.125779	0.0995436
-0.0192013	0.0105034	0.081094	-0.0208725	-0.123718	-0.0347651
-0.00934228	0.00184564	0.0157987	-0.0508456	0.0438926	0.0234564
-0.0171812	-0.0287987	-0.0283826	-0.0168926	0.00715436	0.0216376
0.00130872	0.0251745	-0.0279463	-0.0388456	-0.0135101	-0.0394899
-0.0322013	0.0287248	-0.0255906	0.038	-0.0120671	0.101215
-0.0510336	-0.0209597	0.00546309	0.182933	0.143389	0.0838725
-0.0141409	-0.0649262	0.0404228	-0.0268926	0.0568591	0.129208
-0.0278993	-0.0723356	0.0425839	-0.000557047	-0.0396644	0.0818523
-0.000174497	0.0209597	0.0251544	-0.0569799	-0.00763087	0.0193423
0.0340738	0.00353691	0.0086443	0.0227919	-0.00791946	-0.0127248
-0.017	-0.0688389	-0.0223154	0.166537	-0.0532819	-0.204919
-0.000469799	-0.00541611	0.00291275	0.139074	0.0503423	0.0689128
0.0166376	-0.0191007	0.00514094	0.046745	0.10153	-0.000550336
0.0241477	-0.0371208	-0.0353087	0.00347651	-0.435617	0.00283893
0.0284295	-0.0247047	0.00865101	0.0139195	-0.0347852	-0.00536913
0.0262282	-0.0213423	0.014047	-0.128262	-0.070906	0.0263758
0.000872483	-0.00174497	-0.0248792	-0.0549195	-0.0211745	0.0598859
-0.0103691	0.0842148	0.00463087	0.00851678	0.154456	-0.0311275
0.000228188	0.0216711	0.0292282	0.011	0.025443	0.0157315
-0.00595302	-0.0117987	-0.128302	0.179732	-0.0142148	-0.0410268
-0.00386577	-0.141013	-0.0473624	0.000818792	0.066349	0.073953
-0.00186577	0.00184564	0.0297919	-0.00602685	-0.0177785	-0.0255705
0.0371745	-0.00244966	0.0608523	0.0335235	0.112477	-0.0613758
0.0307181	-0.0148591	0.0113557	0.0168792	-0.0150604	0.0171074
-0.0531342	0.0375235	0.0585705	0.0874228	0.0351611	-0.0468658
0.000805369	0.00722819	-0.0172013	-0.0603423	0.0136577	-0.0339933
0.00211409	-0.0254295	0.00595302	-0.0435638	0.0407651	0.0366711
0.0129664	0.0064698	0.0506577	0.0580738	-0.00197987	-0.0115772
0.00265772	0.0227517	0.0249597	0.025698	0.00792617	-0.00109396
-0.00948993	0.0934094	0.0121007	0.0341611	-0.111597	-0.0197315
0.0675302	-0.0103557	-0.233805	-0.0429128	0.00557718	-0.0438926
0.00446309	-0.153617	-0.0632617	-0.0127651	0.00632886	-0.00307383
0.0664161	-0.037698	0.0243624	-0.0288792	0.0507987	0.0420268
-0.0179128	0.0385034	0.0709396	-0.0197919	-0.0288658	0.103617
-0.00512081	0.0040604	0.0360671	0.181718	0.00095302	-0.0206242
-0.0103893	0.0391007	0.147322	-0.0221208	-0.280792	-0.00946309
0.0322685	0.00174497	-0.000838926	0.0205705	-0.00613423	0.0087651
-0.0182282	0.0113423	-0.0687248	-0.228087	-0.175013	-0.015255
-0.00196644	0.0539262	-0.0033557	0.00622819	0.00594631	0.0270268
-0.0390872	-0.0214295	-0.0369597	-0.0121678	-0.045302	-0.0688993
0.0233826	0.0271477	-0.0193893	-0.0298188	0.125242	-0.046094
-0.0136577	0.0279128	0.0162013	0.083443	0.070557	0.0197383
-0.0158859	-0.010953	0.0929933	0.0555705	0.00509396	-0.00694631
0.00603356	0.122544	-0.0993557	-0.716685	0.0224094	0.00802013
0.0196174	-0.00324161	-0.0165503	-0.0660403	0.0307315	-0.170013
-0.000577181	-0.0065302	-0.281812	-0.00112752	0.0788926	0.0924765
-0.00956376	-0.046698	-0.0295772	-0.0483154	0.000369128	-0.0572953
-0.00721477	-0.0498658	0.145523	-0.02	-0.152752	-0.0506242
-0.000630872	-0.0210738	-0.133067	0.033651	-0.0704564	-0.0413893
0.00336242	0.0166779	0.183074	0.0435369	-0.10994	-0.0285034
0.0187718	-0.0542617	-0.0221074	-0.00596644	0.0884027	-0.0303289
-0.00655705	-0.0754832	0.0986779	0.0986913	0.0264698	-0.0477315
0.00433557	-0.0513557	0.0524094	0.0203221	-0.0493557	0.0416107
0.00842282	0.0189262	0.0090604	-0.0434564	0.0167785	-0.0163221
-0.000268456	0.0433289	-0.0819866	0.0138188	0.0424295	-0.0102148
0.0444228	0.0160134	-0.00491946	-0.0440738	0.000409396	0.120228
0.0348389	0.00109396	0.0104966	0.0175973	0.0548993	0.0512081
-0.0207785	-0.0052953	-0.0851007	-0.0368792	0.0381946	0.0465101
0.069349	0.0937987	0.0132081	0.0389195	-0.0241544	-0.0115302
-0.0239463	-0.0410671	0.0256846	0.0135101	-0.0140872	0.00472483
0.0875973	0.0277383	-0.0170403	0.10757	-0.0092953	0.00699329
0.00167114	0.0489396	-0.0623893	0.00575168	0.018255	0.0940134
0.0024698	0.00643624	-0.00285906	0.134483	0.0483087	0.045906
-0.0400403	0.00185906	0.00150336	0.0121208	-0.653027	0.00548322
0.000127517	0.0215235	0.0974765	0.0343423	-0.197664	0.00432215
-0.0136913	-0.0242215	-0.0240537	-0.0409732	0.111899	-0.0573423
0.0134832	0.122497	0.0359195	-0.0149262	-0.00701342	-0.219544
-0.00138255	-0.0287987	0.0486779	0.0638389	-0.00665772	-0.0115101
-0.00536913	-0.0869933	-0.215248	0.0136376	-0.0375839	0.0365168
0.00236242	0.0253356	0.0310671	0.279584	0.00166443	0.0637785
-0.0145638	-0.193302	0.0280738	0.0901812	0.00546309	0.0289128
-0.00153691	0.0117852	0.0648322	-0.12055	0.0289329	-0.0354832
0.0157383	0.00362416	-0.00295973	-0.171671	-0.388161	-0.134141
0.000147651	0.0349396	0.035557	-0.0710134	0.108946	-0.0170067
-0.0050604	0.00263087	0.000496644	-0.049047	-0.101409	0.012698
0.00371141	0.00391275	0.0637047	-0.0367517	0.00583893	-0.0960537
0.000805369	-0.00759732	0.00052349	0.065	-0.0733691	-0.0571812
-0.00355034	0.00472483	0.238872	-0.0167047	0.0151141	0.018396
-0.00526846	0.0149463	0.0204966	0.0244497	0.0417651	0.00620805
0.0436644	0.0352215	0.00690604	0.0164698	0.0207852	-0.110141
-0.000738255	0.0450671	-0.0141141	0.0257315	0.0226174	0.0801946
0.0760336	0.00143624	-0.0503423	-0.0361208	0.0451275	-0.0419597
-0.00436913	0.0440067	0.0254832	-0.00269128	-0.103309	0.00632886
0.00312752	-0.00308725	-0.114087	0.0113691	-0.00997987	-0.771644
-0.00357718	0.0186711	-0.00109396	0.216463	0.039349	-0.0021745
0.0135369	0.0732282	-0.0210805	-0.0148725	0.0438993	-0.0209396
-0.0115436	-0.00240268	-0.00738926	-0.00118121	-0.269651	0.0125772
0.000597315	-0.0299866	0.014745	0.00822819	-0.0112752	0.0438054
-0.00749664	0.00630872	0.0667315	0.0552886	-0.0160201	-0.0361141
0.00430201	-0.0636443	-0.0236644	-0.0538322	-0.102148	-0.0393221
-0.00522148	-0.137195	-0.00520805	0.00681208	-0.016604	0.00814765
-0.028094	0.0445503	0.0262148	0.00371141	0.136597	0.0688389
0.0074094	0.00479866	0.0469195	-0.00504698	-0.0190336	-0.145208
0.00948322	-0.00284564	-0.0293624	-0.000268456	-0.134638	0.0167047
-0.0661879	-0.0144966	0.000946309	-0.0866846	-0.0735168	-0.0063557
-0.000885906	-0.017	-0.00790604	-0.114436	-0.112906	-0.105121
0.000422819	-0.0591275	-0.0559463	-0.0342752	-0.0394027	0.0196913
0.00698658	-0.0300268	0.0122013	0.0164161	-0.0391544	-0.0236577
0.0432617	0.00767785	-0.0207114	-0.0244362	-0.0139732	0.0237584
0.0515302	-0.0125839	0.0934899	0.0481477	0.0123356	0.0314631
-0.0167315	0.0396443	0.145154	-0.0275638	0.0133624	-0.00230201
-0.0052953	-0.0137785	-0.0259866	-0.158114	-0.0615369	0.100698
-0.0867919	-0.00997987	-0.168765	0.0289463	0.0416913	-0.051047
0.0241342	0.0107785	-0.0111141	-0.0397517	-0.0408188	0.0272282
-0.00125503	-0.00357718	0.0366577	-0.0350268	0.0104899	0.0659262
-0.000671141	0.023396	-0.0344698	0.0527248	0.140242	0.0174228
0.00797315	0.0449128	0.0444899	-0.0409866	-0.0888725	-0.00651007
-0.0117181	-0.0159262	-0.00633557	-0.0551611	0.00551007	-0.0642617
-0.00456376	-0.256195	0.0537114	0.00197315	-0.089443	0.0134094
-0.153101	-0.134859	-0.0143826	-0.0157987	-0.260282	-0.0450738
0.0548792	-0.0527181	0.026349	-0.0106711	0.0846309	-0.0366107
9.39597e-05	-0.0355906	-0.00181879	0.0552953	0.159221	0.0263557
0.00538926	0.0096443	0.0225235	-0.0145168	0.0304698	-0.402812
0.0814698	0.00365772	0.310644	-0.100745	-0.016698	0.074557
0.00724161	0.199872	0.0529866	-0.00677181	-0.0462953	0.0017651
0.0230537	-0.0187584	0.0470067	0.0651544	-0.0377315	0.00819463
0.00534899	0.0443691	0.078396	0.217886	0.00824832	0.00912081
0.00212752	-0.0157114	0.149738	0.027906	-0.127503	0.0287718
-0.0029396	0.00169799	-0.0120805	0.0430336	-0.0034094	-0.0680336
-0.0083557	-0.00314094	-0.0416644	0.0115369	-0.0143691	0.0316577
0.010396	0.0492416	-0.00326174	0.0754295	-0.154315	0.161832
0.00639597	-0.00436242	0.00514765	-0.0276242	-0.0709262	-0.0942617
-0.00975839	-0.00688591	0.00195302	0.0453557	0.0153423	0.0201946
0.169195	0.0339933	-0.00153691	0.0317919	-0.0540403	0.0363691
-0.000530201	0.00622819	-0.0554765	0.0169799	0.0066443	0.0505034
-0.00434228	-0.00734899	-0.0339732	0.0114295	-0.0304295	-0.00354362
0.00396644	-0.0118859	0.0222282	-0.00689933	-0.0239329	0.171651
-0.0273893	0.000369128	-0.0133154	-0.0825503	-0.00843624	-0.0814899
-0.0461611	0.0067047	0.0426107	0.150322	-0.0197383	0.00134899
0.000604027	-0.00955034	-0.00293289	0.0875168	0.156631	-0.00714094
0.00521477	-0.0062953	0.18947	-0.0212685	-0.0360134	-0.00504027
-0.0176242	-0.0056443	0.0228725	-0.00194631	-0.0684765	-0.0673826
-0.0215302	0.0333087	-0.00220134	-0.00534899	-0.0246711	-0.204826
0.039557	0.0815436	-0.00537584	0.00944295	0.0852886	-0.0319732
0.00839597	-0.0384094	0.0291141	-0.0392013	-0.00220805	0.000597315
0.000395973	0.000872483	-0.0293356	0.0138926	0.0634832	-0.0165503
-0.0130268	0.0656846	-0.0165973	0.0197114	0.00177181	-0.0220872
0.0171879	-0.0684765	0.0889866	-0.00808725	0.00707383	0.0332953
-0.0394362	0.024047	-0.0193221	-0.0266711	0.0568456	-0.00244966
-0.000765101	0.162463	-0.102503	-0.00445638	-0.172215	0.00289933
-0.0125973	0.0041745	0.00671812	-0.0122081	-0.0342148	-0.0309195
0.00819463	0.00467785	0.0263826	0.180483	0.0407315	0.0282685
-0.121624	0.0527248	-0.00285235	0.0699597	-0.0132685	-0.0174161
-0.0233624	-0.0259329	-0.035443	0.00171141	-0.0041745	0.0852416
0.0105705	-0.0486174	-0.0707718	-0.265503	-0.0179329	-0.0191074
-0.0192081	-0.10053	-0.0171477	-0.00199329	0.118933	0.0212282
-0.00798658	-0.00758389	-0.0438389	0.0351477	-0.0149597	0.119826
0.172933	0.0253758	-0.0219396	-0.00194631	-0.0943557	0.120879
-0.0352215	-0.00139597	-0.00810067	0.0858993	0.064604	0.0310738
-0.0150671	0.00578523	0.0268121	-0.075047	-0.00120805	0.0303289
-0.0126309	-0.00288591	-0.0182886	0.119	0.0185772	-0.00957718
0.0306577	-0.0570134	0.0883758	0.121329	0.260436	-0.0147785
0.0300805	0.000624161	-0.00367785	0.0216443	0.0751745	0.0245705
-0.0157919	-0.0234295	0.00885235	0.063906	0.035349	-0.0763624
0.0927987	-0.0681611	0.0215302	0.0678591	0.0400201	-0.056302
-0.00101342	-0.0188188	-0.0558188	-0.0674497	0.0420336	0.113564
-0.0110604	0.196047	-0.0129262	0.117993	-0.00163087	0.0163758
0.00320805	0.00220805	-0.137718	-0.106671	0.073953	-0.0921342
0.00591946	-0.0277248	-0.0948859	-0.0331074	0.0185369	0.0771544
0.00608054	-0.00383893	-0.209993	-0.037396	-0.00865772	0.00416107
-0.0121745	0.0458725	0.0710268	0.0176577	-0.021604	0.0329732
0.00420805	-0.060651	0.0178121	0.00844295	0.0328121	0.00775168
-0.0137919	-0.00152349	0.0425436	0.0190268	-0.135477	-0.390081
0.00710738	-0.0605034	-0.0695101	0.0375906	0.0321409	-0.0082349
0.00936242	0.054047	-0.0825302	-0.0106711	0.186067	-0.068
0.0177852	0.00953691	0.00787248	0.0127651	0.265456	0.0619664
0.00304027	0.00702013	-0.0375638	-0.0174966	0.0543758	0.0272886
-0.0148859	-0.0318054	0.0205906	0.189054	-0.251503	0.0216779
-0.103242	-0.025745	0.00689262	0.0295436	0.0207383	0.0456913
-0.0125436	-0.00362416	-0.0175839	-0.139685	-0.0394899	0.0523624
-0.0523557	0.000503356	0.00449664	0.0315302	-0.0121074	0.0180403
0.0044698	-0.0412081	0.00765772	-0.00461745	0.0312081	-0.00485235
0.0100872	0.0271946	0.0594094	-0.0170537	0.000261745	0.110933
0.00261074	-0.0200604	0.00296644	-0.0142617	0.0343154	0.0228456
-0.0460067	0.0230738	0.000127517	0.000939597	-0.0344295	-0.0290805
0.0342617	0.0863691	-0.165544	0.0111745	-0.0584295	-0.0205906
0.0534765	0.0141074	0.00179866	0.0542148	-0.018302	-0.0177987
0.0106376	-0.0150872	0.154195	-0.00675839	-0.0498188	-0.00596644
0.0272349	0.0184295	-0.0134564	0.019443	0.00173826	0.050698
0.128953	-0.00428859	-0.140369	-0.0692819	-0.0157517	-0.0144362
0.0322081	-0.175711	0.0432886	0.039047	0.157953	-0.0945772
-0.00815436	-0.0605839	-0.0189597	-0.0224295	-0.0278389	0.0202013
0.0027651	0.0603691	-0.0288591	-0.0413758	0.0564899	0.0401275
-0.00919463	0.0204295	0.00931544	0.0152349	-0.0717718	0.040047
0.0215168	0.00480537	0.0584698	0.0273154	0.0146376	-0.00866443
0.0446913	0.0329799	0.244	0.216678	-0.00167785	0.0819262
-0.0167383	-0.0503221	-0.0561946	0.0777517	0.0407919	-0.109866
-0.0163289	0.00116107	0.112242	0.0567584	-0.112765	0.00710738
0.00493289	0.000644295	0.0439262	0.0199597	-0.32747	0.0154228
-0.0641611	-0.0831141	-0.0533893	-0.0503893	0.0950403	0.0134161
0.0957248	-0.0344899	0.0139866	-0.0138121	-0.0379866	0.0980604
-0.00498658	0.0366107	0.00208054	0.0186577	-0.0687248	0.166658
-0.0131275	0.0547785	0.143624	0.000187919	0.0411275	0.058302
0.00626846	-0.0104362	0.0205302	0.0832215	-0.0289933	0.0120201
-0.00648993	0.0201007	-0.00955705	0.00297315	0.0141342	-0.029443
-0.137805	0.00407383	-0.0167651	-0.0428658	-0.00298658	0.00575168
-0.010953	-0.0315839	-0.0071745	-0.101262	-0.0804228	-0.199738
-0.00374497	-0.181691	-0.0925973	0.0205973	-0.0750134	-0.0102349
0.0425034	-0.104188	0.00910067	-0.0867584	0.0398993	0.0539262
-0.00434899	-0.187852	-0.00122148	-0.0409262	0.147248	0.0182483
-0.0148456	-0.0555906	-0.0429597	-0.241765	0.00622819	0.0964966
0.120295	0.00661074	0.0321007	0.0180604	-0.0219329	-0.0167114
-0.00714094	0.0697651	-0.136517	0.00936913	-0.0341745	0.0137919
0.0308859	-0.0114631	-0.027255	0.298134	0.0119664	-0.020443
0.0113893	0.0151879	0.0245973	-0.00963087	0.174255	-0.0214295
-0.00573826	-0.0300738	0.0735034	0.00419463	-0.0145168	0.00512752
-0.00422819	-0.0327718	0.0182752	-0.0528255	0.0714698	0.0194899
0.00386577	0.00621477	0.0374161	-0.0178926	0.0471611	-0.0361745
-0.0408322	0.133235	0.014906	0.0100738	0.0261812	0.257383
-0.00826846	0.000114094	0.0124027	-0.0111678	-0.116221	0.0520336
-0.0134698	0.0245436	0.0686376	0.0324295	0.0876174	0.0928725
-0.00052349	-0.000899329	-0.0565235	-0.0352215	-0.0268993	-0.0589195
-0.00178523	0.016745	-0.0286309	0.0130201	0.0270872	0.0335906
-0.0253826	0.00920134	0.000691275	0.00809396	-0.00953691	0.00038255
0.0099396	-0.00568456	0.0805973	-0.000201342	-0.163705	0.0243356
-0.00624161	-0.0112148	-0.0289329	-0.048604	0.0194832	0.0254362
0.00324832	-0.0136577	0.00975839	-0.0223087	-0.0730067	0.109926
0.0233758	0.00320134	0.0525168	0.0108121	-0.000221477	-0.223765
-0.0321275	-0.0481946	-0.0342349	-0.00199329	0.0442617	0.00786577
-0.030651	0.038443	-7.38255e-05	-0.00033557	-0.0337852	0.401228
-0.0327718	-0.0414832	-0.035651	-0.000503356	0.000234899	0.0165906
0.0772148	0.00057047	-0.0220604	-0.0118993	0.0467718	-0.0163356
0.0135906	-0.136054	-0.0579396	0.0232013	0.0407181	-0.0106443
-0.00606711	0.013557	0.00587248	-0.0249799	-0.00857718	-0.00802013
0.00633557	-0.036745	0.029698	0.0501074	0.0574631	-0.0759396
-0.0748389	-0.0521007	-0.101913	0.0422617	-0.0563087	-0.101805
-0.00334899	0.0402013	-0.0992953	0.340859	-0.00753691	0.0542282
-0.00451007	0.0133758	-0.088651	0.102839	0.00405369	0.0128255
0.00110067	0.00208054	0.0112148	-0.0168658	0.0481879	-0.0700604
-0.00179866	-0.0352416	-0.0311275	0.018	-0.0298993	-0.00411409
0.000731544	0.0179597	0.00286577	-0.00268456	-0.0180268	0.0766376
-0.0164966	0.0924765	0.0380134	0.0650872	-0.00698658	-0.402517
0.0223423	-0.0999664	-0.0113154	0.0168322	-0.0503356	0.0446779
-0.0202013	0.0119732	-0.0144698	-0.00475168	0.0241611	0.447617
0.00321477	0.0264832	0.0181275	0.0211946	-0.0191141	-0.011604
-0.0151745	0.0140671	-0.0527181	-0.0102349	-0.0794631	-0.0515302
0.0119262	0.0407987	-0.031745	-0.0418859	-0.0068255	-0.0286577
0.0105705	-0.0387047	-0.0562081	-0.0162349	-0.000114094	0.0534698
0.00759732	-0.00931544	0.028349	0.015443	-0.0505973	0.0433624
-0.0313356	-0.00518792	-0.153302	0.0266443	-0.0529262	0.0699195
0.00121477	0.0218658	-0.0297315	0.0277852	0.0435503	-0.035953
-0.000214765	0.0255705	0.0208322	0.0846644	0.065047	-0.0248658
-0.00865101	0.0829664	0.225282	-0.0108255	0.00771812	0.0353826
-0.0772416	-0.0807114	-0.0230604	-0.122416	-0.0480403	0.0343557
-0.0657785	-0.0378993	-0.077698	-0.00865101	-0.177879	-0.0022953
-0.00500671	-0.0212685	-0.0209732	0.00434228	-0.0229866	-0.0011745
-0.00763087	0.0651946	-0.0564295	-0.00939597	0.057906	0.0262617
0.0451141	-0.00566443	-0.245987	0.0329664	0.030604	0.00885235
0.00355705	0.000751678	0.0504228	-0.00212752	0.215812	-0.107047
-0.0303154	0.130107	-0.0755503	0.0450671	0.0349329	0.00371812
-0.00408725	-0.0067651	0.013	-0.111463	-0.00973826	-0.0204161
-0.0209262	0.0118389	-0.024396	0.0341611	-0.0758121	-0.118463
-0.00595973	-0.0152013	-0.0913087	0.0665503	0.13651	0.0288054
-0.0132617	-0.00987248	0.000241611	-0.0914295	-0.0635369	-0.0124362
0.00114094	0.0381812	-0.028302	-0.00302685	-0.0201879	-0.0289262
-0.0269866	0.0657047	-0.103846	-0.162517	0.119953	0.00288591
-0.00308725	0.00243624	0.0408725	-0.135805	0.0225839	-0.0437047
0.00563087	0.0154497	0.00615436	-0.00647651	0.00491946	-0.130745
0.0129732	-0.0272148	0.0457584	-0.0692483	0.149631	0.141255
0.0141342	0.0154295	0.0285034	0.145993	0.0268188	-0.0177047
0.0044094	0.0142148	-0.185597	-0.018651	-0.0441611	-0.012302
0.00266443	-0.00285235	-0.00692617	0.0360134	-0.00420805	0.0222148
0.00198658	-0.0546174	0.00990604	0.0712215	-0.00704027	-0.00357718
0.159	-0.0753624	-0.0514832	0.018	0.0962416	-0.0442282
-0.0596779	-0.00110738	0.0470805	0.0280805	-0.0571477	-0.0435772
0.0187852	0.0544631	0.0185638	0.00416107	0.0462081	-0.0432886
0.00603356	0.00221477	0.00602013	-0.0161208	0.0136644	-0.00505369
0.00356376	-0.0194497	-0.0186242	0.0100403	-0.011745	0.0129262
-0.00085906	-0.0428792	0.0281007	0.0189799	0.0170134	0.000187919
-0.00862416	0.110302	-0.0853423	0.00350336	0.119906	-0.079651
0.0152752	0.00562416	-0.0470336	-0.0128389	0.042396	0.0213691
0.0309195	0.184584	-0.028302	-0.00505369	-0.0833758	0.0445638
-0.0034698	0.0582013	-0.0270134	-0.129409	0.0771678	0.0509933
-0.0235302	-0.0815034	0.0389463	-0.0927181	0.0795369	-0.0250537
-0.012698	0.0209396	-0.0118792	-0.000751678	-0.0773356	0.0154698
-0.00479195	0.131034	-0.0349664	-0.0558523	-0.0581611	-0.019604
-0.0480403	-0.127919	0.247503	0.0254899	0.0313154	0.0295168
0.00214094	-0.153564	0.0886443	0.0669799	-0.0025906	-0.00936913
0.293409	-0.0262282	-0.0761074	0.0693691	-0.0524228	0.0233356
0.00426174	-0.050094	0.122644	-0.0301745	0.0097047	0.00443624
0.0225772	-0.0130805	0.000818792	-0.0101208	-0.0225705	0.0208591
-0.0380134	-0.00426846	-0.000624161	0.0584832	0.0193154	0.0167987
0.111617	-0.0700067	-0.108577	0.0252886	0.00912081	-0.0340201
0.0768121	0.0190201	-0.0254631	0.00216107	-0.0351342	0.0153893
-0.00387248	0.0568389	0.0776242	0.127926	-0.0162886	0.0204765
0.169208	0.0159195	-0.00827517	-0.315752	-0.0340671	0.092255
-0.130591	-0.102215	0.00771141	0.0375503	0.103772	0.0157919
-0.000469799	0.0268389	-0.0264564	-0.0198121	0.0160134	-0.0184698
-0.0266779	0.0302685	0.0195369	0.106396	-0.0569933	0.0331074
-0.0107047	-0.0521275	0.0253624	-0.0104161	0.0954698	0.0633221
0.0229732	-0.131819	-0.0111208	0.00945638	0.0107248	0.0338523
-0.00567114	-0.00734228	0.0379396	-0.0203624	-0.055349	-0.0931208
0.095349	-0.114993	-0.0806846	0.0158859	0.0105705	0.353503
-0.264906	0.00512081	-0.0162685	0.0103289	0.0339933	-0.00251678
-0.0157651	0.139356	-0.00309396	-0.00193289	-0.0838993	0.016906
0.0292953	-0.0663758	0.216537	-0.134128	0.0793624	-0.0844362
0.0187248	0.0504564	-0.0179262	0.0195638	-0.194289	-0.0895034
-0.00878523	-0.00757047	-0.374409	-0.00326174	0.0319933	0.0200336
0.0286443	-0.0339933	0.0330067	-0.0611074	-0.0152617	0.00883893
0.000409396	0.0136644	-0.00236913	-0.0172886	-0.0605772	0.0375436
-0.0463221	-0.00405369	0.0402081	0.417148	-0.0704362	0.0104832
-0.0674966	0.0671074	-0.0883423	-0.0534161	0.0959262	-0.169926
-0.031906	-0.164799	0.562671	-0.0430604	0.0112349	0.160893
-0.199772	-0.0112685	-0.131698	0.0264564	0.345624	-0.0308725
0.00221477	0.000422819	0.0617718	0.0252215	-0.211463	0.0367114
0.00261745	0.0502752	0.00673826	-6.71141e-05	0.0154899	-0.131779
-0.0248591	-0.174477	-0.484779	0.0630403	-0.110477	0.0394832
0.0207785	0.0111879	-0.0963758	-0.141195	-0.192101	-0.0364027
0.00593289	-0.00210067	0.00960403	0.00949664	0.0926174	-0.0383289
0.00381208	-0.0124564	0.0234497	-0.0361342	-0.180779	-0.0238926
-0.0143221	0.00732886	-0.0117852	-0.0427114	0.103	-0.0194832
0.0451879	0.0188658	-0.0298121	-0.00628188	-0.00590604	0.0413154
0.00161745	-0.00698658	0.0401477	-0.198195	-0.0186913	-0.0131477
-0.0133087	-0.0072349	-0.281685	0.0650201	-0.00052349	0.0534631
-0.0188389	-0.0354027	-0.0163893	0.0613893	0.049557	-0.0248054
-0.00743624	-0.0384832	-0.0190336	-0.0378591	0.0776309	-0.0903826
-0.0391477	-0.0187651	0.0848121	0.107409	0.152174	0.0130134
0.0227785	-6.04027e-05	0.0140738	-0.00193289	0.294302	-0.0616644
0.0157852	-0.0431007	-0.0186846	0.169423	0.00883221	-0.00218792
0.042651	-0.111	0.0111074	0.0799329	0.0791946	-0.00598658
-0.032906	-0.0514161	0.0656644	-0.0684362	0.00849664	-0.0168591
-0.00251007	0.136711	0.189644	-0.00922819	0.0479732	0.000993289
-0.00600671	0.0242148	0.0121678	-0.0047047	-0.0475973	-0.0494161
-0.0276711	0.0151342	-0.00841611	0.0218859	0.0216779	-0.0640403
-0.00630201	0.0351477	0.0169866	-0.203604	-0.0840872	-0.0509396
0.000731544	0.0199195	-0.064557	-0.00033557	-0.00565772	-0.0332282
0.00495302	0.00536913	-0.0649463	-0.0153087	-0.00757047	-0.00636913
0.0688725	-0.0355705	-0.0585101	-0.0426577	-0.0158725	0.00828859
0.0187248	0.122785	-0.103826	0.043396	-0.023906	0.0320805
0.0108456	0.0355705	0.0589664	0.00980537	0.0251208	0.00256376
-0.0513893	0.0747852	-0.00371812	-0.0685369	0.217396	-1.06142
0.00489933	0.0842013	-0.0195772	0.016094	0.0487383	-0.0846242
0.00634899	-0.000550336	-0.0875034	0.0749933	-0.0744497	-0.0474497
0.00958389	0.171685	-0.142423	-0.0130671	-0.136638	0.0228993
0.0122752	0.0380336	-0.0268389	0.0103691	-0.0318054	0.151409
0.063906	0.0893289	-0.00855034	0.00255705	-0.0115034	0.0244832
-0.0558523	-0.0276309	-0.0110134	0.0132282	0.132611	0.0412953
0.17355	-0.0237651	0.0214362	-0.0704027	0.0620067	0.0635839
-0.0014698	-0.0744362	-0.00889262	0.0201275	0.0136711	-0.0750671
-0.0212953	-0.0271946	0.0345436	-0.165034	-0.0658188	0.0383154
0.0436711	-0.0182416	-0.0159396	0.014302	-0.075094	-0.138886
-0.000261745	0.0199664	-0.00561745	0.0228389	-0.0152282	0.0112483
0.0168926	-0.00506711	0.158725	-0.0022953	-0.0285168	0.037443
0.0140067	-0.0399128	0.0125436	-0.13853	0.0358121	0.0887114
-0.0157852	-0.0489933	0.0824228	-0.0422148	-0.0120738	0.240483
-0.123799	8.05369e-05	0.133658	-0.11294	0.00338255	-0.0402685
0.00838255	0.0101409	0.14557	0.0943154	0.0671409	0.0115705
-0.00285906	-0.0407919	-0.0075906	0.14798	0.200752	0.0565168
-0.0191477	0.0531946	-0.00387248	0.11306	0.00607383	-0.0195705
-0.0274631	0.00779866	-0.0637383	0.0560872	0.00206711	0.00627517
0.0288389	0.00284564	0.0431611	0.0479329	0.0187248	-0.341711
-0.000563758	-0.0106711	0.00753691	0.172557	0.122644	-0.0533289
0.0128658	0.306362	-0.0313087	-0.284034	0.212899	-0.00379866
-0.0059396	0.0200134	0.0245436	0.0613826	0.284826	0.0131141
-0.0608456	0.26755	0.0041745	-0.0777047	0.0164497	-0.137235
-0.0491678	-0.000416107	-0.00757718	0.159584	0.0954564	-0.0752685
-0.000214765	-0.0360067	-0.539383	0.224027	-0.00549664	-0.0141477
0.00125503	-0.0552483	0.0187248	-0.0129664	0.0170134	-0.0598658
-0.0152819	-0.0196644	-0.00115436	0.0380201	0.0906309	-0.0665436
0.0105235	-0.0458456	0.00467785	-0.0658188	0.0221678	0.0719329
-0.0335503	0.300034	-0.0377651	0.0345839	-0.105262	-0.0104765
-0.0425168	-0.00810067	0.0211879	0.192832	0.0453758	-0.0341141
-0.00109396	-0.011651	0.0691544	0.161416	-0.0065906	0.00238926
-0.00873154	0.0307181	0.00291946	0.0179597	0.160698	-0.0434295
0.0553826	-0.0105503	0.0065302	0.15843	0.0354497	-0.00628859
-0.170691	-0.101893	0.20206	-0.00561745	0.0162148	-0.096255
-0.0287987	-0.00416779	0.0391477	-0.105027	0.00295973	0.0398456
0.0209597	0.0521812	0.0461342	0.0461879	0.0230268	-0.000187919
-0.0688389	-0.0324765	-0.016396	0.0568523	0.117919	0.0197315
0.169154	-0.0034698	-0.0258456	0.00438255	-0.0527517	-0.000744966
-0.0371208	-0.0174899	0.0305705	0.168893	-0.00387919	0.105201
-0.00174497	-0.119671	0.062396	-0.0352013	-0.0164295	-0.00738926
0.0842148	-0.0255369	-0.0821946	0.103772	0.144819	0.0103289
0.00722819	0.0835436	0.00651007	0.015255	-0.140893	0.00148322
-0.153617	0.212651	-0.10294	0.00807383	0.0573154	-0.00881208
-0.0214295	0.0058255	-0.000818792	0.0202886	-0.0543557	-0.000147651
0.0279128	0.233483	0.0175906	-0.0512148	-0.0417383	0.042047
-0.0754832	0.0178859	0.113477	-0.00304027	-0.0247919	0.0297584
0.0189262	0.0603154	-0.0692953	-0.00468456	-0.0280134	-0.0380805
0.0937987	0.0795503	0.107087	-0.0328389	0.0371275	-0.0128054
0.00185906	-0.00130201	0.0113423	-0.00242282	0.0117718	0.0471275
0.0253356	-0.465356	-0.163691	0.129208	-0.169644	0.00525503
0.00391275	-0.00909396	-0.0316711	-0.113879	0.0174362	-0.031745
-0.0299866	0.0562819	-0.00588591	-0.00536242	0.0269463	0.0647047
0.0445503	0.0419664	-0.0188792	0.232497	-0.0428255	0.0671208
-0.0125839	0.00196644	-0.0207987	-0.00856376	0.112832	0.0356711
-0.0159799	0.010255	-0.000771812	0.0169732	0.0172416	0.124973
-0.00357718	-0.0375906	0.0214564	-0.0141678	-0.00162416	0.0857852
0.023396	-0.0632886	0.0275168	0.00494631	-0.121409	0.0679933
-0.0187584	-0.0248322	-0.0279128	-0.0287248	0.197886	-0.172671
-0.00314094	-0.000328859	-0.0121678	-0.0590604	-0.0139195	-0.0798188
-0.00734899	-0.173953	-0.046	-0.0451879	0.0714497	0.0655235
0.024047	0.053953	-0.00415436	-0.0612953	-0.0211812	-0.0139195
-0.0681611	0.00894631	0.0797584	-0.0856846	-0.126148	-0.0917047
-0.0218322	-0.0418322	0.00948993	0.42398	0.0122483	-0.363658
-0.0441074	0.0168926	-0.0317919	0.11896	-0.0213087	0.0632215
0.00702013	0.0149195	0.0399664	0.0507248	0.19102	-0.0351074
-0.00362416	-0.00203356	-0.014396	0.0211409	0.0933423	0.0201409
0.0230738	-0.148523	-0.0842617	-0.022	-0.0248725	-0.0491342
0.0141074	-0.0868054	0.0702886	0.00651678	-0.109013	0.00659732
-0.00428859	0.0396376	-0.257356	0.0344564	0.0167785	0.0164966
0.00480537	-0.000261745	-0.015906	0.0592282	-0.046906	-0.0270604
0.00116107	-0.0142685	-6.04027e-05	0.00944295	-0.109322	0.106423
-0.00669799	-0.00725503	-0.224034	-0.118725	-0.0540403	-0.0460671
-0.0104362	0.0171275	0.230658	0.209745	-0.022255	0.00990604
0.00320134	0.0729799	-0.025651	0.10853	0.134852	0.0265034
-0.0481946	-0.0415839	-0.0217584	0.0543087	-0.0945772	0.0223154
0.00057047	-0.0535369	0.0246577	-0.012953	0.0111007	0.0170604
-0.0999664	-0.0161745	0.0541275	0.0174228	-0.000711409	-0.0451007
-0.0807114	-0.0994564	-0.109463	0.0438456	-0.0609799	0.120188
-0.0212685	-0.118087	-0.0714497	0.00461745	0.325262	0.0781879
-0.0935705	0.00343624	0.0249463	-0.0219128	0.0223893	0.0100067
0.109289	0.0192483	0.182087	-0.0433826	-0.00389933	-0.0354362
0.00221477	0.000261745	0.000657718	-0.199	0.0235034	-0.118913
-0.0194497	0.227899	-0.123779	-0.0311946	0.00575168	0.0223691
-0.0428792	0.126409	0.00038255	-0.0313423	-0.0314966	-0.0274966
0.110302	-0.283779	0.0644228	0.0180738	0.0250403	0.0702282
0.131034	-0.0191611	-0.0347852	-0.00856376	-0.0386577	0.00677181
-0.0262282	-0.00565772	-0.190248	0.118698	0.00374497	-0.0175638
0.159805	-0.0315906	0.0120671	-0.0575638	-0.0458456	-0.0784295
-0.174477	-0.0267718	0.031	0.0296309	0.222899	-0.0303758
0.00404027	0.00132215	0.0488926	-0.0399664	-0.0118792	0.00863758
0.0168926	-0.0980872	0.081557	-0.000127517	0.0342752	-0.0798725
-0.0994564	-0.104201	0.0713356	-0.0172416	0.00885235	0.069557
-0.119456	-0.0261141	-0.0214899	0.0383893	0.19853	-0.131886
0.0274094	0.0469933	-0.0863893	0.000402685	0.184208	-0.0174564
-0.00638926	-0.067953	0.045302	0.0699866	-0.00316107	-0.199235
-0.0191409	-0.114342	0.0149799	-0.0148322	-0.00395302	-0.128456
0.0045302	-0.0235034	0.00487248	-0.0137047	-0.0922819	0.113081
0.018	0.0174765	0.0431611	-0.068396	-0.0505168	0.0387852
-0.0168725	-0.00463758	0.00563758	0.0873826	-0.00475839	0.054443
0.0906577	-0.034094	0.00839597	0.0437651	0.0181074	0.0451007
-0.00308054	0.0563557	0.0047651	-0.0169262	-0.0258591	0.0255034
-0.00426174	-0.0308322	-0.0588389	0.0118993	0.00581208	0.0207383
-0.00565101	-0.00661745	-0.0210805	0.0871074	0.119946	-0.0717383
-0.00251007	0.14951	0.0245302	0.00333557	0.0105436	0.255933
-0.00584564	-0.485255	0.0147248	-0.392832	0.00865772	-0.0714228
0.000302013	0.0420738	-0.0670134	-0.0331074	0.0480268	0.118671
0.00137584	0.00656376	-0.0311611	0.402624	0.0386846	-0.0425034
0.124336	-0.00319463	0.0381409	-0.0111342	0.0348389	0.738685
0.0232819	-0.119456	0.00960403	0.00448993	-0.060255	-0.0561812
-0.0118255	-0.00424832	0.0772148	-0.111067	-0.0100268	0.0430872
0.0259799	0.0165973	0.520893	0.261161	-0.0681678	-0.16096
-0.017443	-0.0536174	0.478356	0.291094	0.0378188	0.314503
0.0047651	0.183262	-0.0668188	0.0239262	0.0172081	0.515081
0.00205369	0.0100067	0.0703826	-0.178973	-0.11845	-0.00567114
-0.0741342	-0.00156376	0.210872	0.0614094	0.158443	0.0319329
-0.0111275	0.0035906	-0.0338523	-0.00643624	0.719168	-0.537705
-0.052953	-0.0309329	-0.00163087	-0.102772	0.0114362	-0.0164899
0.000389262	-0.0188859	0.113617	-0.00173826	0.10596	0.00265772
0.00763087	0.0139664	0.026651	-0.0154765	0.140383	-0.00515436
-0.0132886	-0.0166174	0.111128	0.00113423	0.370141	-0.106779
0.0287114	-0.00909396	-0.0561208	0.107852	-0.0803624	-0.0340872
-0.0713087	-0.0985302	-0.0601074	0.0587584	0.00589262	0.113872
0.110107	-0.0854832	0.00994631	0.0158658	-0.102248	0.0110336
0.000214765	0.0541409	0.0198121	-0.414678	0.0833221	-0.000825503
0.00854362	0.0738725	-0.203248	-0.00408054	-0.0332483	0.0571879
0.0116577	0.0365302	0.225416	0.0554832	0.00112081	0.147423
0.00114094	-0.00328859	0.264899	-0.031094	0.021	0.0468523
0.211852	0.0909128	0.0678658	-0.103403	-0.10147	-0.128148
-0.0339664	-0.0243826	0.225973	0.0419933	0.0226779	-0.0661611
-0.0763624	0.0336376	0.438718	0.00907383	0.812349	-0.0799262
-0.0277181	-0.00994631	0.567309	-0.0738926	-0.0665839	0.0510201
0.00271812	0.00033557	0.215591	-0.0555101	0.210886	-0.0600134
0.0598389	-0.115691	-0.20006	0.0334631	0.0542215	-0.10545
0.000637584	0.0072953	-0.00592617	-0.00672483	-0.0205101	0.0240336
0.000281879	0.0167651	-0.0575235	-0.114544	-0.233591	0.141805
-0.0205302	0.150369	-0.0537383	-0.0451007	-0.0720134	-0.0110134
-0.0571745	-0.0164631	-0.0141141	0.00759732	-0.0922483	-0.00657718
0.0310336	-0.0811611	0.0312349	-0.0443758	0.201792	-0.180148
-0.00498658	0.0430403	0.000932886	-0.0224899	-0.109597	0.0474966
-0.00598658	-0.0437584	0.00442953	-0.0842617	0.0941745	0.013604
-0.0106309	0.0185772	-0.0247047	0.0386644	0.0181409	0.0297383
0.00192617	0.0781745	0.0165503	-0.191329	0.0194832	-0.0227651
-0.0323356	0.00395973	-0.109987	0.0971208	0.0387785	0.0370604
-0.0129195	0.247906	0.000657718	0.0137987	0.0938121	-0.178497
-0.0235973	-0.0694765	-0.177027	0.104987	-0.00432215	-0.100651
0.00610067	-0.0433758	0.00920805	0.0243826	0.0274631	0.0145638
-0.00261074	0.0237584	0.00749664	0.0064094	-0.0101275	0.0688591
0.13002	0.00783221	0.009	0.0158725	-0.0191678	0.0916644
-0.012745	-0.0089396	-0.0140872	-0.466409	-0.00479195	-0.0213826
0.00110738	-0.00710067	0.0121946	-0.0919799	0.0438121	-0.0287785
-0.0333557	-0.00922148	0.0332349	0.0515503	-0.0321879	0.00585906
0.039745	0.185638	0.0212282	-0.0294228	-0.00626846	0.00936913
0.00397987	0.00183893	-0.00362416	0.0109664	0.0448389	-0.0594362
-0.0211879	0.00958389	-0.0132886	-0.0206242	-0.00910738	-0.00090604
-0.0216779	0.0453289	0.0161342	0.134624	-0.00916107	-0.12604
0.00308054	0.672879	0.0342349	-0.0363356	0.0401946	0.0456779
0.00285235	0.371	0.0127517	-0.046	-0.0247383	0.0749262
-0.00057047	0.125047	-0.000302013	-0.045745	0.0154631	-0.00702013
-0.00254362	0.16402	-0.023094	0.235007	0.0642819	-0.233221
-0.00667785	-0.0215503	0.00750336	0.0672617	0.0092953	0.0076443
-0.00748993	-0.0178658	-0.00728859	-0.0383087	-0.389913	0.0145906
-0.00594631	0.0045302	0.0239329	0.0687248	0.00245638	-0.0805101
0.00971812	0.00271812	-0.0187852	0.00230201	0.00607383	-0.0961745
-0.0635839	0.00110738	-0.0872617	0.107597	-0.0235235	-0.0445839
-0.0477785	-0.0216779	-0.0217785	0.173409	-0.0822349	0.0543221
-0.0357181	-0.00057047	-0.0108054	-0.031698	0.0257114	0.190416
-0.00527517	-0.0582416	-0.0130872	0.00169799	0.0481208	-0.0563758
0.059349	0.0275839	-0.0618591	-0.00942282	-0.0663423	0.0484295
-0.00826174	0.0127517	-0.121087	0.0331409	-0.0284765	-0.152765
-0.0211745	0.0620134	0.058745	0.00150336	0.00314765	-0.0408456
0.00710738	-0.0733289	-0.00851678	0.0125705	0.0732819	-0.0089396
-0.00868456	-0.0108926	-0.0165034	-0.00969799	0.572362	0.349779
0.00215436	0.00908054	-0.0356309	0.0374832	0.0315436	0.0391275
-0.000536913	0.0325906	-0.0293557	-0.145255	0.0513691	-0.0284631
0.0148725	-0.021698	-0.0241812	-0.106966	0.047651	-0.0106577
0.023604	0.0114631	-0.00753691	0.0186174	0.106	0.170859
0.0168456	0.00436242	-0.00593289	-0.00157718	-0.0328926	0.0292215
0.00853691	-0.013047	-0.231242	-0.28198	0.00288591	0.0142416
0.000637584	0.00372483	-0.356658	-0.0701342	0.0756846	-0.0751477
-0.0582416	0.00702685	-0.0292685	0.0817852	0.055745	0.00295302
-0.0144966	-0.0302483	0.495671	0.166779	-0.00344966	0.131886
-0.0027651	-0.0223289	-0.0202148	0.0375168	0.104074	-0.0781678
0.0275839	0.0221812	0.0247517	0.00753691	0.000812081	0.0109597
0.0138456	0.0552617	0.043906	-0.0879933	-0.00259732	0.0219799
-0.00532215	0.0212148	-0.0298188	0.0291141	0.184812	0.145047
0.00538255	-0.00372483	0.0261745	-0.0981007	0.0625101	-0.100933
0.00108054	0.012604	-0.062953	0.0435034	-0.184456	-0.0794631
0.0322617	0.00187919	-0.0490604	-0.0447517	0.00403356	0.0472953
0.0127517	-0.00303356	0.106376	-0.0895436	0.111114	0.0491007
-0.112503	0.0179866	-0.112611	-0.119456	-0.0134899	-0.0927651
0.00727517	0.0329664	0.109946	0.00220134	0.0154094	-0.00157718
0.0620134	-0.0264027	-0.0172886	0.0315302	0.0127315	0.0252617
-0.0054698	-0.059651	-0.0545369	-0.0278859	-0.0706376	0.0129597
-0.00204027	0.0248188	-0.0106913	0.0372349	0.0859463	-0.0224966
0.00842282	-0.139483	0.0185772	0.00599329	0.203436	0.158362
-0.0167852	0.0460201	-0.324872	-0.0134094	-0.0195772	0.0210134
0.0121074	0.0276309	0.142591	0.0324497	0.00194631	0.00874497
-0.00985906	-0.0130671	-0.0982349	-0.0176711	0.068906	0.0419732
0.00606711	0.00728859	0.0251409	-0.0306107	0.0174094	-0.00938926
-0.0170872	0.00748993	-0.10598	0.078396	0.0226711	-0.0473356
-0.0456309	0.178235	-0.056396	0.00791946	-0.00568456	-0.0485101
-0.0170268	-0.00126846	0.0254765	-0.0420805	0.027255	-0.0824631
-0.0323826	0.0447651	0.021255	0.021698	0.0406174	0.00109396
-0.00965772	0.00210738	0.0128054	-0.0244564	0.0431074	0.0717315
-0.00611409	0.0284497	-0.0302148	-0.077255	0.0418859	0.0170537
0.00473826	-0.00285235	-0.00914765	-0.0230268	-0.0425503	-0.130262
-0.0200671	0.0202483	-0.0138859	0.00939597	-3.3557e-05	0.0342349
-0.0733289	-0.0275101	0.00569128	0.0829128	-0.0212081	0.000872483
-0.0393154	0.00442282	0.0369128	-0.0147718	-0.232839	-0.155792
-0.00194631	0.00596644	0.150987	-0.310698	-0.0361208	-0.246792
0.0247785	0.0121879	0.00809396	-0.0193758	0.0964899	-0.00836242
-0.0108926	-0.0593624	0.0150403	-0.029349	0.0527718	0.191134
-0.0260201	0.00867785	0.0227517	-0.0204228	-0.0316711	-0.0721745
-0.00696644	-0.00920805	-0.0287852	0.133376	0.0302013	-0.0108456
0.00908054	0.014	0.0873624	0.0257852	0.0851544	0.00977852
0.0325906	0.0990336	-0.0195772	-0.0740336	0.0368859	-0.033906
-0.00533557	-0.0104631	-0.157456	0.00463087	-0.0882953	-0.0128859
0.0421879	0.0192819	-0.0131409	-0.0282349	0.0411275	-0.0142215
-0.0123826	-0.0142215	-0.00678523	-0.0136711	0.107201	0.037906
-0.00161745	0.0168658	0.0320134	0.0100134	0.179886	-0.11857
-0.00455705	-0.0185235	0.00768456	-0.0263624	-0.00681208	-0.0190336
-0.00265101	-0.00591946	-0.0297785	-0.062557	0.0809866	0.00688591
-0.0358389	-0.00997315	0.0111477	-0.123779	0.0282819	0.0692483
0.0156376	-0.00824832	0.194	-0.015047	-0.0393826	-0.0693826
-0.0496242	-0.026302	-0.0485302	0.0142483	0.0664966	0.0572282
-0.0194966	0.0251745	0.0630336	-0.049302	0.0295302	0.00524832
-0.0195369	-0.0622148	-0.0582953	-0.00302013	0.0793423	0.0129933
0.00269128	0.0217248	-0.230899	-0.0202215	-0.0684295	0.024698
8.72483e-05	0.006	0.00151007	0.0632752	-0.0214161	-0.0540872
0.000402685	0.0221678	0.0400872	0.10847	0.197128	0.0117718
0.00178523	-0.000268456	-0.00274497	-0.0232282	0.101745	-0.0289262
0.00654362	-0.00466443	-0.0045906	-0.0244362	-0.00542282	-0.00936913
0.0122752	-0.0116376	0.0460403	0.00957718	0.0119396	0.0229396
0.0233557	0.0711812	-0.0662215	0.208718	0.0589396	0.0216242
-0.00144295	0.0460067	0.0045906	-0.00103356	-0.0140604	-0.0938322
0.00504027	-0.0467852	0.00232215	0.0122215	-0.015745	0.0264832
-0.0024094	0.00297987	-0.0406242	0.0118322	0.00773826	-0.0511409
0.000369128	-0.0237987	0.0313624	0.0944027	0.0706779	-0.046557
-0.0186443	0.00308725	-0.035396	0.0660201	0.0763356	-0.00136242
-0.021698	-0.00653691	-0.0238792	0.0376711	0.0153423	0.270953
-0.0172081	0.00661074	0.0522282	-2.01342e-05	-0.0327584	-0.0326779
0.000322148	0.00293289	0.108416	0.00801342	-0.00675168	0.495866
0.00438926	-0.0270201	-0.0619866	-0.222027	0.0240537	-0.028047
0.0265168	0.0313758	0.000912752	-0.0246711	-0.0777114	-0.0316443
0.000932886	0.00409396	0.0235034	-0.0210872	-0.0128188	-0.0572215
0.00879195	0.0147651	0.0700403	-0.0960134	0.0172215	-0.0611678
-0.0251275	-0.0160067	-0.0504564	-0.0768725	0.150255	-0.174711
0.0320604	0.0272617	0.00769128	-0.00227517	0.00608054	0.0473289
0.000939597	-0.000469799	0.010443	-0.0261208	-0.0466443	-0.0151208
-0.000369128	-0.077094	-0.106799	0.0673826	-0.0263221	-0.0772416
-0.0606242	0.0221879	-0.133342	0.125638	-0.00907383	0.000604027
0.00959732	0.00402685	0.00728188	0.00509396	-0.208302	0.0493289
0.0149396	0.0107517	0.0195168	0.0270403	-0.056651	-0.0418188
0.000302013	0.000369128	-0.0629933	-0.0791745	0.0124765	0.0552483
-0.0180336	0.0499732	0.0258054	-0.0157987	-0.0512819	0.242597
0.00210738	-0.0675503	-0.00891275	0.0702953	0.00319463	-0.00965101
-0.0244027	-0.00188591	0.00238255	-0.025255	-0.100772	-0.0910537
0.0892886	0.0127517	-0.00969799	0.0163826	0.0231544	0.155403
0.00326846	1.34228e-05	0.0760403	-0.0338591	0.0174765	-0.0203087
-0.0353423	-0.0109329	0.0425369	-0.0481745	0.072604	0.0614832
0.00210067	0.0137651	-0.0545034	0.030906	0.0370604	-0.041651
-0.0121342	-0.00715436	-0.0017047	-0.00575839	-0.0351409	-0.0713154
0.0140805	-0.014047	-0.0909195	0.000798658	0.0747315	-0.0580134
0.0269463	-0.137262	0.0137584	-0.0330872	0.0136174	-0.00765101
-0.00172483	-0.080302	0.028906	0.0790067	0.0125839	0.0010604
-0.0700805	-0.00779195	-0.0773087	-0.0524899	-0.0160067	0.00760403
0.00995973	0.0812886	-0.0043557	0.0162282	-0.102953	0.0120403
0.0374295	0.00691275	0.00431544	-0.0314094	0.0823893	-0.00561745
0.00591946	0.0255839	-0.0287315	-0.0175772	-0.0668054	0.000107383
0.00127517	0.0101678	0.0827718	0.101315	-0.051349	-0.0962349
-0.00748993	-0.00591946	-0.00822819	0.0943758	0.0281946	-0.0316644
0.0114631	0.0062953	0.0668121	-0.00157718	-0.0293557	0.00972483
0.121685	-0.00252349	0.108302	-0.0185101	-0.00852349	-0.272228
-0.00351678	0.022094	-0.00510067	0.00837584	-0.0818993	0.0184228
0.00236913	0.0135906	0.0757919	-0.0410134	-0.0382013	-0.00565101
-0.0648859	-0.041698	-0.00738255	-0.00730201	0.0805034	0.0239329
0.053255	-0.0023557	0.207658	-0.0679128	0.0521544	0.0180604
0.159148	-0.0224698	0.0317718	0.0475101	-0.00256376	0.0215839
0.0134899	0.00430201	-0.160946	0.000463087	0.00467785	0.0353356
-0.00208054	0.00298658	0.00191946	-0.181483	-0.0473154	-0.0287785
-0.0237315	-0.0164295	0.0404564	-0.10549	-0.0238188	0.0252349
-0.0139732	-0.0706376	0.00148322	-0.0330268	-0.0149396	0.00979866
-0.0318658	0.0139329	-0.282812	-0.0429799	-0.0460067	0.0545906
0.00180537	0.00738926	-0.0659933	-0.11757	0.0881074	-0.0140604
0.00713423	-0.0125101	0.0658792	0.0515839	-0.685685	0.0792685
0.049396	-0.0100201	0.0448859	-0.00611409	-0.0374094	-0.00330201
0.0404027	0.00542282	-0.115389	-0.0577584	-0.0131879	-0.0135772
0.0353289	-0.10357	0.0104966	0.045396	0.0538188	0.000550336
0.0135705	-0.0704966	0.0193154	-0.0111208	-0.00568456	0.0481745
-0.00177852	-0.00644295	0.0444295	-0.0157181	0.121101	-0.00454362
0.00834228	-0.0926913	0.0154161	-0.0184698	-0.0138792	0.00161074
0.00436242	0.00339597	0.0298054	-0.153973	0.0709262	-0.00757718
0.0291812	0.102255	0.0596443	-0.0216174	0.0802685	-0.115067
-0.0226376	0.0277651	-0.0131409	-0.117114	-0.0121946	0.0444497
-0.0133691	0.0535369	-0.0288456	-0.186443	0.0733087	0.00146309
-0.0398591	-0.0152483	0.0230268	-0.00687248	0.071255	0.0295705
-0.0159195	0.0280805	0.0251745	0.0116577	-0.0123826	0.0453289
-0.00155705	-0.0148792	-0.00167114	-0.009	-0.0742617	0.105477
0.0183624	0.00910067	0.0568725	0.107738	0.0447718	0.0146107
0.00381879	-0.00932886	-0.147698	0.0176107	-0.000691275	0.013047
-0.00956376	0.111611	0.0200403	-0.00748993	-0.114309	0.0117584
0.00362416	0.0598456	0.00372483	0.0507718	-0.0199463	-0.00908725
0.016604	-0.0300067	-0.041302	0.0245302	-0.00427517	0.0085906
0.00378523	-0.0125906	0.0386443	-0.0340134	0.0990805	0.0451141
-0.0234161	0.0432953	0.011349	0.0189329	-0.217463	0.138711
0.196503	-0.0139933	-0.0139732	0.139819	-0.126631	0.023047
0.00994631	-0.0183087	0.0105034	-0.00481879	-0.153966	-0.0319933
-0.0282752	0.00991946	-0.0467181	0.00896644	-0.0693826	0.102899
-0.01	-0.0160537	-0.0398523	0.0028255	-0.124591	-0.0539195
0.0293154	-0.0137852	0.00805369	-0.0620134	0.00033557	-0.00595973
-0.0144295	-0.00114094	0.203523	0.015255	0.0707383	0.0175101
-0.00585906	0.0224362	0.0180067	0.0281409	-0.0205369	0.0808523
-0.00395302	-0.00115436	0.00792617	0.242698	-0.0095906	0.0171342
-0.00542953	-0.0479262	0.00342953	-0.0698188	0.0117383	0.0453289
0.0265638	0.0761678	0.0874564	-0.0412617	0.0514161	0.027349
0.0734564	-0.0407248	-0.145409	-0.00985906	0.0311141	0.175302
0.0222886	-0.125423	-0.0288859	0.0137517	0.0344698	-0.0381409
-0.00116107	0.000167785	-0.0326174	-0.00321477	-0.0167181	0.0593289
-0.0194966	-0.00914765	-0.00138926	0.0988725	0.0397919	-0.0142752
0.000147651	-0.0598121	-0.129114	-0.0588725	-0.350235	-0.00414094
0.0120537	0.0666913	-0.152403	0.119262	-0.0238322	-0.267067
0.0509664	0.115779	-0.0508591	0.0262081	-0.137081	-0.0639933
-0.0229597	0.0172483	-0.00702013	-0.0561409	-0.0302349	-0.0216913
0.081	0.0134027	-0.00644966	-0.0315168	0.0760201	0.00356376
0.025698	-0.00804027	-0.00919463	0.0387517	0.0169664	0.0187383
-0.013047	-0.00591275	-0.00113423	0.0311946	-0.0401342	-0.0433289
-0.0285168	0.00622148	0.330812	0.0439866	0.014953	0.124336
-0.010255	0.00633557	0.0923423	0.0213289	0.0304027	-0.0337584
0.0596309	0.00324161	-0.00165101	-0.0288255	0.0334161	-0.0404497
-0.00401342	0.0038255	0.0046443	-0.135691	0.0752215	-0.0579396
0.0109463	-0.00243624	-0.0577181	-0.0403826	0.00261745	-0.0279664
-0.0606309	0.00310738	0.0218792	0.0569933	0.0580134	0.0225973
0.0372081	0.00369128	0.110899	0.0372886	-0.00221477	-0.0269195
-0.014047	0.0751409	0.0199866	0.0129933	0.110993	0.0991074
0.00538255	-0.0104295	-0.047094	0.0178591	-0.0141678	-0.0510671
0.00507383	0.0305235	0.023047	0.0192819	0.0525436	-7.38255e-05
0.0170336	-0.00321477	0.0750067	-0.0464295	-0.0608523	0.00538926
-0.00577181	-0.0387517	-0.0556644	0.00569128	-0.028557	0.0459732
-0.232678	0.0135973	0.104268	0.0071745	0.0341275	-0.0217852
-0.00424161	-0.0804094	0.0270268	-0.115597	0.0131141	0.0508792
0.0136779	0.0262752	0.0926913	-0.00338926	-0.0991342	-0.0431409
0.0189597	-0.0139799	-0.024047	0.0692416	0.0879128	0.0434832
-0.00057047	-0.0153356	0.000295302	-0.085094	0.00132215	0.0294832
-0.00151678	0.0292416	-0.0184966	0.116228	-0.0257517	-0.0428926
0.00850336	0.034255	0.00153691	0.0296376	0.0317651	0.107302
0.0596376	-0.0101074	-0.169866	0.0478121	-0.143054	0.0601208
0.0830537	-0.0214899	-0.0823826	-0.00550336	-0.0130738	-0.0192282
0.00173154	0.151832	-0.0271812	0.0248322	0.0502013	-0.025302
-0.00306711	0.00884564	-0.384094	-0.156785	0.0109732	0.0213356
-0.0536309	0.00241611	-0.102752	-0.00755705	-0.048698	0.0332752
-0.00707383	-0.0155034	-0.113094	0.0312148	0.00522148	0.203027
0.0236913	-0.0312886	0.000255034	-0.0508926	-0.0236174	-0.185671
0.00389262	0.00697315	0.00855034	0.0100671	0.189523	-0.00622819
0.0209463	-0.0326376	-0.0951477	-0.0663826	-0.0274966	0.00175839
0.0191611	0.102027	0.0369664	0.0866779	0.00865772	0.0805839
-0.100208	0.0325168	-0.214732	0.203007	-0.0224966	-0.0866779
-0.0121477	-0.0581342	0.0539933	0.0167919	0.0340067	0.0649128
-0.00198658	-0.0123557	0.037557	-0.000845638	0.0397248	0.0199799
-0.0454765	0.00341611	0.00791946	-0.0495772	-0.0254161	0.0456913
0.00724832	-0.0664966	-0.152973	-0.202221	0.0115973	-0.0176913
0.0706913	0.0243758	-0.174765	0.00802013	-0.223651	0.035906
-0.00675839	-0.161141	-0.0361477	-0.0145302	0.15343	-0.0449732
-0.0211745	-0.0206309	0.18	0.0635503	0.0095906	0.0529329
0.00369128	0.0655436	-0.0639732	0.0139195	0.0243758	0.0131342
-0.00485235	0.00289262	-0.014255	0.083094	-0.0760738	0.0228523
-0.00661074	0.0833557	-0.0480268	-0.0564161	-0.00310067	-0.0284161
0.0165973	0.00273826	0.0286376	-7.38255e-05	-0.0215772	0.0548456
0.00667785	-0.0113557	-0.00268456	-0.251154	0.107	0.0948658
0.132839	-0.00328188	-0.0518188	0.0240403	-0.0352148	0.0926376
-0.0347315	0.0688926	-0.0391141	0.0620604	-0.0138389	0.0225168
0.0413154	-0.0421208	0.069604	-0.0103691	0.078953	-0.0413557
0.000912752	0.0448658	-0.0548523	0.0428591	0.037698	0.0383154
-0.00980537	0.0158993	0.00324832	-0.21045	0.0126376	0.15047
0.0182483	-0.0485503	0.0271141	0.0331007	0.027255	0.0424631
0.120497	-0.00936242	0.113134	-0.0366376	-0.00450336	0.0925772
-0.00237584	-0.069396	0.052906	0.0415034	0.291658	0.169893
0.092651	0.00425503	0.0150872	-0.0743758	0.0129463	-0.0154832
0.0223758	-0.0542282	0.00325503	-0.092953	0.0348993	-0.0414698
0.00255034	-0.0947651	0.00177852	-0.00114094	-0.0147047	-0.000959732
0.012557	0.0973154	-0.0171342	0.100591	0.13806	0.0756443
-0.00273154	0.0532953	-0.0280738	0.0976711	-0.320161	-0.0148188
-0.00710738	-0.00720805	-0.0619732	-0.00595973	0.0212013	-0.0205302
0.0100872	-0.000778523	0.00104027	0.0536443	0.0259396	-0.0899463
-0.0813221	-0.00271141	0.0408859	0.0129396	0.00183221	-0.135282
0.00372483	0.0124228	0.051651	-0.0338188	-0.00189933	-0.355497
0.000704698	0.00225503	0.0212752	-0.13094	0.0553557	0.0202013
-0.0210336	-0.0173624	0.0010604	0.017094	0.135785	-0.0184228
-0.0071745	-0.00238255	-0.0306443	-0.00528859	-0.0582819	-0.0908725
-0.00583893	-0.00265101	-0.028396	0.0627919	0.0131678	0.0108121
0.0266779	0.0177181	0.0206309	0.0107315	0.00458389	0.0200805
0.0210738	0.00672483	0.0194362	-0.0411812	0.0147718	-0.0263423
0.000704698	-0.0152349	-0.010094	-0.0533221	-0.0405839	0.0628054
0.00702685	-0.00551678	-0.00959732	0.0279597	-0.056698	-0.0402953
-0.0343826	-0.00474497	-0.0205973	0.0345168	-0.0263557	0.000966443
-0.0133221	0.0615772	0.000268456	-0.00613423	-0.00620805	0.0970604
0.00342953	-0.0454497	0.00685906	-0.00971812	-0.0100134	-0.134336
-0.00616107	-0.0534228	-0.0556577	-0.0061745	-0.0319933	0.00807383
-0.00151007	0.249966	0.00266443	-0.0856376	0.0530268	-0.0387181
0.00422819	-0.0181678	0.394497	0.102443	-0.0516779	0.0174161
0.00328859	0.0179195	0.00697315	0.00487248	-0.00797315	-0.0152282
0.0759262	-0.0484899	0.0122483	0.0326913	-0.0395302	-0.149161
0.00726846	-0.0122685	0.00831544	0.181007	-0.0217047	-0.0889128
0.00106711	0.134792	-0.0812953	0.0338725	-0.00896644	0.00156376
-0.00546309	0.000174497	-0.0974362	-0.125161	-0.00818792	-0.00975168
-0.00163758	0.010349	0.0111074	-0.0946174	-0.00801342	-0.038396
-0.00310738	0.0011745	0.0110134	0.090604	-0.0169597	0.0563758
-0.0304161	-0.0792013	-0.0535839	0.00379195	0.047302	-0.00445638
-0.0281745	0.0082953	0.182933	0.0257718	-0.0691007	0.0184362
-0.0133826	0.00649664	-0.101651	0.0538054	-0.0604899	0.0560201
-0.0302483	-0.00581879	-0.223597	-0.0137718	-0.0470604	0.0266779
-0.0416309	-0.0292416	0.0178054	-0.0555772	0.00346309	0.122289
-0.0223289	0.0358255	0.000322148	0.023302	0.0162282	-0.0235302
0.0221812	-0.0228859	-0.0301208	0.181698	0.0741275	0.028443
-0.101477	-0.0468255	-0.0171946	0.00795973	-0.0564899	0.0136309
-0.00345638	0.00597315	-0.0645034	0.0252416	0.168604	-0.143121
-0.0867987	0.0356443	0.205087	0.0465503	0.091443	0.0443154
-0.00303356	-0.00126846	0.340121	0.0136242	-0.0418591	0.109745
-0.011745	0.017557	0.0278658	0.232403	-0.0391745	0.0210336
0.0329664	0.00154362	0.239262	-0.0190134	0.0121208	-0.0916376
0.00268456	-0.0116242	-0.270765	-0.0094698	-0.00461745	-0.0310268
-0.00130872	-0.0683758	-0.0450872	0.0636644	-0.0765101	0.0758322
0.00254362	0.00921477	-0.0451141	0.00936913	0.195154	0.0597919
-0.00367785	0.0035906	0.0296644	-0.21849	-0.0934094	-0.0430268
0.0460201	0.0022953	0.0213289	-0.00961074	-0.0141812	0.0144027
0.0181208	0.000993289	0.0163356	0.0153423	-0.118678	-0.0650134
-0.00601342	0.0180537	-0.0762148	0.00702013	0.129242	-0.00139597
-0.0238456	0.00821477	-0.0262953	0.0321477	0.0414295	-0.0488859
-0.0231812	0.0418121	-0.146859	-0.000181208	-0.0472752	0.0301007
0.00133557	0.0292148	0.0198523	0.0173758	-0.148027	-0.0170067
-0.0130671	-0.0168054	-0.00441611	-0.00361074	0.092443	-0.0173893
0.00748993	-0.100154	0.00578523	0.0200537	-0.0778188	0.0159195
-0.0290671	0.179423	-0.0671275	0.121611	0.0261141	-0.0407517
0.178235	0.00110738	-0.00169799	0.0111141	-0.0304027	-0.0054698
0.00169128	0.0436309	0.0500403	-0.0890403	-0.0114966	-0.061443
-0.00126846	-0.00924161	-0.104973	-0.0198725	-0.0189195	0.0193154
-0.00432215	-0.0522886	-0.044396	0.0101544	-0.0225772	-0.00273154
0.0447651	-0.0138591	0.0310671	0.10951	-0.111477	-0.0283356
0.00210738	-0.0363691	-0.0291074	0.200745	0.0473893	0.0282886
0.0284497	0.0025906	-0.130376	0.0696309	-0.023255	-0.0255369
0.00561074	-0.0683691	-0.0147315	0.0199262	-0.0848591	0.0788725
-0.0242416	0.10402	-0.0949799	-0.109852	0.101168	-0.195846
0.0248255	-0.000261745	0.15755	0.0095302	-0.021047	0.0154765
0.0104094	0.000778523	0.0339195	0.00637584	-0.0262819	0.0682483
0.0158523	0.049953	0.00603356	0.0259933	-0.112799	-0.0509597
0.0107114	-0.0407584	0.015255	0.0681611	-0.050302	-0.0219933
0.0752282	0.00821477	0.225309	0.0015302	-0.0531208	0.0274295
0.025906	-0.00473826	-0.00122819	0.0221812	-0.0208926	0.00351007
0.00596644	0.0204765	0.0230201	-0.113094	-0.00405369	-0.0530604
0.00557718	-0.00716107	0.0239732	0.0270134	0.0608926	0.0442081
0.018953	-0.0349329	-0.0275168	0.0570805	-0.0346443	-0.0586376
0.000744966	-0.175893	-0.0146174	0.0752282	0.0373423	0.000979866
-0.00120805	0.0937718	0.0195235	-0.0516577	-0.0904228	-0.034557
0.000550336	-0.0523826	-0.0220336	-0.0299799	0.0474094	0.0315101
-0.0307785	0.0052349	0.0354228	-0.0650403	-0.0149396	0.0633624
-0.0241745	0.00953691	0.00344295	0.0170537	-0.0231342	0.0193221
0.000395973	0.185215	0.017255	0.0198591	0.0128591	0.00796644
0.00766443	0.0363826	0.000973154	0.00669799	0.0704564	-0.0144899
-0.0132752	-0.0475638	-0.0549262	0.0877181	0.0511745	-0.0536376
-0.00920805	0.116738	-0.0461141	-0.0063557	-0.0301208	0.0100537
-0.0037047	-0.0660336	0.0124631	0.0204832	0.239107	-0.0549866
0.00410738	-0.0691409	-0.0162013	-0.0717785	0.0072953	-0.0338121
0.0990336	0.00774497	0.022396	0.110638	-0.0570604	-0.0179933
-0.0148523	0.0172081	0.00316779	-0.146289	0.00272483	-0.0107114
0.0813691	0.0161074	0.0169262	0.0245772	0.0457718	0.0408389
-0.0142215	-0.0424161	0.0105168	0.139443	-0.131416	-0.0010604
-0.129302	0.00626174	-0.0173289	-0.0120201	0.0746107	0.0397315
-0.0152081	-0.0722483	-0.00634899	0.0336376	-0.141886	0.0358792
-0.00597315	-0.14645	-0.0455638	-0.00673154	0.0138188	-0.404859
0.00713423	0.0926443	0.00642282	0.036698	-0.0155302	-0.0941678
0.00557047	0.00512081	0.0729799	0.0822953	-0.00132886	0.00357718
-0.000637584	0.00669799	-0.108087	-0.0387047	0.0164564	-0.0464295
-0.23896	-0.00571812	0.0205369	-0.0027651	-0.00277181	0.0750268
-0.000704698	-0.184678	0.0056443	0.00279195	0.0365302	-0.0962349
0.00396644	0.000684564	-0.0113826	-0.00316107	0.047651	0.0540067
-0.00591946	0.00813423	-0.044698	-0.00159732	-0.0285168	0.126349
-0.00122148	0.0612886	-0.0374362	-0.0291275	-0.0553289	0.00872483
-0.00997315	0.0523624	0.0623826	0.0115168	0.10894	0.012557
-0.00824832	-0.160832	-0.0539799	0.0414564	0.0299799	-0.0760201
0.00611409	0.0209329	-0.0194899	-0.0672416	0.130859	0.0361275
0.0904161	0.0163087	0.0387584	0.0082953	-0.0124765	-0.016
0.00279866	-0.00167114	0.0174631	-0.154517	0.0877651	-0.0898523
0.0541611	0.0144832	-0.0270134	0.028	-0.00363758	0.00477852
0.0251745	-0.0302819	0.00465772	-0.0168993	0.0540805	0.00154362
-0.0622148	-0.0126779	-0.0265705	-0.0977248	0.0173423	-0.0384765
-0.0229195	-0.0163624	-0.171664	0.183738	0.0100738	-0.00108725
0.0251879	0.017302	-0.226215	0.0664027	-0.0692685	-0.0244027
0.010698	0.0448926	-0.17104	0.0904094	-0.0959664	0.00343624
-0.00219463	-0.000684564	-0.0195638	0.133336	-0.0403221	0.069698
0.0217248	-0.0120067	-0.027557	0.0522617	0.0198054	0.113517
0.006	0.063255	-0.00312752	0.00562416	-0.0158658	-0.0153356
-0.00466443	-0.0219463	-0.0693289	-0.0614295	0.0667047	0.0660537
-0.037302	-7.38255e-05	0.166356	-0.062302	-0.033	0.00914094
-0.0776644	0.00343624	-0.0650201	0.0150067	0.0444899	0.0125168
-0.0116376	-0.0106376	0.0135101	-0.00706711	0.0820403	-0.0180805
0.0711812	-0.0529866	0.0212416	-0.168389	0.0330201	-0.0911141
0.0460067	0.0237987	0.0469866	0.0554966	-0.0430537	-0.0531812
0.00508054	-0.000369128	-0.0155369	0.0195705	0.0491275	0.147738
-0.0467852	-0.0012349	-0.00279195	0.026	-0.0205235	-0.0298121
-0.00200671	-0.0288456	-0.00146309	0.094604	-0.00654362	0.057698
0.0248591	0.00837584	0.0880268	-0.00827517	0.290101	-0.00371141
0.00297987	-0.0730403	0.0214899	-0.00888591	-0.13057	0.0576443
-0.0237987	-0.00334899	0.0346309	-0.0214497	0.0215839	0.114215
0.00767785	-0.0497517	0.00651678	-0.000442953	-0.0221275	0.0658792
-0.0461678	-0.0243624	-0.0101141	0.00181208	-0.292698	-0.0270067
-0.178852	-0.0728725	0.0166913	-0.190456	-0.0823893	0.0970336
-0.00204027	0.0428389	0.0265638	-0.013698	0.203899	0.0310268
-0.0240671	-0.00791946	0.0611208	-0.0127181	-0.161826	0.0570872
0.0129732	-0.163899	-0.0217248	-0.128013	0.0417383	0.0510738
0.00661074	-0.000114094	0.0419799	-0.10143	-0.0142215	0.00571812
0.139208	-0.00919463	-0.0381141	0.292785	-0.00787919	0.0661007
0.00791946	0.00918792	-0.0443758	0.0118725	0.0405638	0.0589463
0.00293289	-0.204483	-0.0396779	-0.0303423	0.00512081	-0.0118389
0.0345638	0.000268456	0.0205034	0.294678	-0.0304161	0.0315705
-0.0044698	0.090047	-0.00138255	-0.0217114	0.0589329	0.0102953
0.0435034	0.0529329	0.0232081	0.00667785	-0.0248389	-0.0211074
0.0539597	-0.0838725	0.0570201	0.0345302	-0.00448322	-0.0704765
0.00409396	-0.00567114	-0.0498591	-0.189309	-0.0779195	0.0859463
-0.12547	-0.00138926	0.00171812	0.122517	-0.0528792	0.0242148
0.00132215	-0.00526174	-0.0556376	-0.0905168	0.014255	-0.0226711
-0.0805839	0.0494698	-0.181906	0.0315772	0.0264228	-0.146228
0.0223826	-0.0627248	0.00689933	-0.786631	0.0322953	-0.0630537
-0.0160067	0.0808926	0.0237517	0.192356	-0.0529195	0.141221
-0.000469799	-0.0140604	0.00773826	-0.0478926	-0.0309262	-0.089557
0.00460403	-0.0561074	0.0214564	-0.28653	-0.0268121	0.0204295
0.0354161	0.0946846	-0.101074	-0.0878523	0.0241141	-0.143523
0.00414094	-0.0263154	-0.00414765	0.107356	-0.0622617	0.019255
-0.0103087	0.0197852	-0.203879	0.0210604	-0.00683893	-0.024302
0.0017047	-0.0371879	0.0867315	-0.00442282	0.0687584	0.0651409
-0.0025906	-0.0131342	-0.00111409	0.0184564	-0.273027	-0.057557
-0.021396	-0.243604	-0.0055302	0.0597987	-0.213711	0.0117852
-0.0125705	0.062396	0.0191074	0.259154	0.042302	-0.0786107
0.00340268	0.00242282	-0.0145034	0.00430872	-0.0301544	0.122396
0.0115772	-0.044	0.00503356	-0.00395973	0.0218658	0.0141678
0.000697987	-0.0337718	-0.0844497	-0.0354698	0.0405168	0.179168
-0.0330671	-0.0271812	0.00775839	-0.00312752	0.0547584	-0.0376779
-0.0256376	0.0121074	0.00204027	0.0455101	0.0183087	0.175752
-0.0769463	0.0019396	0.024349	0.0598255	0.079557	-0.0584564
0.0127517	0.0731477	0.152268	0.0247248	-0.21151	-0.027
-0.023906	0.0871611	0.0111812	0.102309	0.00181879	-0.0137315
-0.000436242	-0.000442953	-0.00731544	-0.0349128	0.0756644	0.00503356
0.000355705	-0.00965772	0.0258054	0.0397785	0.00175168	0.0992215
0.098745	0.00143624	-0.0299597	0.0479128	0.00675839	0.00218792
0.00242282	-0.0288054	-0.0947718	0.0143691	-0.0630738	0.0631342
-0.0109329	-0.0253691	0.0085302	-0.403356	-0.036906	0.0624295
0.0137651	0.0374027	-0.0392282	0.100557	0.00556376	-0.0219866
-0.00383893	0.0533758	-0.00132215	0.00847651	-0.010255	-0.12094
-0.0105906	-0.0481275	-0.0134497	-0.00374497	0.0654899	-0.0131544
-0.00715436	-0.0217852	0.0827584	-0.141121	-0.00185235	0.150617
0.0138658	0.00295302	-0.0453758	-0.0146644	-0.0851611	-0.0296779
0.00637584	-0.0125503	-0.236141	-0.031349	0.0186913	-0.0408456
-0.0149329	0.0105436	-0.0456779	0.215007	-0.0484832	0.0464094
-0.000174497	0.0129866	0.00741611	0.0559463	0.00154362	-0.0972349
0.0171275	-0.00444966	0.000409396	-0.0148322	-0.0898859	-0.217376
-0.313436	0.00425503	0.00800671	0.0522013	0.0238591	0.0427114
0.058443	0.00671141	0.00685235	-0.00466443	-0.0398591	-0.474832
-3.3557e-05	0.123752	-0.203362	0.0563221	-0.0181074	0.0454295
0.00555705	0.100517	-0.00139597	0.00552349	0.00173826	0.004
-0.00967785	0.0401477	0.0500201	-0.0126443	-0.0364832	-0.0595839
-0.137262	0.00454362	-0.0606846	0.115275	-0.00232886	-0.0453691
-0.0107047	-0.0882685	-0.0456644	0.0208523	-0.00251007	0.025745
0.0275168	-0.013047	-0.0489195	0.0299664	-0.0927181	-0.0860671
-0.000630872	-0.00237584	-0.00863087	0.0068255	0.109047	0.0501745
-0.148732	0.0243356	0.0202752	-0.0348792	0.00795302	0.125966
-0.0183893	-0.000147651	0.0125973	-0.0806309	0.0248121	-0.000449664
-0.080302	-0.091302	0.0462886	-0.377094	0.00361745	-0.0329463
0.0535034	0.0396309	-0.000630872	-0.0828926	-0.0687315	0.0102617
-0.00211409	0.018302	-0.00628859	-0.0519396	-0.0250201	0.0487383
0.00474497	-0.0110268	-0.14298	0.178289	-0.0354161	-0.00477181
0.0651745	0.00842282	-0.0797987	0.0531477	0.0557987	-0.0437248
0.00593289	0.0146443	0.0655034	-0.0463893	0.142456	-0.0166376
-0.000127517	-0.150416	0.0569463	-0.0282148	0.149047	-0.0337987
0.000342282	0.0385034	0.0290805	-0.352826	0.0378993	-0.0533624
0.0112416	-0.000395973	-0.0155034	0.0392215	-0.0689799	0.0588658
-0.00485906	0.0391275	-0.0238523	0.131423	0.0845772	0.112369
0.0111611	-0.00839597	-0.0818926	-0.026906	0.0519128	-0.0139732
-0.0135168	-0.0013557	0.087443	-0.048396	-0.158658	-0.0785436
-0.0444362	0.00487248	0.0229732	-0.00878523	0.146846	-0.0441208
0.0222886	0.0110604	0.150852	-0.0522416	-0.0994564	-0.110101
0.0168993	0.024557	-0.272926	0.0210537	-0.00183893	0.0755906
0.0691074	0.00984564	0.00138255	0.066651	0.0164631	0.152322
0.011698	0.0376644	0.0272148	-0.238027	0.0561409	-0.129899
0.00357047	-0.0385638	-0.150235	-0.0350201	0.067302	0.0166846
0.00762416	-0.0427852	0.0493893	0.196141	0.0073557	-0.0202013
0.00883893	0.0149866	-0.0474362	-0.076349	-0.0048255	-0.00802685
0.00836913	-0.0299664	0.00502013	0.151483	0.0721342	0.0616779
-0.0102081	-0.044443	0.279141	0.113255	-0.0487248	0.0425772
-0.0380872	-0.0084698	-0.0180604	0.0433087	-0.0759732	0.0731342
-0.00591946	0.0560336	0.0640201	0.021557	0.017047	0.0143154
-0.00151007	-0.0735436	0.211872	0.100228	0.120933	-0.0631745
-0.0296846	0.200208	-0.133087	0.015604	0.0328188	0.000919463
0.00767785	-0.00995302	0.00144295	0.0439732	0.0207383	0.0139195
0.00238255	-0.0264899	-0.0891208	-0.0256913	0.146027	0.0982752
-0.00377852	-0.00760403	-0.0507047	0.0130738	-0.0200671	-0.0383154
-0.041698	-0.00575168	-0.0484564	-0.0230537	0.161564	0.0443893
-0.0023557	0.00052349	-0.0269664	0.0677517	-0.376846	0.0989933
0.00863758	0.00146309	0.0215034	0.11351	-0.089906	-0.00355034
-0.0388054	0.000557047	-0.0107047	0.0128591	0.137732	0.00883221
0.00430201	0.0154161	-0.00834228	0.0375705	-0.00488591	0.0376376
-0.00180537	0.0803289	-0.0138926	0.0488792	-0.031094	0.0487383
0.108765	-0.0405235	-0.222973	0.0437114	0.275926	0.00508725
0.0257651	0.00642953	-0.0111745	0.121329	-0.00506711	0.0106779
0.0533557	0.00901342	-0.0994295	-0.446107	0.116154	-0.0173893
0.0296779	-0.000161074	0.0568389	0.00038255	0.0269396	-0.0596644
-0.0100201	-0.00895973	-0.0502215	0.328678	-0.155154	-0.0320738
0.00542282	-0.0798725	-0.00268456	0.00358389	-0.0976779	0.0363557
-0.0026443	0.0822282	-0.149557	-0.0657785	0.0169866	-0.115785
0.0265302	-0.0251879	0.0064094	0.0446913	-0.0785034	0.175423
-0.00491275	-0.00842282	-0.0388859	-0.037651	0.00287919	0.0356309
-0.0471275	0.0130201	0.00309396	-0.0421812	-0.0103758	-0.023094
0.0327383	0.00434899	0.0465168	-0.0331477	-0.0135973	0.0645772
-0.0104362	0.00409396	0.0797517	-0.0342215	0.0397584	0.0442752
-0.00498658	-0.107611	-0.00777181	0.0362416	-0.0148389	0.0781611
0.0509664	0.0309396	0.0155369	0.0661208	0.00963758	-0.00877181
-0.00571141	-0.00162416	0.0974832	-0.0242416	-0.044302	0.0133087
0.0277651	0.235336	-0.0367584	-0.0149195	-0.164906	0.0132215
-0.00348993	0.00992617	0.096698	0.00261074	-0.123087	0.0278859
0.0535369	-0.0116443	-0.162107	0.00814094	0.0631879	0.0381141
-0.00712081	-0.00930201	0.131691	-0.0063557	0.0213221	-0.0060604
0.0460738	-0.0436711	0.0738456	0.0331074	0.00191946	0.255282
-0.0152483	0.0015302	-0.0666711	-0.0177852	0.059302	-0.165282
-0.0280134	0.00332215	0.000724832	-0.00366443	0.0682886	0.0871208
-0.00751678	0.12396	-0.103161	0.0511275	0.0837785	0.125416
-0.00305369	0.0830336	-0.00785235	0.0532215	0.0660134	-0.0945034
0.140705	0.18102	0.0244899	0.0742282	-0.0522685	-0.0821074
-0.0148792	0.023698	-0.0115973	0.00163087	-0.0431477	-0.133242
0.00787919	-0.0260537	0.0656779	0.0149732	-0.0424698	0.00230201
-0.00878523	-0.0318658	0.0598255	-0.0100738	0.00586577	0.0434832
-0.00932886	-0.119987	0.0124765	-0.00178523	-0.0753624	-0.16449
0.0598456	-0.0233289	-0.0611678	0.0565436	-0.153953	0.00747651
-0.00594631	0.0610805	0.0714966	0.00568456	0.0254698	0.0260671
-0.00285235	0.0441812	-0.0160738	-0.0177651	-0.071745	0.00883221
-0.0300067	-0.033557	0.0618993	0.00787248	-0.0097047	0.00115436
0.163034	-0.008	-0.181396	0.00604027	0.0590268	-0.10653
-0.0125906	-0.0181611	-0.0284631	-0.0216644	0.0361275	-0.284725
0.117289	0.0302819	0.0046443	-0.0777248	-0.508369	0.278785
0.047302	0.0910403	0.0210336	-0.0517383	-0.0308121	0.0185235
-0.0045906	0.00214094	-0.0611812	-0.0236779	0.0062953	0.0993154
0.0448322	0.0393289	0.243114	0.109423	-0.0298121	0.0164832
-0.00462416	0.0169329	0.112336	-0.0309329	0.0587919	0.075651
0.0762416	-0.146477	0.0490805	-0.0196443	-0.0116779	0.0044698
0.0617315	-0.0856846	0.209128	-0.0541946	0.0187584	-0.0341074
-0.0312282	-0.138208	-0.00432215	-0.0939396	-0.0202013	-0.0064698
-0.00610067	0.0977584	-5.36913e-05	-0.0101745	-0.0183758	-0.0251879
0.0372282	0.0692416	0.0815839	0.0586644	0.217859	-0.132993
-0.00588591	-0.0164295	-0.00532886	-0.00919463	0.015094	0.00177181
0.0253557	-0.00418792	-0.00853691	-0.144054	0.135074	-0.0139195
0.00804027	0.0423557	0.0452617	0.0299329	-0.0502081	-0.0740134
-0.00373826	0.0153221	-0.104859	-0.0522886	-0.223631	-0.0127315
-0.0132752	0.0758121	0.157584	-0.0690134	-0.018	0.0327651
-0.0118255	0.0152483	0.0204899	-0.0172013	0.00851007	0.0065302
0.012651	0.0249128	0.0671745	-0.213154	0.0111812	0.0558121
-0.0113624	0.010302	-0.0879396	-0.0462752	0.0104094	-0.0304295
-0.0160537	0.0233893	-0.00571812	-0.0647987	0.0404564	0.0217114
0.0134027	-0.000409396	-0.041953	-0.0818591	0.0461342	-0.0178456
0.0038255	-0.0442617	0.104805	-0.122913	0.0109732	-0.0390604
0.0305235	-0.0246376	-0.00509396	0.0462282	-0.0145101	-0.001
-0.0139799	0.047698	-0.0820201	0.0111074	0.030443	0.0369396
-0.0153356	0.103973	0.0347248	-0.0607047	-0.013953	0.0152416
0.034255	0.00033557	0.036557	0.00497987	0.0407785	-0.00554362
0.00884564	0.0595302	-0.0164564	0.0401275	-0.0128523	0.00313423
-0.0155034	-0.0111141	0.429336	-0.0177248	-0.0393289	-0.0218322
-0.00328188	-0.0613154	0.0199396	-0.0224765	0.39651	-0.0185638
-0.0421208	-0.0524161	-0.119564	-0.0316846	0.00146309	-0.00961745
0.0532953	0.0381745	-0.0498523	-0.0014094	-0.0140738	-0.0322752
-0.00271141	-0.0231342	0.191349	0.0176242	0.234604	0.157624
0.0124228	0.0549396	0.145396	-0.191611	-0.0508658	0.0128121
0.00225503	0.138168	-0.042953	-0.0165101	0.149698	-0.0222215
-0.0152349	-0.0263826	0.00242282	0.0167651	-0.0353691	0.0464161
-0.00551678	0.0240067	-0.00338255	0.00863087	-0.0729732	0.0336779
-0.00474497	-0.0847785	0.13704	0.0870134	0.0702886	0.242497
0.0011745	0.00334228	0.0461879	0.0103289	-0.00465101	0.0483624
0.00649664	0.0314698	0.016047	-0.0193423	0.00856376	-0.00332886
0.00597315	-0.0182617	0.0320268	-0.0697315	0.00733557	-0.0268322
0.017557	0.00600671	0.00227517	-0.0132215	0.0632215	-0.00733557
0.0035906	0.283161	0.047302	0.0205906	-0.33649	0.0246376
-0.00924161	0.0257047	-0.0130805	0.0777718	0.0166174	0.0652752
0.0025906	-0.0044698	-0.00655034	-0.0632752	0.0418792	-0.0114631
0.0796644	-0.00620805	-0.0423826	0.0770671	0.0284161	0.0553087
-0.00716107	-0.153262	0.0288255	-0.065302	-8.05369e-05	0.117557
0.037557	-0.0121342	0.111691	-0.0176174	0.0094094	0.0125973
0.00813423	-0.0949329	-0.0581409	-0.000738255	-0.0685302	0.0150336
-0.00167114	-0.0174161	0.00645638	-0.0875705	-0.12406	-0.0788054
-0.0126779	0.0202282	-0.0182215	-0.0787114	-0.0096443	-0.0443087
-7.38255e-05	0.00738255	0.0894564	0.258913	-0.00757047	-0.0113691
0.000268456	-0.275664	0.0118322	-0.0412349	-0.00666443	-0.0487987
-0.0371879	0.00663758	0.112805	0.0897987	0.00816779	-0.0151208
0.062396	-0.0217383	-0.0151342	-0.0464832	0.247389	0.0159396
-0.0271812	0.0430537	-0.0750805	0.0229664	0.084745	-0.0373691
0.0731477	0.00180537	0.0253826	0.047302	-0.0446913	0.014255
0.0101611	-0.0474631	-0.050651	0.00832215	-0.0864228	-0.00497987
-0.000147651	0.0152483	-0.0438591	-0.0414362	0.00750336	-0.0118188
-0.0110268	0.0217651	-0.109362	6.04027e-05	0.00704698	-0.222342
-0.00983893	0.0398926	0.0217114	-0.0401946	0.218114	-0.00304698
-0.00839597	0.00465101	-0.0154027	-0.291577	0.0051745	-0.0174765
-0.0013557	0.200839	-0.0491007	-0.0367852	0.0627315	-0.0363691
0.102899	0.0181879	0.0246443	-0.000147651	-0.00522148	0.196255
-0.00995302	0.00441611	0.160396	0.00559732	0.0511611	0.0176107
0.00434899	-0.00378523	-0.00779866	0.0477584	-0.0123893	0.00646309
-0.0461074	-0.003	-0.00101342	-0.00732215	0.0419799	0.0217383
0.0341946	-0.0036443	0.0571074	-0.0054698	-0.0227987	-0.0262886
0.552154	0.0363356	-0.0109262	-0.0348591	0.0488993	-0.0138054
0.0160403	-0.0557248	0.057745	0.0851342	-0.0861745	0.0543154
-0.00574497	-0.00744295	0.0173087	0.0248054	0.0291275	0.118523
0.000973154	0.0810134	0.0627651	0.235812	0.0222349	0.0870268
-0.000778523	-0.0207517	-0.191738	-0.050396	0.195993	-0.0111007
-0.00287919	-0.000825503	-0.137121	-0.0755302	0.00102685	-0.0467852
0.00305369	-0.158423	-0.0103691	0.160195	0.0140134	-0.0528591
-0.0097047	0.0753289	-0.0782617	-0.12496	-0.0286711	-0.0718054
-0.00845638	-0.00728188	0.0111611	0.303315	-0.0199597	-0.00533557
0.0190537	0.20647	-0.0116242	0.0511946	-0.0698322	0.0129262
-0.031557	-0.0816376	-0.094047	0.0300201	0.0275235	0.0532013
0.0248054	0.309295	-0.0213356	0.0126779	0.100148	0.0014698
-0.00451678	0.0249799	0.00918121	-0.21594	-0.0157785	-0.0201879
-6.04027e-05	-0.00224832	-0.0399128	-0.133483	-0.0274497	0.102181
0.000993289	0.0917181	-0.0171611	0.0110805	0.00728188	-0.0157114
0.0283893	0.0105302	-0.0174027	0.0718389	-0.108752	0.00512752
0.00166443	0.00113423	0.0506174	-0.00424161	-0.0363826	-0.0102349
-0.000261745	-0.0289732	-0.000684564	-0.0916577	0.0845638	-0.140819
0.00667114	-0.00771812	0.0151409	0.0372349	-0.141242	-0.0468993
0.0167517	0.077349	0.125832	-0.0276242	0.0289597	-0.0529799
-0.0316913	0.0927987	-0.0248859	0.0204899	-0.0348255	-0.0329664
-0.023094	-0.0615705	0.0166711	-0.0345369	0.0328993	0.00165101
0.0157181	0.00732886	0.103154	-0.0472215	-0.0609866	-0.0277248
-0.0525235	-0.032396	0.093302	0.074745	0.011	0.00526846
0.0201007	0.0143826	-0.0713557	0.235711	0.0946174	0.0539195
-0.00716107	-0.0197383	0.0162617	0.0787517	-0.21602	0.0340671
0.0080604	-0.0822013	-0.00410067	0.00357047	-0.00187919	0.00498658
-0.219772	0.0278523	-0.0172013	-0.418611	-0.0487718	0.00671812
-0.00583221	0.0996174	0.0129597	-0.0188591	0.208544	-0.0176107
-0.0326309	0.0202081	0.00636242	-0.0421074	-0.103195	-0.0406913
-0.0105235	0.0520336	-0.00777852	0.486436	-0.00458389	0.00208725
-0.0445369	0.0432349	0.0290537	-0.119081	-0.0882349	-0.133148
0.00934899	-0.0249866	-0.0629799	-0.239101	0.0994899	-0.00183221
-0.00419463	-0.00151007	0.0122617	0.213517	0.140174	-0.0158591
0.0205369	-0.182523	0.0585638	0.680013	-0.247389	-0.0608658
0.00291946	-0.0224094	0.0474564	-0.0484027	0.105396	0.092349
-0.00878523	-0.0362215	-0.0515705	0.0357517	-0.0222819	-0.0134161
0.0283289	-0.0565638	0.0195772	-0.926416	0.0703557	-0.0208591
0.000550336	-0.0505034	0.0378993	-0.00979195	-0.0285436	-0.0748121
-0.0158456	0.0487383	0.048651	0.062094	0.0101208	-0.00884564
0.000436242	-0.00353691	-0.000651007	0.0539396	-0.00211409	-0.0101812
-0.0224228	0.00144295	-0.00510738	-0.242215	0.0104899	0.0810268
-0.0195839	0.0343758	-0.0690738	0.0240268	-0.0455906	0.00994631
0.00553691	-0.0234966	0.0216913	-0.0704027	-0.112631	-0.0217114
0.0754899	-0.0296913	-0.0963624	0.0201745	0.0523289	-0.737282
-0.00583893	-0.0170403	-0.334819	-0.841678	-0.0861477	0.00453691
-0.00589933	0.116758	0.107081	-0.170248	-0.0020604	-0.100114
-0.0106577	-0.0248523	-0.230195	-0.10004	0.0565369	-0.125168
-0.0119463	-0.0538255	-0.00612752	0.0487248	-0.139933	-0.0759195
0.00379866	0.0201946	0.165416	-0.00483221	0.138228	-0.0707383
0.00751007	-0.0638926	1.03914	-0.00911409	0.229933	-0.0371611
-0.023651	-0.0363221	-0.530597	0.030443	0.414	-0.266168
-0.000704698	-0.0803087	0.142758	-0.101799	-0.240758	-0.00833557
0.00589933	-0.00663087	0.391101	-0.006	0.00132215	0.751792
-0.00567114	0.00090604	0.00828859	-0.0721477	-0.233611	-0.0408456
0.0011745	-0.0750067	-0.0663087	-0.00208725	0.053953	0.0359262
-0.0135436	0.0273758	0.122859	-0.0455302	0.10798	-0.176013
-0.000785235	-0.193497	0.646933	0.00492617	0.208268	0.0180671
-0.00604027	-0.0101275	0.836309	-0.0141275	0.30604	0.127289
-0.0197114	0.00293289	-0.11549	0.0567919	0.0730805	0.00169799
-0.00632886	0.131383	0.412134	0.017953	0.00839597	0.126329
0.00737584	0.0145034	0.0259866	-0.0871678	0.564866	-0.181758
-0.00291946	-0.187134	-0.0244631	-0.00061745	0.0622752	0.0153624
-0.120362	0.0236711	0.0187114	0.00052349	1.21519	0.00257718
-0.00505369	0.0238121	-0.0496913	-0.0621879	0.271872	-0.543436
-0.00251678	-0.0107383	0.0831678	0.0514966	0.675805	0.396483
0.0148993	0.00947651	0.334396	-0.187705	0.250597	-0.00274497
0.000120805	-0.0486174	0.623886	0.0231544	-1.15596	0.0718054
0.000798658	0.0257987	0.0928456	0.124289	-0.125537	0.000308725
-0.013	-0.013349	0.00355034	-0.0183826	0.192383	0.0609933
0.000154362	-0.259658	-0.0509732	-0.0213087	-0.0794027	-0.0112752
0.00767114	-0.0245436	-0.00322819	-0.10743	-0.0917718	0.173617
0.0103154	0.0832013	0.00383221	0.0588054	0.0092349	-0.028745
-0.000785235	-0.182409	0.0222819	0.00871812	0.0874497	-0.0496443
-0.00610738	0.0319732	0.000167785	0.0218523	0.00506711	-0.34151
-0.0426644	-0.0185906	-0.00755705	-0.027047	-0.0593154	0.00439597
0.00183893	-0.0145235	0.0468725	-0.00771812	0.0543557	-0.0619396
0.0027047	0.077047	0.0960604	0.0137919	-0.0014698	-0.0310268
0.00184564	0.0552752	0.0422282	0.0328389	-0.0399329	-0.0340738
0.0275839	0.015953	0.0823557	0.0658456	0.0406846	0.11845
-0.00198658	-0.00409396	0.290181	0.0220403	0.0342148	0.0072953
0.0109597	-0.0722282	-0.0136309	-0.0134228	0.0297248	0.0635772
0.00224161	0.0161275	-0.0312953	0.0226577	0.00642282	-0.00268456
0.00281879	-0.0417114	-0.0258523	0.0124295	-0.00110067	-0.221349
-0.00222819	-0.26647	-0.0931141	0.0738591	-0.017443	0.00581879
-0.0125436	0.0342282	0.0757651	-0.0835705	-0.0151946	-0.0624899
0.11043	-0.0943154	-0.00609396	-0.0104564	0.00453691	0.00939597
-0.00341611	-0.0943624	0.0281812	-0.0779262	-0.0153893	0.0241477
-0.118228	0.0338993	0.00430201	-0.134456	-0.0165369	-0.154121
-0.0267584	0.148799	0.00853691	0.025557	-0.371107	0.174852
0.0249128	-0.0539933	-0.136228	-0.0678725	0.0145772	-0.106691
0.00648993	-0.0363557	-0.0134161	-0.0552349	-0.0763624	-0.006
-0.0102081	-0.0272886	-0.0043557	-0.000221477	0.0600403	-0.122208
0.0109463	0.0246644	-0.0277181	0.130591	0.0194564	-0.250389
0.000167785	-0.0637852	-0.162698	-0.00057047	0.0317114	0.00426174
0.00066443	0.117268	-0.00400671	0.135678	0.00152349	0.0237919
0.00151007	0.0786376	0.00907383	0.14853	-0.024255	0.136732
-0.0022953	0.0674966	-0.0231074	0.0276577	0.0706376	0.216221
0.00881208	-0.033604	0.00295302	-0.0242685	-0.0246644	0.0209799
0.0995168	-0.059047	-0.00207383	0.0249933	0.0022953	0.0165034
0.00261745	-0.00143624	-0.275463	0.0196309	0.00204698	0.00550336
-0.00263758	-0.0273893	0.00626174	-0.00057047	0.0119463	-0.000355705
0.00373154	-0.00471812	0.00598658	0.0677852	0.203195	-0.0198054
-0.000939597	-0.0210403	0.00890604	0.0155034	0.0703154	-0.00826846
0.00762416	0.012906	0.00174497	-0.00558389	-0.00483893	-0.0158859
-0.0279664	-0.0221141	0.0150201	-0.0882483	0.0105369	0.000442953
-0.0609396	-0.0061745	0.0354027	0.00691275	0.0107047	-0.0092349
-0.00663087	0.0084094	0.019557	-0.0144362	0.0124966	0.023906
0.010906	0.184497	0.0155705	0.0163154	-0.246369	0.0428121
0.000684564	-0.0953289	-0.0118054	-0.0174497	-0.0489597	-0.0546711
-0.00949664	0.0482416	0.457517	0.00212752	-0.00449664	-0.0586644
-0.00848322	-0.0773221	-0.0351745	-0.0055906	-0.0262013	-0.0162215
0.00942953	0.174805	-0.00869128	0.00162416	-0.0210403	0.00406711
-0.00234899	0.243752	-0.052953	0.139067	0.0458322	-0.113953
0.0152483	-0.00939597	0.0921611	0.018604	0.0361007	-0.00236913
0.00383893	0.0852752	-0.0181745	0.00604027	-0.00644295	0.00366443
0.000838926	0.0211745	-0.000651007	-0.044094	0.0088255	-0.0118859
0.0317383	0.101671	0.0340604	0.00828859	-0.115436	-0.0984094
0.00533557	-0.0877852	0.013906	0.0714295	0.00973826	0.145107
-0.00506711	0.112846	-0.0106443	0.00838926	-0.0811745	-0.0895638
0.00841611	-0.142107	-0.0110738	0.00301342	0.0149664	-0.0302483
0.00434228	0.122275	-0.00931544	0.0264698	-0.080396	-0.00771141
-0.00116107	0.0562752	-0.00332886	-0.0194228	-0.0239866	-0.029302
0.00297315	0.119544	0.00865772	-0.00538926	0.030745	-0.0515705
0.0244832	0.088047	-0.151047	0.00766443	0.0261409	-0.0167718
0.0047047	-0.0097047	-0.00773154	-0.00736242	-0.00383893	0.0618121
-0.0155839	0.0201007	0.00178523	0.0330805	-0.0117114	0.0270201
0.010302	0.00291946	-0.0163893	0.0417114	-0.026604	-0.000563758
-0.00177852	0.000550336	-0.0222617	-0.0834497	0.0212617	-0.00497315
-0.00498658	-0.0135436	0.021	-0.0454362	-0.140893	0.0695503
-0.00512752	-0.00604027	0.00616779	-0.0105168	0.0945638	0.0348389
-0.0225034	0.00737584	0.117732	-0.0293087	0.0122752	-0.207154
0.0188054	-0.00251678	0.018396	0.0204966	0.0278859	0.0498389
0.00174497	0.000798658	0.0250805	-0.154148	0.0413221	0.00574497
0.115523	0.000154362	0.0139866	0.0228255	0.0534899	0.0509329
-0.00563758	-0.00198658	0.0139732	0.0772148	-0.0495034	-0.125973
0.00183893	-0.00222819	0.0145705	0.040349	0.026745	-0.00537584
-0.000248322	-0.0102081	0.0183221	0.0017047	0.0051745	-0.0221409
-0.00297315	0.000167785	-0.00684564	-0.0165705	-0.0334027	0.0605772
0.0307584	0.00151007	-0.00827517	0.0024094	0.184919	-0.0424161
0.00206711	-0.00263758	-0.00825503	0.014094	0.00124832	-0.109933
-0.0144631	-0.0279664	0.00393289	0.00815436	0.00165101	-0.0331074
0.0168591	-0.0609396	0.0725436	0.0214564	-0.0382617	-0.00326846
0.0145705	-0.00663087	-0.0118389	0.102577	-0.0194027	-0.00547651
-0.011	0.010906	0.00305369	0.00284564	-0.0843087	-0.0148054
0.024255	-0.00949664	0.0284832	0.0435235	-0.073302	0.0710268
-0.0271275	-0.00848322	0.0402349	-0.010047	-0.00208054	-0.0445503
-0.000483221	-0.00234899	-0.00285906	0.0042349	0.0495772	-0.0726846
0.0117852	0.00383893	0.00265101	0.019906	-0.123933	-0.0946443
-0.0186577	-0.00506711	-0.0907383	-0.0100336	-0.00821477	-0.00396644
-0.00951007	0.00297315	-0.0182013	-0.00424832	0.0444295	-0.0625101
-0.00781208	0.010302	-0.0252685	0.0183221	-0.113201	-0.0166577
0.000402685	-0.00512752	0.0309933	0.0197248	-0.0082953	0.101859
0.0345101	0.00206711	0.219436	-0.0497248	0.00665772	-0.0793758
0.00748993	-0.00781208	-0.443302	-0.208087	-0.314651	0.0209732
0.00367114	0.00748993	-0.00804027	-0.0890336	-0.228651	0.0535772
-0.0166779	0.000872483	0.0423087	-0.0901208	0.020255	0.0128389
-0.000738255	-0.013396	-0.0229732	0.0492215	0.00448322	0.026047
0.000872483	0.0343087	-0.080302	-0.00157718	-0.0256309	0.0522349
0.000395973	-0.000100671	-0.0114564	-0.0255638	0.139101	0.0324094
0.00284564	-0.015302	0.0128255	-0.0169128	-0.122564	-0.00985235
-0.0668523	-0.0168591	0.00595973	0.00218121	-0.0290336	0.078953
-0.013396	-0.00151678	0.00508054	0.00302013	-0.271497	-0.00757718
-0.00057047	-0.000872483	-0.0610268	0.00212752	0.0679597	-0.0256644
-0.00638926	0.00468456	0.00625503	0.123624	-0.0178054	-0.00206711
0.0343087	0.010396	0.00225503	0.00168456	0.0112953	0.156832
0.0173624	-0.000979866	0.00916107	0.00428188	-0.0521342	-0.0524698
0.00505369	0.000785235	-0.0017651	-0.0119195	-0.0298591	0.0322483
0.00553691	0.0206309	0.00967114	-0.0168591	0.0848658	-0.0123624
-0.0130738	0.00104027	-0.00645638	0.00966443	-0.0506913	-0.445047
0.0252483	0.0857114	0.000912752	0.0106443	-0.0371074	0.0317181
-0.0164094	0.00197987	-0.0153691	0.00318792	-0.00175168	-0.0219597
0.00134228	-0.0708322	0.0089396	-0.00457047	-0.00614094	-0.0565235
-0.000100671	-0.0227584	-0.00330872	0.00584564	-0.0277584	0.00503356
-0.00240268	-0.00241611	-0.00669128	-0.0017651	-0.0376846	-0.0182886
-0.00134899	-0.00185906	0.0107852	0.00575168	-0.0212081	0.0340872
-0.0134966	0.00669128	0.00924832	0.0365705	-0.0218859	0.000120805
0.00130872	-0.00261745	-0.00539597	-0.0728322	0.0430738	0.00121477
-0.0118389	-0.120349	0.0149732	0.0836309	0.0177584	0.0421879
0.0117181	-0.00273826	-0.00149664	0.0296711	-0.0679396	-0.0261409
0.0043557	-0.000845638	-0.0272282	-0.00674497	-0.195966	-0.0890738
-0.0594362	-0.00141611	-0.0817785	0.0492752	0.0238523	-0.193315
-0.0039396	0.00171141	0.0518389	-0.0861745	-0.00126174	0.177201
-0.00461745	0.00597315	0.0711745	0.0367584	0.000255034	-0.0323221
-0.00125503	-0.0069396	0.0125906	0.0400604	0.0097047	0.0476107
0.27143	0.0671007	-0.00540268	-0.00550336	-0.0275839	0.0181678
0.00242282	-0.00912081	-0.077	-0.059906	-0.141839	-0.0478121
-0.015302	0.00358389	0.0200067	0.0163758	-0.092047	0.0948658
-0.0841611	-0.020255	-0.00551678	-0.0198054	0.0368591	-0.0511342
0.00383221	-0.00102013	-0.00157047	0.223174	0.0197718	-0.107027
-0.0168591	0.00773826	0.00406711	-0.00791946	0.0159195	0.0153423
0.0584631	0.00587919	0.0101611	0.000986577	0.00828859	-0.367027
-0.0181544	0.0106242	-0.00813423	0.0115638	0.0114899	0.0273154
-0.010094	0.015396	-0.0248255	0.0751208	-0.060745	0.134309
-0.00804027	0.00294631	0.00214765	0.0214564	-0.0223893	-0.00878523
-0.00151678	-0.0157047	-0.0284161	0.00171141	-0.14149	-0.0572215
0.00555034	0.0101208	0.0281477	0.0237315	0.171013	0.0170738
-0.00167785	0.119624	0.126993	-0.0357517	0.0515101	-0.0106174
-0.0133221	0.0769128	-0.00551678	0.0297651	-0.174852	0.0515235
-0.0921141	0.0130537	-0.0699396	-0.00752349	0.00348322	0.019047
-0.016604	-0.00358389	-0.053302	-0.0146107	-0.00815436	-0.0159664
0.00620134	0.10349	0.0210872	0.00289262	0.241544	-0.384913
-0.00318121	-0.0152215	0.00943624	-0.0278859	0.0217517	0.0709128
-0.00573154	0.0222617	0.0349396	0.0112819	-0.0269799	0.00218792
0.00580537	-0.0195235	-0.113523	-0.0305235	-0.0160537	-0.00503356
-0.00309396	-0.00292617	0.00973154	-0.088047	0.0280604	0.00636242
0.00156376	0.00522148	0.0334899	-0.0142752	-0.0260336	-0.00507383
0.0174027	0.0488792	0.215188	-0.037906	0.0415168	-0.00674497
0.00696644	0.0140268	-0.101356	0.00133557	0.0461275	-0.0555705
-0.000872483	-0.0155839	-0.0128859	0.0181141	-0.00375168	-0.00209396
-0.0060604	0.0012953	-0.0256376	-0.000966443	0.113772	-0.000825503
0.0118389	0.0217517	0.116738	-0.0562416	-0.00922148	0.0571812
0.0688054	-0.0205705	0.055443	0.0195101	0.0468188	0.0110872
0.010396	0.0202886	0.260369	0.0113624	0.162309	0.00892617
-0.157362	0.0174027	-0.00875839	0.106154	-0.0834228	-0.0073557
0.00118792	-0.0038255	-0.0657047	-0.0136711	0.00383893	0.00133557
0.0046443	-0.020745	0.227906	0.00525503	-0.0433289	-0.17353
0.00269799	0.00768456	0.0122081	-0.0952617	0.0181141	-0.0365034
-0.00825503	0.00803356	-0.0402282	0.286416	-0.013651	-0.0380336
0.00132215	-0.0166779	0.00269128	-0.0617584	-0.180893	0.00587248
-0.000979866	0.000885906	0.0068255	0.00718121	-0.0560067	0.00771812
0.000187919	-0.0704027	0.134617	-0.0181275	-0.0329597	0.0641074
0.00697315	0.00167114	-0.00177852	0.0994698	-0.0380738	-0.124846
-0.00542953	0.0197785	-0.157926	0.0307651	-0.0346376	-0.234289
-0.00174497	-0.0573221	-0.0324564	-0.0248926	0.084745	0.0803221
-0.058	-0.0146443	0.014396	-0.00534228	-0.191221	0.00518792
0.000167785	0.000744966	-0.00624832	0.0123557	-0.011906	0.0472013
-0.00178523	-0.00228859	-0.154322	0.0211409	-0.418591	0.0163356
0.0067047	-0.00344966	-0.0077651	-0.0054094	0.00509396	0.0480268
-0.0218255	-0.0406913	0.0580268	0.00933557	-0.00526846	0.0055906
0.00459732	0.0772685	-0.0215839	-0.00291946	0.0128054	0.00434228
0.0109799	-0.0235168	0.00130201	0.0601074	-0.00753691	0.0976242
0.000785235	-0.00191275	0.0142953	0.00938926	-0.0251678	-0.0230201
-0.00797987	-0.00557718	-0.0139597	-0.00515436	-0.00366443	0.010651
0.00169799	0.00943624	-0.0443087	0.193054	-0.0398121	-0.0700604
-0.0102349	-0.0451074	0.052094	0.130866	-0.00422148	-0.00189262
0.00802685	-0.00341611	-0.00178523	-0.0861477	-0.122758	0.251349
-0.111315	0.0153758	-0.196846	-0.0271074	-0.00657718	-0.0581678
-0.00204027	0.0135973	0.00701342	0.00938255	0.070255	-0.288671
0.0206309	0.0081745	0.0065906	0.0437181	-0.0374631	0.0806644
-0.00763758	0.0401074	-0.0484564	-0.0274564	0.0205839	-0.00473826
0.00104027	-0.0833758	0.00510067	-0.000134228	-0.0775235	-0.0682416
-0.00277181	-0.00289262	-0.073302	0.00251007	-0.0522752	-0.00753691
0.024698	-0.0607852	-0.0222752	-0.00571141	0.0240336	0.00869128
-0.0717852	0.0016443	0.0245436	-0.00492617	-0.00773826	0.0773691
0.0857114	-0.00214765	-0.0188188	-0.00507383	0.00426174	-0.00744966
0.00214094	0.00648993	0.000302013	0.00248322	0.0170604	0.0447785
-0.00375168	-0.00362416	0.0144564	-0.12494	-0.0116644	0.0162685
0.00232886	-0.0369866	0.0581409	0.00358389	0.0365168	-0.115154
0.0434765	-0.0305168	0.0171342	0.0374899	0.0358389	-0.00192617
-0.00787248	-0.00291275	-0.00438926	-0.0078255	0.00491275	-0.041745
0.000362416	-0.0259262	-0.0414295	-0.00948322	-0.00324832	0.0134228
-0.00687248	-0.00951678	-0.0517987	-0.034953	-0.203201	-0.0819799
-0.00486577	0.0712282	0.0758658	0.0247987	0.00095302	0.0250537
-0.00456376	0.00571812	-0.00318792	-0.0317315	-0.0574161	0.00381879
0.00238255	-0.0268121	-0.00869799	0.0308389	-0.015604	-0.16357
-0.0015906	-0.00614094	0.00736242	0.00465772	-0.0124698	0.00225503
0.00566443	0.00915436	-0.0174497	0.0801275	0.0364966	0.0054698
-0.000395973	0.00967114	-0.119201	0.0112953	-0.0529262	-0.00204027
0.00033557	0.0117047	-0.00473154	0.0334765	0.00514765	-0.0434295
-0.0491611	-0.000939597	-0.0992282	0.0221275	-0.17606	0.0547987
-0.0216913	0.014953	-0.00296644	0.00768456	-0.0575638	-0.00101342
0.0554765	0.0544564	0.0235302	0.00359732	-0.352523	0.0116309
0.00197987	0.00319463	-0.026255	0.0557383	0.000181208	-0.184664
-0.0170067	0.00520805	-0.0186376	0.0424362	0.0506779	0.0176107
-0.00157718	0.00657718	-0.00636913	0.025557	0.0110537	-0.012443
0.00238926	-0.00104027	0.0936443	0.00251007	0.00532886	-0.000355705
0.00325503	-0.00578523	-0.218356	-0.0187181	-0.0617651	-0.067557
0.0022953	-0.00986577	0.00830201	-0.0254228	0.12396	0.00544966
0.00338926	-0.00602685	0.000208054	-0.00857047	0.0745034	0.0432685
0.0105906	-0.101356	0.011443	-0.131698	0.0791678	-0.0467248
-0.0210537	0.00273154	0.0916174	-0.00487919	0.0342617	-0.0400067
0.00445638	0.0191611	-0.255517	-0.00855034	-0.0883221	-0.0688993
-0.020349	-0.010302	-0.0483289	0.000442953	-0.0268993	0.0499866
-0.00861745	-0.062255	-0.0510872	-0.0406174	0.0687651	0.0671812
-0.162101	0.0621544	0.0421007	-0.053396	-0.0170671	0.150154
0.00409396	-0.0106846	-0.00547651	0.0328792	0.101087	-0.0166779
-0.0708322	-0.00696644	0.0375973	0.0292013	-0.000899329	0.209181
0.0166577	0.00809396	-0.00271141	-0.00895302	-0.108799	0.016745
-0.0651611	-0.00391275	0.00268456	-0.000563758	0.127772	0.0551477
0.0313289	0.0111477	0.001	-0.0129195	-0.0206577	-0.0467718
-0.0185638	0.00116107	0.0742215	-0.737899	-0.211564	-0.0341275
-0.123027	0.00147651	0.0193691	0.0302752	0.0261342	-0.177188
0.011698	-0.000563758	-0.124725	-0.00310067	-0.0499933	-0.101664
-0.00241611	0.0212081	0.0578054	-0.00155034	0.100477	-0.0015302
-0.00879866	-0.00390604	0.0106242	0.010651	0.0562752	-0.0731812
-0.0286644	0.00038255	-0.0108523	0.0797987	-0.0544899	0.00330872
-0.00212752	0.102886	0.225792	0.0175034	-0.0240268	0.0840403
0.0015906	0.00134228	0.0152282	-0.027604	0.0221409	0.00351678
0.00315436	0.00555705	0.0655235	0.0781275	0.0501342	-0.173557
-0.00225503	0.048651	0.0254295	-0.00700671	0.0228188	0.0475906
-0.0227584	0.00478523	-0.00859732	0.0102886	0.0242483	-0.0162416
-0.032396	0.0227651	0.0136644	-0.13047	0.0153154	0.0313557
-0.00241611	0.00502685	0.0108725	0.0288993	0.0815436	-0.167839
0.00119463	-0.00702013	0.0623826	-0.0338255	-0.00939597	-0.0179463
0.00609396	-0.0771946	0.0268591	0.00168456	-0.167114	-0.000114094
0.0210403	0.00694631	0.0328322	0.00914094	0.00624161	-0.14143
0.00057047	-0.00666443	-0.0218926	0.00527517	0.219201	-0.0971544
-0.0205034	-0.00620134	-0.0352752	-0.00325503	0.0188054	0.0314295
0.00483221	-0.0208926	0.038906	-0.00857718	0.132483	0.0299933
-0.00214765	0.00180537	0.00875839	0.0298658	0.00896644	0.146275
0.00860403	-0.0054698	-0.0659329	-0.00967114	0.00862416	0.00438255
-0.0102953	-0.0141946	-0.0672953	-0.00367114	-0.0078255	-0.000456376
-0.00185906	-0.013443	0.0564094	-0.00448322	0.0287114	0.112329
-0.0015906	-0.0499329	-0.00595973	-0.0238792	-0.0340738	0.0201678
0.0195772	-0.00179866	-0.00104698	0.260859	-0.0029396	-0.0796711
0.00669128	-0.00392617	0.0902081	0.0331946	-0.0564094	0.0532416
0.00496644	-0.0373893	0.0344161	-0.0138993	0.0400805	-0.0123356
-0.00365772	0.000939597	-0.0205638	0.0284161	0.0243893	0.0252617
0.000557047	-0.0481074	-0.00533557	-0.00165101	-0.183134	-0.0801007
-0.0193087	-0.027349	0.00179866	0.00387919	-0.0382819	-0.192933
0.0296309	0.0111812	-0.0495235	-0.0160872	0.0106107	-0.026604
-0.000167785	0.00933557	-0.161416	-0.0205168	0.0323826	0.0565638
-0.00261745	-0.0249396	0.174195	-0.0322282	0.0381812	-0.00198658
-0.0170403	-0.0162685	-0.00238255	0.0897114	0.00620805	0.00147651
-0.00265101	0.022604	0.00273154	0.00400671	-0.00687919	0.0082953
-0.00273826	0.0161879	-0.0150268	-0.0838926	0.0154027	0.0161544
-0.000845638	0.0129664	-0.00332886	0.0132148	0.0943691	-0.0132013
0.00150336	0.0038255	-0.0108792	-0.00991946	-0.014604	0.00837584
0.0432685	0.0223087	-0.026557	0.135356	-0.00175839	0.0277315
-0.00141611	0.0365436	0.00327517	0.0598121	0.0276242	0.0272819
0.032604	-0.0171074	0.00047651	0.0238926	-0.220591	0.0511007
-0.0069396	0.00641611	0.00998658	-0.0122148	-0.0156443	0.033698
-0.00562416	0.00644295	0.0187651	0.0367383	0.0743826	0.0781879
0.0127987	0.00842953	0.0025302	-0.0274765	-0.0468456	-0.0124161
0.0671007	-0.176423	0.0452349	0.0247114	-0.034302	0.0534899
0.00186577	-0.000194631	0.0143624	0.0862282	-0.0252886	-0.040604
0.000302013	0.00438926	0.010651	-0.00797315	-0.0180738	-0.0305101
-0.0228322	0.0142282	0.00963758	0.0153758	-0.0141275	-0.0413087
-0.020255	-0.00914094	0.00681879	-0.00337584	-0.0373423	-0.00536242
0.0125436	0.104409	-0.00342282	-0.00954362	0.0414765	-0.00538255
0.00773826	-0.00297315	-0.0229329	0.0104295	0.0463221	0.0171879
0.000120805	-0.0201074	0.033698	0.0593087	-0.0349463	-0.0125101
-0.00788591	0.17398	0.0219664	0.0106779	0.037953	0.113517
-0.00931544	-0.0185436	-0.0133826	-0.0178121	0.130201	-0.0791544
0.021651	-0.00457047	-0.0218725	0.00365772	-0.194597	-0.021094
-0.00755034	0.000308725	0.00263087	0.0191477	0.039255	0.233711
0.00342282	0.000771812	-0.139738	-0.050443	0.154396	-0.0451141
-0.0016443	0.0074094	0.00810067	0.0246913	-0.0066443	0.10155
0.00177852	0.0256174	0.0019396	0.0367047	0.30194	-0.899423
-0.00889262	0.00603356	0.017651	-0.0318322	0.032557	0.0343624
-0.0173154	-0.0326644	0.00679866	0.034047	0.00355705	0.0240671
-0.0157047	-0.0540604	0.00167785	-0.0209732	0.135007	0.119188
-0.0139128	-0.0701544	0.0084698	-0.00983893	0.122772	0.0204698
-0.00104698	-0.000187919	-0.0037047	0.0186846	-0.00066443	0.017047
0.00879195	-0.0169396	-0.193866	-0.22257	0.117114	0.139537
-0.00358389	0.0235906	-0.0333356	0.0169262	0.0199866	-0.0488054
0.10349	-0.000926174	0.0325302	-0.0273423	0.0169195	0.155322
-0.0280336	0.0163423	0.0355034	0.274141	0.0257383	0.0538926
0.0235034	0.00134899	-0.0289799	0.00644295	0.0320336	-0.00260403
-0.0152215	-0.00137584	-0.0273221	-0.197604	-0.00815436	-0.216631
-0.0246443	0.00463758	-0.00618121	-0.000879195	0.210711	0.0123423
0.0222617	0.0130336	0.0918926	0.00304027	0.00961745	0.0722013
-0.0195235	0.00188591	0.00228188	0.0528322	0.00493289	0.0287852
0.0151208	-0.164282	-0.0108456	-0.0170067	-0.0388993	-0.0165638
0.00522148	0.002	0.00251007	0.00720805	0.0269463	-0.216698
0.00916779	-0.0483893	0.000248322	0.0375973	-0.00496644	0.0341477
0.00828859	0.00769799	0.0809597	-0.103389	-0.0367248	-0.0136913
-0.0164027	0.00133557	-0.0241007	0.0288658	-0.0182282	0.0612752
0.0036443	0.0137584	-0.00288591	0.0168389	-0.0199195	0.0248255
-0.0148523	0.000671141	0.0116711	0.0195705	0.0954832	0.016698
0.0327181	-0.0245101	-0.00801342	-0.0497785	0.010349	0.0938456
0.0217517	0.0262282	0.0392953	-0.351154	-0.296013	-0.00247651
-0.00997987	-0.0905906	-0.032302	0.0220201	0.0295168	-0.0305973
0.0229866	-0.00485906	-0.0179329	-0.0140336	0.0180537	0.0747047
-0.000604027	0.145342	0.00322148	-0.0110201	-0.0153356	0.0130201
-0.0252617	-0.0176309	0.00263087	-0.00838926	-0.0159597	-0.00498658
0.0174027	-0.00281208	-0.0322617	0.0165772	0.00679866	-0.0918591
0.0129195	-0.0105034	0.0726644	-0.197597	-0.000221477	0.0104899
0.00255705	0.00730872	-0.00234228	0.0635302	0.0161544	0.109369
0.00768456	0.000946309	0.00820134	-0.0625638	0.0301946	0.0227785
-0.0226242	-0.000644295	-0.0593826	0.0174295	-0.00433557	-0.0853289
0.00803356	-0.00780537	0.00418121	0.00408725	-0.0015302	-0.154262
-0.0235369	-0.0101141	0.0602282	0.164081	-0.0742752	-0.208879
0.0437517	-0.0673289	0.0283154	-0.0568255	-0.0233356	-0.0261678
0.020047	-0.0204899	0.0103356	0.00362416	-0.0149329	0.00579195
0.00173154	0.00491946	-0.0119866	0.00179195	0.0156242	0.0225034
-0.00910067	0.0016443	0.00228859	0.0357919	-0.00334228	0.0273691
0.00167114	0.0244295	-0.0245705	0.070906	-0.0486309	-0.00500671
0.00597315	-0.0183289	0.271893	0.00302013	0.0671812	0.0191544
0.0197785	0.028745	0.0488054	0.00273826	-0.00773154	-0.020094
0.002	-0.0155906	0.00587919	-0.150275	0.0609329	-0.0967919
0.0496443	0.0299128	0.0388859	0.0290805	-0.117765	0.00390604
-0.0446913	0.00608054	-0.0073557	0.00791275	-0.00438255	-0.00730201
0.00057047	0.0795973	0.100826	0.0432349	-0.0333758	-0.0492282
-0.0146443	-0.0168993	-0.0143557	0.0243557	0.0648523	0.0322349
0.00403356	-0.00820134	0.0153289	-0.00168456	0.203242	-0.0174899
-0.00228859	6.04027e-05	-0.0196309	-0.0229799	0.0158658	0.123544
-0.00344966	-0.0144161	0.0182013	-0.0156644	-0.0107785	-0.0055906
-0.0406913	0.0122081	-0.00953691	-0.040953	0.197141	-0.0595839
-0.00191275	0.0134564	-0.0323893	-0.0216309	-0.000536913	0.00281208
0.00487248	-0.00471812	0.0179128	-0.0148389	-0.018349	-0.00152349
-0.000362416	-0.103799	-0.000167785	0.000597315	-0.0392886	-0.186913
-0.00557718	-0.014094	0.0394966	0.11147	0.0639329	0.000536913
-0.0791342	-0.000771812	0.0211409	0.0624295	0.00414094	0.0279597
-0.0170336	-0.00466443	0.197369	-0.0243893	-0.0151208	-0.121913
0.0153758	0.0154094	0.0571611	-0.0694631	0.0130738	-0.00550336
-0.000362416	0.011604	0.033651	0.00720805	0.0935034	0.139584
0.0342483	0.023651	0.123846	-0.0802416	0.016953	-0.0353893
0.0401074	-0.00194631	0.0165436	0.0237181	-0.0147181	-0.000691275
0.00352349	-0.124671	0.0654966	-0.00669128	-2.01342e-05	-0.0331611
0.00214765	0.0133624	0.00271812	0.0277114	-0.00878523	-0.0208926
-0.00289262	-0.0291007	-0.00226846	-0.0162148	0.00626174	0.131517
-0.0607852	-0.056094	-0.0138523	-0.0147987	0.00963758	-0.0261208
0.00346309	0.0181208	0.0591409	-0.0229933	-0.072604	-0.00402013
-0.131846	0.018953	-0.00712752	-0.113409	-0.024255	-0.0745503
-0.00214765	0.0263893	0.00108054	-0.000577181	-0.0840738	0.0382953
-6.71141e-05	-0.106456	0.0295302	-0.0414295	-0.011557	0.116819
-0.000201342	-0.0381812	-0.00214094	-0.00143624	0.0453423	0.0415772
-0.00587248	0.0101409	-0.0549799	0.0332081	-0.0159396	0.00458389
0.00648993	0.000583893	0.0467852	0.0360336	-0.0247517	0.0215839
0.00279195	-0.00385235	-0.000771812	-0.0818658	-0.465128	0.0158054
-0.00184564	0.0252148	0.0107718	0.0075302	0.0415369	-0.0244094
-0.0369866	-0.0131678	-0.00624161	-0.00336242	0.00586577	0.0363826
0.0178591	-0.00431544	0.00257047	-0.0148725	-0.0133826	-0.0649799
0.0162886	0.0292953	-0.00662416	0.105141	0.0400134	-0.115188
0.00320805	-0.0206376	0.0462148	0.0102953	0.00430872	-0.056349
0.00159732	0.0382819	0.0972819	0.105121	-0.256987	0.0839329
-0.00042953	0.0294094	-0.000637584	0.00232886	-0.00189933	-0.0106577
-0.0605839	4.02685e-05	0.0546577	0.000651007	0.00822819	0.0367919
0.0559732	0.0642617	-0.00253691	0.00183221	-0.0490268	0.00878523
-0.0305168	-0.0878121	0.0228389	-0.00263758	0.0501745	-0.145074
-0.00291275	-0.0198188	-0.00555034	-0.00387919	-0.00887248	-0.00830201
0.000181208	-0.00250336	-0.0094698	0.118067	-0.133839	-0.015745
-0.0259262	0.0206577	0.0844631	0.0154698	-0.0707315	-0.0834497
0.00754362	0.00305369	0.0768926	0.0244497	0.011745	-0.0398322
-0.00951678	0.0542416	0.0458054	0.000946309	-0.0205973	0.0678658
0.00571812	0.105302	0.168235	0.103161	-0.0213356	0.00902013
0.0542752	0.00194631	0.349537	-0.00277181	0.0370268	0.161013
-0.00446309	-0.0417852	-0.0429732	0.0631946	0.0698322	-0.0424832
0.00915436	-0.0336242	0.250383	0.00757718	-0.00562416	0.0123557
0.0117047	-0.010651	-0.0739866	-0.269678	0.00191946	0.0114564
-0.000939597	-0.0293154	-0.029255	0.0308121	0.0100134	-0.0281409
0.00489933	0.0192148	0.00509396	-0.0378188	0.0130537	0.00483221
0.0137785	0.00142953	-0.0127315	0.0368054	0.00356376	-0.00768456
0.014953	-0.0819329	-0.014557	0.112148	0.000127517	0.0421141
-0.0186107	0.00261074	0.0332148	-0.00560403	-0.0011745	0.112248
0.00241611	0.0570403	-0.00314765	0.146409	0.036349	0.027
-0.00110738	-0.00147651	-0.0214094	-0.0682685	-0.016698	0.000543624
0.00319463	-0.0236107	-0.00105369	-0.0148658	-0.000973154	-0.0143624
-0.00610067	-0.0402416	0.00310738	0.0156107	0.016745	-0.00920805
0.0353087	-0.0463758	0.0339732	0.00158389	0.0175034	-0.181161
-0.00986577	-0.0769866	0.119329	0.0908188	-0.0181678	-0.0979329
0.0748389	-0.0492013	0.0369664	0.045255	0.0191745	0.109262
-0.00147651	0.0155436	0.000114094	-0.058047	0.00899329	0.053396
0.0624161	-0.00465772	-0.00124161	-0.0413221	0.0276443	0.111228
-0.000711409	-0.00363758	0.00881208	-0.0754295	0.0327248	0.022094
0.0231477	-0.0025906	-0.0381342	-0.0280336	0.00522819	0.0348523
-0.010302	0.00121477	0.0128054	0.0183893	0.0137852	-0.0768993
0.00158389	-0.00124161	0.0246174	-0.0410805	0.00598658	-0.0488591
-0.062255	-0.000959732	0.00877852	0.00208054	-0.0208792	-0.103081
-0.0900134	-0.116846	0.00618121	0.0192349	0.0453624	0.178591
0.0621544	0.0084094	-0.0329664	0.0245705	-0.00589262	0.021745
-0.00914094	-0.00702013	-0.0215235	-0.159121	0.0371879	0.0316644
-0.0106846	-0.0654295	-0.0355772	-0.355013	-0.0643154	-0.0010604
-0.00696644	0.0719732	0.0215168	0.00480537	0.0147047	0.0125839
-0.0588121	-0.00857047	0.00158389	-0.0641208	0.0805705	0.00367114
-0.00391275	-0.00497315	0.122591	-0.0564832	0.006	-0.076349
0.00147651	-0.0450738	0.103705	0.0263557	-0.0324564	0.16294
-0.000563758	0.0245705	0.0133087	-0.053557	-0.00962416	-0.343054
0.0161208	-0.0230067	-0.00313423	-0.000577181	0.033745	0.0166376
0.00134228	0.0144228	-0.0118792	0.00271141	-0.00207383	0.00761074
0.00555705	0.105309	-0.0535638	-0.00310067	-0.00262416	0.00430872
0.048651	0.0102886	0.010906	-0.0433826	0.0107651	0.115416
-0.0275772	0.0405436	-0.0471879	0.0367785	-0.00122148	-0.00713423
0.00478523	-0.0131477	-0.0650738	-0.0197987	0.00112752	-0.0921275
-0.0217651	0.0044698	0.0509329	0.00944295	0.0333758	-0.00920805
-0.0771946	-0.149121	0.127141	0.166946	-0.0314832	-0.117544
-0.000838926	0.00179195	0.0056443	-0.00400671	0.0580134	0.10147
-0.00843624	0.0276846	0.011651	-0.176456	-0.0405638	0.0051745
0.0227651	-0.00661074	0.0142215	0.0137047	0.065349	0.0461611
-0.00620134	-0.0799396	-0.0866443	-0.0403624	0.0115772	0.00714765
0.00844966	0.00157047	-0.00779866	-0.240275	-0.0161745	0.0978054
-0.0208926	0.0220067	-0.17445	0.0215503	-0.0792819	-0.0619597
0.00180537	0.00989262	-0.0066443	0.247973	-0.0436443	-0.0542215
-0.00173154	-0.00240268	0.00110067	-0.00244966	0.0731611	-0.0234094
-0.0134966	-0.00343624	0.0576577	0.0521275	-0.0996577	-0.00355034
-0.013443	-0.0094698	-0.0664765	0.0328322	0.0186443	-0.334174
0.000127517	-0.0299597	0.0119396	-0.416067	0.00939597	-0.0732215
-0.0373893	0.015255	-0.0122819	-0.108899	-0.166174	0.0446913
-0.00281879	0.00085906	-0.119174	0.00957718	-0.0228456	-0.115866
-0.00436913	-0.00169128	0.0521007	-0.0126107	-0.0364631	0.00561745
0.00933557	0.00285235	0.00583893	-0.0492148	0.0140537	0.0193893
-0.00447651	0.0932953	0.00352349	0.00344295	0.00608725	0.322946
0.022604	-0.0201074	0.0103289	-0.00771141	-0.0108658	-0.0105168
-0.00692617	-0.046396	-0.0242282	-0.0664228	-0.00218121	-0.0118523
-0.068094	-0.00974497	0.0490671	0.0411477	0.00411409	0.0430336
0.0038255	0.0166846	-0.0560403	0.0567181	0.0394966	0.037443
0.000536913	0.0627114	0.0450067	0.000308725	0.000281879	-0.0921678
0.0365436	-0.0186242	-0.0317785	0.00242282	-0.133188	-0.0256309
-0.0955235	-0.0033557	-0.00119463	-0.0369933	-0.0343289	-0.0539664
-0.00197315	-0.0193423	-0.00434228	0.15998	0.0159396	-0.0219262
-0.0171074	-0.0224899	-0.0273624	-0.00322819	0.00381208	0.0647114
0.00416107	0.0250134	-0.0212013	-0.0331611	-0.0889262	-0.0567181
0.0596376	-0.149329	0.0123154	0.0996174	0.00150336	-0.0329329
-0.00472483	-0.0725034	-0.219752	-0.0173087	-0.105705	-0.0102752
-0.00503356	-0.00577181	0.0494966	0.00377852	0.186611	0.0696913
-0.0309463	-0.0738322	-0.0531342	0.0222215	-0.0105101	-0.254779
0.00471812	0.0174765	-0.479497	0.0131812	0.00184564	0.169993
-0.00479195	0.0235101	0.0414094	0.0155638	-0.0541946	-0.404195
-0.0675168	0.0335101	-0.0263154	0.0095906	-0.000590604	-0.156396
0.00528859	-0.0280134	0.00924161	0.000744966	-0.0756309	-0.020906
-0.00451678	0.00771141	0.00243624	-0.0206443	-0.00698658	0.0117718
-0.015255	0.0391342	0.0566309	-0.0317919	-0.0181812	-0.362302
-0.00107383	-0.0152685	0.00757718	-0.00542953	0.173423	0.0482416
0.00202685	-0.193725	-0.266047	-0.00384564	-0.0734966	-0.0836913
0.0034094	0.00372483	0.0123087	0.818604	-0.244416	0.0496443
-0.0217315	-0.0143221	-0.0455772	-0.365926	0.00773826	-0.00328859
0.0864161	-0.00836242	0.0309664	-0.0107718	0.182282	-0.105765
-0.0233624	-0.0182148	0.0838255	0.0232752	-0.853557	0.00975168
0.00157718	-0.0263154	0.00231544	0.0370671	0.0118658	-0.0101409
-0.0468926	-0.0686107	-0.0092953	0.0204161	-0.0560134	-0.0487248
-0.00124832	-0.00449664	0.00679195	0.029906	-0.131785	-0.297805
0.01	0.0375168	-0.223859	0.0151074	0.0390201	0.0239262
0.00438926	-0.119235	0.0684228	-0.0293624	-0.000557047	-0.00307383
0.0142282	0.0092349	0.0105906	0.0545973	0.0285839	0.00130872
-0.00103356	0.0133423	0.0248389	-0.0275101	0.0353893	-0.0531544
-0.0115906	-0.00375168	-0.041604	-0.00614765	-0.0533758	0.0079396
0.0408993	-0.00822819	0.0305839	0.00355034	-0.00355705	0.326362
-0.00661074	0.00318121	-0.0130403	0.0696309	-0.0292416	0.0445168
-0.00911409	-0.0439799	-0.00193289	-0.0815235	-0.0225973	0.188007
-0.00530872	0.00706711	0.0132282	0.00014094	-0.0272215	-0.0450537
-0.00457047	0.0222215	0.124148	0.0434295	0.111497	-0.0825772
0.000308725	-0.0113826	0.00389262	-0.00673826	0.0503154	-0.019906
0.0170805	-0.0642953	0.0364295	-0.0164228	-0.0370336	0.0918926
-0.0146309	0.00204698	-0.0174497	0.0619329	0.0270336	0.0236242
-0.00214765	-0.00520134	0.0187785	-0.00106711	-0.0259933	-0.0402752
0.00349664	0.0197315	0.0202819	-0.0315369	0.230302	-0.00777852
-0.00386577	-0.00788591	0.0178859	0.0328255	-0.0141074	0.0947987
0.00649664	-0.0465302	-0.0784027	-0.00285235	-0.157584	-0.00157718
-0.0832081	-0.110268	-0.0743087	-0.139369	0.108013	-0.0418792
-0.00355705	0.00609396	-0.0228591	0.258826	0.0712215	-0.0197651
0.0163423	-0.00590604	0.146664	0.00730201	0.00931544	0.00165772
0.000671141	-0.0118792	0.0133758	-0.0188591	0.0727047	0.0566577
-0.0101141	0.0557718	-0.0950067	-0.0376644	0.0378322	0.00442953
0.00608054	-0.0142416	-0.041698	0.00138926	0.024349	0.0341544
-0.00466443	-0.00451007	0.154879	0.0127248	-0.0587785	0.0936376
0.0154094	0.00202013	-0.00267785	0.0250067	-0.00151678	-0.116879
0.0263893	-0.0539732	-0.053651	-0.0184832	-0.0184161	-0.0595369
-0.00385235	-0.00560403	0.101691	0.123081	-0.172799	0.0404295
-0.169792	-0.0339799	0.0809799	-0.0808121	0.0455503	0.237537
-0.010651	0.0147584	-0.137973	-0.0187718	0.0719664	-0.0237517
-0.0236107	0.0934564	0.076	0.000838926	-0.0213356	0.182148
0.0245705	-0.130302	-0.0287047	0.0164564	0.0319463	-0.130161
-0.0033557	0.00277852	0.0261007	0.00497315	-0.0212416	-0.0185906
0.0174765	0.00587248	0.0146443	0.00273154	0.019255	-0.150919
0.0335101	-0.0159128	0.0073557	0.0192282	0.000818792	0.00298658
-0.00836242	-0.00803356	-0.0221007	-0.00293289	0.00205369	0.0831879
-0.0686107	-0.00577181	0.348832	-0.0247383	-0.0348591	0.00227517
0.0658121	0.0024698	0.0225235	0.155027	0.0449195	-0.0369597
-0.00449664	-0.0550201	0.0751745	0.00362416	0.247282	0.175161
-0.00375168	-0.000308725	-0.0133691	0.0661611	0.225289	0.0386443
0.00204698	-0.0383691	0.0477785	0.0217383	-0.051396	0.0729396
0.0197315	-0.000422819	0.101725	-0.00442282	0.0624698	-0.0541208
-0.00788591	0.0108658	-0.182268	-0.0866644	0.0714094	0.00471812
0.00609396	-0.0395436	0.0408188	-0.0358859	-0.0505839	0.0114564
0.00202013	0.0126309	-0.0086443	-0.00385235	0.00591275	-0.193678
0.0934564	0.0552349	0.0142819	0.0231342	-0.0317114	-0.0752081
-0.000308725	-0.00171141	-0.0283087	-0.0124564	-0.00624161	-0.0868456
-0.0395436	0.0418389	0.00221477	-0.0781007	-0.0128859	-0.160577
-0.00171141	0.0288859	0.00451007	0.0240671	-0.0487181	0.116034
0.0288859	-0.000771812	-0.0575705	0.0427852	0.00814094	0.0284161
-0.033094	0.0440336	0.0112282	0.0134899	-0.000516779	0.00222148
-0.00430201	-0.0120805	0.031698	-0.0215705	0.0669933	0.0173624
-0.0138658	-0.00499329	-0.0332215	0.054047	-0.181658	0.00487919
0.00139597	-0.000449664	0.00459732	0.0095302	0.00548993	-0.357376
0.00327517	-0.0076443	-0.0939463	0.0605168	-0.235758	-0.00532886
0.0025906	0.0245503	0.116107	-0.0300604	-0.022745	0.0181208
-0.00877852	-0.00581208	-0.432745	-0.019302	-0.020651	0.0257785
0.00216107	0.00472483	0.00367785	0.130315	0.00545638	-0.690101
0.127342	0.0250268	0.0116779	-0.034349	0.0286376	0.0200604
0.0170268	0.00108054	0.163094	0.00390604	0.0406577	0.0402685
-0.0316309	0.0121208	-0.00548993	0.0943423	-0.246275	0.0123221
0.00822819	-0.00456376	0.0251342	-0.0735503	0.00236913	-0.00601342
-0.0312282	0.0181208	0.188268	0.0260604	0.0137315	0.0438792
0.00148322	-0.033094	-0.0696174	-0.0300872	-0.185114	0.00684564
-0.0157248	-0.0462013	0.0897383	-0.0940805	0.0528792	0.00865101
-0.00283221	-0.00116779	-0.0381141	-0.000107383	0.00322819	-0.024047
-0.00289262	-0.0455034	0.0191275	0.138631	0.0904698	-0.619812
0.00505369	0.0128255	0.0361275	0.0330134	0.0603557	0.13755
0.00516107	-0.00755034	0.173013	-0.0188591	-0.0141745	-0.0304094
0.0567651	-0.000355705	-0.0308792	-0.223987	-0.0517181	0.022745
0.205658	-0.00430201	-0.00924832	0.059349	-0.00522148	-0.0327584
0.000469799	0.00237584	0.03	0.00752349	0.0496242	0.279631
0.104987	-0.00237584	-0.0272819	0.0788456	-0.0214228	0.00047651
0.0231141	-0.000610738	0.018094	0.112094	0.0271946	-0.00422819
-0.079906	0.000268456	0.00160403	0.00273154	0.0034698	-0.0218456
-0.370893	-0.00191275	0.00128188	0.00312752	0.16302	-0.0110336
0.00171812	-0.029698	0.00963087	-0.0756309	0.35653	-0.000946309
-0.000624161	-0.0292819	0.00606711	0.000134228	-0.0209597	0.00780537
-0.00315436	0.00104698	-0.0340067	-0.00542282	-0.00912752	0.00599329
-0.0672483	0.0247047	0.0890067	0.167872	0.112483	-0.00201342
-0.00512081	0.00912752	-0.0391141	0.196799	0.0148322	-0.0601141
0.0185302	-0.0138658	0.0302148	0.0862148	0.0509866	-0.0564899
-0.0100604	-0.00851007	0.0611007	0.00949664	-0.0310872	-0.0788188
0.0755973	0.00395973	0.0971007	0.227268	-0.0054094	0.0455973
-0.0110537	-0.0531946	-0.0119128	0.0145906	0.0247383	0.0307852
0.00459732	0.0272886	0.036302	0.0260872	-0.0878658	-0.0395638
0.0105638	-0.0142081	-0.123872	0.00107383	0.0122953	0.0181275
-0.047604	0.00637584	0.0136309	0.0142752	0.0122617	-0.0127919
0.0331141	0.00734228	-0.105792	0.0217718	0.0495839	-0.00388591
0.0501477	-0.0357987	0.0811812	0.0544228	0.0394564	0.00773826
-0.0435168	0.000436242	-0.0746443	-0.0314228	-0.131396	0.000174497
-0.00695973	0.0512148	-0.00797987	-0.0258456	-0.00579866	0.0163826
0.0285302	-0.00512752	0.009	0.011604	-0.0355302	0.0232013
0.0238725	-0.0150604	0.00369128	-0.0242282	-0.353899	-0.0763221
0.000751678	0.291879	0.0175503	0.0161007	0.0191477	0.086302
-0.0298859	-0.00143624	-0.00118792	-0.0472349	0.390067	-0.000832215
0.00238926	-0.0949866	-0.246369	-0.275758	0.0277785	0.0638658
-0.00802013	-0.00225503	0.0324497	0.064094	-0.0288322	-0.00038255
-0.0730201	-0.00757047	0.038	0.086604	-0.00341611	0.398094
-0.0045302	0.00952349	-0.0610604	0.00328188	-0.0958255	0.0797785
-0.00620805	-0.000818792	0.079745	-0.0141007	0.012443	0.350349
0.0181678	0.016396	0.0646107	-0.0240805	0.0253893	0.194248
0.00201342	-0.00931544	-0.070604	-0.123396	-0.00744966	-0.0625436
-0.044396	-0.00377181	0.22694	0.0233423	-0.000577181	0.0218591
-0.0158993	0.0101678	0.0422416	0.0378389	0.154846	-0.0112685
0.00546309	0.0583758	-0.0211544	-0.0213691	0.0298456	0.0631812
0.0285101	-0.000973154	-0.0178456	0.0137517	-0.033557	0.0176107
-0.0611141	-0.00459732	-0.074557	0.0242416	-0.0578121	-0.00577852
0.00679195	-0.00598658	-0.0290403	-0.0325168	0.0179128	-0.0212819
-0.0110671	0.00318121	0.127262	0.121658	-0.00306711	-0.00587919
-0.00814094	0.00454362	-0.0333893	0.0643087	-0.0276443	0.0509262
-0.00187248	0.271544	0.102121	0.0190336	-0.0555503	0.0146711
-0.0121007	-0.00295302	-0.26496	0.0996913	-0.00516779	0.0170134
-0.0184966	0.0296443	0.00659732	-0.00205369	0.203893	-0.099953
-0.000402685	-0.000550336	0.0230403	0.0830201	0.00742282	0.0121007
-0.00801342	0.000288591	-0.0179866	0.00293289	0.0126711	-0.0454698
0.00387248	0.00300671	-0.131081	0.0312349	0.0663691	-0.0672819
-0.117342	-0.00755034	0.00173154	-0.0124094	0.0227919	0.0156577
0.124342	-0.00271812	-0.00474497	-0.0339128	0.0256107	0.0431275
0.0478792	0.015698	-0.000201342	-0.0599732	-0.0967114	-0.023906
-0.0300805	0.0121879	0.089698	0.00171812	0.0662617	-0.0479396
-0.0846242	0.00587248	0.00184564	-0.0924631	-0.189107	0.00332215
0.0247315	0.00104027	0.000832215	-0.081953	0.170423	-0.0667315
-0.0024698	-0.107685	-0.00365101	-0.0156846	-0.00122819	0.0111275
-0.0125503	-0.0221611	-0.0354899	0.0319262	-0.00452349	-0.530228
-0.0141007	-0.091953	-0.00426174	0.0656846	0.000114094	0.00295302
-0.039443	-0.0022349	0.00114765	0.0266846	0.0923154	0.0072349
-0.000744966	-0.00269128	-0.0116174	0.0232013	-0.257302	-0.0170336
0.00278523	-0.000510067	0.0135503	0.0107114	0.0126376	0.0164698
-0.00128859	0.00557718	0.0241544	0.108107	0.00152349	-0.031396
-0.00410067	-0.0235503	-0.00644966	-0.213195	-0.0451208	-0.0244564
0.00889262	0.00798658	-0.00224832	0.163624	0.0123087	-0.00440268
0.00975168	-0.00185906	0.170725	0.0121074	0.00769128	-0.00187248
-0.00387248	0.00139597	0.0186174	0.0210268	-0.0104161	0.00366443
-0.00624161	-0.0783423	0.0296242	-0.0105101	-0.0694765	-0.112282
-0.00748322	-0.0272819	0.0169664	-0.0180805	-0.0404027	-0.00103356
-0.00973826	-0.031443	-0.0447852	-0.0124027	0.11302	-0.136805
-0.0131611	-0.0464295	0.000704698	0.00808725	-0.0391342	-0.202651
0.0117718	0.00327517	-0.000268456	-0.0219128	0.000214765	-0.0141745
-0.0102752	0.0025906	0.00042953	-0.0422013	-0.0304027	0.202268
-0.0374295	-0.0853893	-0.0401611	0.0121812	0.0664698	0.00291275
-0.0592483	-0.00877852	-0.00105369	-0.101114	-4.02685e-05	0.152752
-0.0118322	-4.69799e-05	0.0145839	-0.0292685	0.0230268	0.0613691
-0.0341208	0.0367919	-0.00846309	0.000194631	0.021651	0.0158926
0.00252349	-0.0163758	-0.116718	-0.0280537	0.0446711	-0.054349
-0.00744966	0.0518389	-0.000919463	0.0121879	0.0200268	-0.00355705
0.00341611	-0.130416	-0.0500537	0.00816107	0.0938054	-0.0343557
0.00266443	0.0116577	-0.0074094	-0.0177584	-0.023906	0.0572819
-0.056557	0.013349	-0.0186644	0.611577	-0.136758	0.0583758
-0.00973154	0.0696242	0.0543087	0.22204	-0.011349	0.00343624
-0.00116107	0.00120805	-0.00457718	0.0126376	-0.037349	-0.00871812
-0.0382215	0.0407114	-0.00322819	-0.0880872	0.0691812	0.0351342
0.00430201	0.0293624	0.0559799	0.256289	0.0398523	0.0116376
0.123483	0.00557047	0.00897987	-0.00416779	0.0044094	0.224987
-0.0100201	-0.00288591	-0.0480403	0.0161544	-0.00597315	-0.0120671
-0.038396	0.263235	0.014	-0.00179195	0.0330805	0.0105101
-0.00720805	0.0524832	0.0227114	-0.0340067	-0.00718792	0.15296
0.000812081	0.045651	0.0738322	-0.00608725	-0.0117852	0.0330872
0.0131074	0.0335101	0.300389	0.253779	0.0281879	0.0129396
0.0285906	-0.00718792	0.000751678	0.0136107	0.0797517	0.303477
-0.00463087	-0.00557718	-0.00591946	0.044953	-0.00846309	0.389315
0.0300805	0.00838255	-0.0149396	0.923919	0.111315	-0.23345
-0.000637584	0.0675168	0.00111409	-0.0662349	0.0848054	0.0547987
0.0166309	-0.00979195	-0.000892617	-0.0440738	-0.00731544	0.507329
0.00361074	-0.00253691	-0.0292349	-0.298792	0.130027	0.0288658
-0.0200201	-0.0456644	-0.101087	0.545732	-0.0339463	0.0247584
-0.0165302	0.113121	-0.00881879	0.0343087	-0.00463758	-0.0140403
-0.00414094	0.0250671	0.0257852	0.108054	-0.00457047	-0.0668859
-0.0243154	-0.0188792	-0.00361074	-0.458879	0.0154698	-0.227624
-0.059094	0.0301946	0.00543624	0.258906	0.0520738	0.0150872
-0.0032953	-0.00560403	-0.000624161	0.377161	0.0151477	0.0326309
0.00483221	-0.00959732	0.0438054	0.0336913	-0.00366443	0.0509195
-0.00316107	0.112725	-0.00756376	-0.0591611	0.262081	-0.0536376
0.0111074	0.0149866	-0.0173691	-0.00495302	-0.0222685	0.005
0.0061745	-0.00185235	0.00683893	-0.153074	0.118651	-0.0215302
-0.0292819	0.00799329	-0.210624	0.0489195	-0.374785	-0.00312752
0.00868456	0.00571141	-0.0466107	-0.0726376	0.172503	0.0292215
-0.00532215	0.0215839	0.00334899	-0.0324027	0.120772	-0.241322
0.00186577	-0.151718	-0.0104899	0.013604	-0.119242	0.0175302
0.00298658	-0.0721611	-0.000765101	-0.0372886	0.0291946	-0.0835302
-0.0292282	-0.00116779	0.0683423	0.0405168	0.139362	0.00663758
0.00865772	-0.00794631	-0.0110403	-0.0182282	-0.0535906	0.0622081
-0.0204966	-0.0726309	-0.00873154	-0.0126913	0.00328859	-0.0667919
0.00480537	-0.00646309	-0.019302	0.144336	-0.0438591	-0.0916913
0.00244966	-0.0219664	0.0029396	0.0877785	-0.716315	0.0588188
-0.0209597	0.218054	-0.00461074	-0.0215101	-0.0629866	0.0287718
0.00608054	0.147577	-0.0911007	-0.0492953	0.298201	-0.0378121
-0.00242953	-0.00493289	0.236389	-0.012255	-0.00249664	-0.0733221
0.00411409	-0.0535638	0.0348121	0.0726309	0.152799	-0.107054
0.0024094	-0.0239329	0.456846	0.0175705	-0.0533221	0.0577181
-0.00624161	0.065443	-0.106242	-0.017349	0.966336	-0.00933557
0.00144295	-0.020604	-0.0104295	-0.0411946	-0.136698	-0.011255
-0.00449664	-0.0055302	0.475671	-0.00755034	0.430215	-0.17843
0.00239597	-0.00788591	0.146215	-0.0252349	-0.0300268	-0.0326779
-0.0012349	0.0531477	-0.020047	0.0132081	0.351134	-0.0223087
-0.00310067	0.0130738	0.270758	0.0317517	0.0913826	0.00372483
0.00718792	-0.0356376	0.297362	-0.0290336	0.0940201	-0.142899
0.0158389	-0.0319732	0.00805369	0.0191342	-1.73397	0.0656644
-0.00998658	-0.099906	0.00810067	-0.0206577	-0.0318993	-0.0555034
0.0783289	-0.121826	0.117779	-0.021047	-0.190946	0.0138255
0.0386846	-0.0125772	0.77004	-0.0492886	0.0055302	0.0241611
-0.0115235	0.0633758	0.670987	0.00358389	0.0219195	-0.0362685
-0.0394228	-0.0332148	0.203577	-0.0395839	-0.101772	0.049302
0.010255	-0.0022953	-0.00996644	0.00313423	0.0139597	-0.0343557
-0.0302617	-0.0183423	-0.289309	0.0243154	0.00157047	0.116738
0.00871812	-0.0656107	-0.050443	0.0221879	-0.0848121	-0.0642617
0.0883691	-0.0159597	-0.122074	0.0215705	-0.00496644	0.182007
0.0467651	-0.13196	-1.12209	-0.027396	0.0505369	-0.132047
0.0188054	-0.0188658	0.638611	0.0951678	-2.01342e-05	-0.0464564
0.0646846	-0.0038255	0.0161477	-0.00728188	0.167497	-0.0191678
0.00412752	0.209738	-0.0539463	0.020443	-0.00897315	0.0658054
-0.00434899	0.028094	0.0114362	-0.0384295	0.0392416	0.0366242
-0.0110604	-0.0020604	0.0151342	-0.00927517	0.0857584	0.127483
0.00216107	-0.00873154	-0.336886	-0.0235503	0.0690268	-0.0143624
0.0253423	0.00826846	-0.00573826	0.179262	-0.109174	-0.025745
0.00732886	-0.0062349	-0.277034	-0.0524497	-0.0655168	0.00465101
0.012	-0.0226644	-0.00350336	0.24151	0.103745	0.0350738
-0.0124027	-0.00956376	-0.116336	-0.106141	0.0457651	-0.0211208
0.00248322	-0.0367383	-0.00981879	-0.00573154	-0.0559329	-0.00705369
0.0188322	-0.0309933	0.00504698	0.074604	0.0889329	-0.0708725
0.0491007	-0.0645235	0.036349	-0.00397315	-0.128067	-0.08
-0.049094	-0.0569195	-0.040906	-0.0773289	0.110772	0.048396
0.000127517	-0.0282819	0.064953	-0.0096443	-0.0211342	0.0202752
-0.0127248	0.0249732	-0.0370201	0.0363154	-0.0478456	0.00583893
-0.0651208	0.0904899	-0.0225906	-0.202416	-0.00684564	-0.0749866
0.0108792	-0.0211477	-0.0842483	0.173463	-0.22996	-0.0328322
-0.0154832	0.0057047	-0.0141946	0.0311477	-0.29	-0.0783356
-0.0189329	-0.0407181	0.0201879	0.137463	-0.00257047	0.0545973
-0.0276107	0.0309463	-0.0705503	0.0429799	0.0151477	0.008
-0.00183221	0.0504161	-0.279671	-0.0198591	0.00398658	-0.0865839
0.133013	0.0716443	-0.324007	-0.0023557	0.0128188	-0.0609262
0.0211074	-0.0186711	-0.00595302	0.0517919	0.0549396	-0.00533557
-0.0909329	-0.0184765	0.00953691	0.112584	-0.050443	-0.351772
0.00463758	0.0384027	0.0277383	0.0226107	0.0964765	0.113617
0.0233423	-0.131369	-0.0614094	0.0336913	0.0346577	0.00993289
0.0363893	0.0107181	-0.0491342	-0.00551007	0.0241678	0.0496174
0.0129664	-0.0196577	0.0602013	-0.000241611	0.0547383	0.00271141
0.00651007	0.0230134	0.030094	-0.0684362	0.0132081	0.0400537
0.00909396	-0.0364027	0.0144631	-0.00273826	-0.160389	0.113852
-0.0249799	-0.00445638	-0.13447	0.0269396	0.0921946	0.0625101
0.0146174	0.0064698	0.113376	0.0307181	0.040443	-0.00110738
-0.0213691	-0.0548121	-0.0103557	0.0163087	-0.0412081	-0.0290201
-0.0184631	0.0179396	-0.174443	-0.0380403	0.181329	0.0288658
0.129342	-0.0137785	0.366966	-0.0259866	-0.00846309	-0.253107
-0.021604	0.546906	0.00802685	0.0751611	0.00401342	0.0118926
-0.0481611	0.086443	-0.00428859	-0.00508054	-0.0162685	-0.0213893
-0.0143221	-0.00730201	-0.0350403	-0.164758	-0.0504497	0.0587987
-0.0197517	0.00310738	0.335872	-0.0142685	0.0480201	-0.014047
-0.00356376	0.0170671	-0.0418389	0.0236577	0.0434228	0.0449396
-0.00369799	0.000959732	0.0354228	-0.0151745	0.0218658	0.037698
-0.0166913	-0.095255	0.0482148	0.0762215	0.00879866	0.010255
-0.209336	0.0332819	0.0174564	0.0482886	0.0539262	-0.0589396
-0.0574228	0.102007	0.0147114	0.16102	-0.00283221	0.0042953
0.00526846	0.0508658	0.0168322	0.0990671	-0.00863087	0.130617
-0.00316779	0.127342	0.00936913	-0.0415302	0.104342	0.0979128
-0.00526846	-0.001	0.0162013	-0.0196376	-0.0174765	-0.0796711
0.00488591	0.0035302	0.0247181	-0.0623826	0.118054	-0.0116309
0.000322148	0.00616107	-0.0144295	-0.0488054	0.00413423	-0.054557
0.00218792	0.00230201	-0.0459195	-0.0101879	0.101919	-0.0391409
-0.00942953	-0.141503	0.0238658	-0.0239396	-0.170993	-0.137745
-0.0317718	-0.0037047	-0.0471745	0.0127584	0.00561074	0.0195369
-0.0142416	0.00610738	0.142698	0.133819	-0.0632685	-0.0121342
0.0460403	0.00855705	-0.0944161	-0.0241342	0.0336174	0.00787919
-0.00461074	-0.0600671	0.187081	-0.0518523	-0.0101544	-0.0111342
0.00313423	0.174013	-0.0863893	-0.0505369	0.00413423	0.0419597
-0.00559732	-0.00845638	0.00960403	-0.0191074	0.064094	-0.0649664
-0.0304899	0.0428255	0.0147114	0.0268725	-0.0745101	-0.027396
-0.0276376	-0.00248322	-0.0246242	-0.014745	0.0375101	-0.0649195
0.112423	0.222879	0.352121	0.0529664	0.0325302	0.126503
-0.00430201	-0.00108054	0.0759866	0.0691678	0.0100738	-0.097
0.0094698	0.00361745	-0.229685	0.0097651	-0.0898792	-0.0328725
[truncated: 357,093+ more rows]
