# Supplementary material for: Deep Bayesian active learning using in-memory computing hardware
Source: Nat Comput Sci. 2024 Dec 23;5(1):27–36. doi: 10.1038/s43588-024-00744-y (PMC11774754; doi:10.1038/s43588-024-00744-y)
Supplement: Supplementary file 6 — Statistical source data for Extended Data Fig. 3. [file 43588_2024_744_MOESM6_ESM.xlsx]

## Sheet: Sheet1
Please plot X-Y line figure.
X-axis: Current Level	Y-axis: Scale parameter
0.4	0.0256
0.6	0.02963
0.9	0.03847
1.2	0.04717
1.5	0.05169
1.8	0.05405
2.1	0.05524
2.4	0.05776
2.7	0.05866
3	0.0585
3.3	0.05667
3.6	0.05493
3.9	0.05415
