# Supplementary material for: Deep Bayesian active learning using in-memory computing hardware
Source: Nat Comput Sci. 2024 Dec 23;5(1):27–36. doi: 10.1038/s43588-024-00744-y (PMC11774754; doi:10.1038/s43588-024-00744-y)
Supplement: Supplementary file 7 — Statistical source data for Extended Data Fig. 4. [file 43588_2024_744_MOESM7_ESM.xlsx]

## Sheet: a-i
Drawing prompt: Each column data here is the original data of read current data for different weights. Please use Origin software to first draw a histogram. Then, the data can be fitted using Gaussian distribution.
a	b	c	d	e	f	g	h	i
6.932	3.005	6.609	3.264	4.501	6.789	7.296	7.103	7.383
7.187	2.965	6.462	3.162	4.579	6.834	7.285	7.011	7.51
7.222	3.196	6.472	3.126	4.514	6.716	7.467	7.26	7.457
7.177	2.945	6.863	3.132	4.657	6.731	7.314	7.103	7.418
7.256	3.25	6.707	3.127	4.618	6.755	7.246	7.046	7.206
7.182	2.916	6.746	3.186	4.598	6.726	7.25	7.354	7.472
7.222	2.906	6.942	3.127	4.534	6.824	7.383	7.418	7.57
7.266	3.044	6.746	3.122	4.903	6.76	7.359	7.187	7.658
7.163	3.078	6.716	3.167	4.756	6.755	7.388	7.251	7.432
7.295	3.097	6.599	3.136	4.691	6.756	7.265	7.457	7.663
7.221	3.078	6.658	3.196	4.456	6.878	7.546	7.163	7.388
7.242	3.122	6.81	3.151	4.476	6.796	7.251	6.912	7.383
7.246	3.171	6.57	3.166	4.642	6.858	7.403	7.173	7.334
7.08	3.024	6.668	3.146	4.642	6.771	7.417	7.31	7.432
7.242	3.215	6.535	3.117	4.588	6.791	7.398	7.139	7.452
7.222	3.117	6.677	3.049	4.632	6.79	7.324	6.943	7.335
7.079	3	6.692	2.99	4.735	6.755	7.295	7.07	7.368
7.099	3.063	6.702	3.087	4.574	6.786	7.271	7.099	7.56
7.183	3.122	6.716	3.103	4.707	6.79	7.246	7.055	7.447
7.221	3.054	6.741	3.063	4.73	6.967	7.354	6.814	7.344
7.271	2.946	6.639	2.995	4.681	6.736	7.31	7.531	7.275
7.271	2.887	6.731	3.004	4.584	6.937	7.114	7.286	7.437
7.217	2.995	6.869	3.092	4.558	6.923	7.241	7.035	7.261
7.37	2.887	6.746	3.044	4.56	6.647	7.265	7.085	7.206
7.216	3.118	6.785	3.034	4.598	6.805	7.344	6.981	7.521
7.237	2.882	6.946	3.034	4.74	6.79	7.476	7.139	7.36
7.241	3.029	6.315	3.083	4.578	6.952	7.236	7.369	7.354
7.192	3.044	6.731	3.25	4.676	6.8	7.433	7.468	7.319
7.099	2.985	6.819	3.039	4.569	6.839	7.388	7.163	7.246
7.129	3.019	6.54	3.049	4.701	6.903	7.442	6.932	7.275
7.168	3.152	6.809	3.044	4.574	6.922	7.398	6.687	7.457
7.364	3.142	6.466	3.039	4.618	6.795	7.359	7.114	7.329
7.251	3.103	6.599	3.074	4.555	6.966	7.496	6.614	7.349
7.114	3.035	6.762	3.103	4.627	6.858	7.497	6.918	7.275
7.104	3.142	6.858	3.054	4.476	7.025	7.35	6.928	7.403
7.251	3.014	6.908	3.102	4.75	6.913	7.33	6.702	7.285
7.144	2.98	6.663	3.127	4.691	6.951	7.383	6.844	7.28
7.207	3.049	6.55	3.034	4.667	7.016	7.397	6.883	7.335
7.271	2.857	6.677	3.082	4.495	6.962	7.516	6.8	7.413
7.054	2.896	6.746	2.97	4.47	6.922	7.368	6.761	7.152
7.29	3.023	6.78	3.01	4.544	6.948	7.315	6.608	7.324
7.182	3.113	6.972	3.039	4.613	6.819	7.451	7.085	7.349
7.246	3.004	6.799	3.02	4.534	6.912	7.433	6.721	7.276
7.231	2.96	6.515	2.979	4.56	6.878	7.447	6.922	7.456
7.118	2.965	6.707	3.073	4.707	6.913	7.471	7.119	7.335
7.119	3.224	6.697	3.025	4.882	6.756	7.403	7.07	7.33
7.232	3.239	6.908	3.073	4.736	6.775	7.319	7.084	7.476
7.246	3.162	6.858	3.088	4.662	6.893	7.315	6.731	7.442
7.281	3.083	6.8	3.088	4.589	6.77	7.491	7.069	7.374
7.3	2.877	6.78	3.097	4.485	6.746	7.407	6.824	7.345
7.197	2.867	6.662	3.098	4.48	6.81	7.442	6.697	7.55
7.3	3.029	7.148	3.029	4.539	6.775	7.433	6.766	7.369
7.114	2.892	6.795	3.005	4.677	6.884	7.412	7.217	7.865
7.085	2.921	6.996	3.019	4.465	6.908	7.363	6.878	7.167
7.291	3.068	6.736	3.024	4.618	6.864	7.388	7.079	7.334
7.32	2.749	6.417	3.068	4.578	6.957	7.212	7.064	7.364
7.128	2.931	6.324	2.941	4.628	6.732	7.408	7.04	7.393
7.271	3.093	6.927	3.103	4.677	6.859	7.354	7.134	7.456
7.217	2.916	6.673	3.185	4.824	6.835	7.457	6.677	7.397
7.257	2.926	6.922	3.122	4.593	6.859	7.462	6.78	7.388
7.163	2.828	6.31	3.01	4.622	6.726	7.304	6.997	7.295
7.237	2.91	6.745	3.044	4.73	6.789	7.496	6.742	7.378
7.206	2.892	7.074	3.053	4.603	6.814	7.324	7.089	7.247
7.065	2.887	6.662	3.03	4.686	6.819	7.471	7.217	7.374
7.423	2.877	6.55	3.098	4.844	6.825	7.28	6.996	7.545
7.251	3.02	6.389	3.108	4.579	6.863	7.295	6.986	7.339
7.202	3.004	6.844	3.029	4.613	6.819	7.378	6.864	7.52
7.207	3.113	6.775	3.088	4.897	6.913	7.373	6.804	7.359
7.153	3.088	6.765	3.162	4.691	6.922	7.311	6.845	7.28
7.247	3.088	6.868	3.147	4.726	7.064	7.463	6.746	7.373
7.192	3.225	6.884	3.034	4.603	6.829	7.355	6.618	7.447
7.207	3.201	6.742	3.107	4.583	6.79	7.365	6.854	7.437
7.212	3.01	6.54	3	4.643	6.707	7.472	6.942	7.594
7.085	2.941	6.78	3.019	4.54	6.781	7.501	6.755	7.443
7.246	3.142	6.501	3.073	4.667	6.746	7.433	7.143	7.374
7.345	3.048	6.667	3.141	4.368	6.873	7.305	7.236	7.452
7.173	3.166	6.687	3.142	4.569	6.658	7.319	7.084	7.295
7.276	3.142	6.712	3.048	4.574	6.849	7.437	7.133	7.29
7.207	3	6.951	3.019	4.721	6.819	7.344	7.02	7.348
7.222	2.994	6.887	3.033	4.623	6.8	7.232	7.221	7.481
7.212	3.21	6.731	3.211	4.549	6.8	7.345	6.834	7.31
7.251	3.043	6.673	3.039	4.491	6.712	7.291	7.104	7.447
7.271	2.941	6.648	3.049	4.559	6.79	7.452	7.245	7.182
7.197	3.088	7.051	3.117	4.632	6.765	7.262	7.471	7.721
7.148	3.108	7.266	3.073	4.77	6.834	7.468	7.193	7.167
7.222	2.887	6.976	3.029	4.569	6.667	7.344	7.03	7.216
7.261	3.122	6.697	2.995	4.564	6.756	7.202	7.276	7.255
7.153	3.019	6.417	3.063	4.647	6.878	7.304	7.06	7.207
7.261	3.112	7.105	2.995	4.672	6.83	7.226	7.422	7.261
7.359	3.254	6.737	3.039	4.609	6.868	7.261	7.232	7.285
7.271	3.216	7.011	3.191	4.638	6.829	7.345	7.217	7.31
7.236	3.347	6.584	3.162	4.55	6.932	7.309	7.202	7.349
7.251	2.92	6.805	3.167	4.565	6.834	7.369	7.403	7.349
7.231	2.995	6.697	3.269	4.506	6.815	7.266	7.211	7.521
7.182	3.206	7.114	3.226	4.638	6.771	7.29	6.996	7.477
7.193	3.039	6.643	3.235	4.691	6.795	7.359	7.02	7.403
7.202	3.044	6.481	3.234	4.519	6.819	7.275	7.212	7.296
7.29	2.99	6.839	3.249	4.54	6.77	7.457	7.25	7.643
7.08	3.024	6.535	3.151	4.588	6.81	7.334	7.143	7.378
7.309	2.916	6.604	3.23	4.75	6.922	7.374	7.384	7.359
7.325	3.054	6.839	3.22	4.55	6.907	7.187	7.511	7.658
7.192	3.288	6.824	3.068	4.559	6.766	7.354	6.898	7.358
7.168	2.985	6.898	3.122	4.691	6.722	7.373	7.241	7.52
7.163	3.068	6.859	3.142	4.51	6.795	7.178	7.133	7.472
7.134	2.961	6.888	3.078	4.697	6.894	7.403	7.511	7.403
7.168	2.97	6.574	3.113	4.496	6.825	7.241	7.114	7.55
7.178	3.068	6.633	3.172	4.662	6.848	7.26	7.379	7.467
7.212	3.181	6.726	3.079	4.519	6.849	7.365	7.163	7.492
7.128	2.994	6.647	3.156	4.593	6.756	7.325	7.094	7.472
7.232	3.058	6.706	3.117	4.583	6.849	7.349	7.246	7.442
7.158	3.25	6.912	3.19	4.52	6.711	7.448	6.839	7.648
7.281	3.074	7.172	3.147	4.627	6.703	7.286	7.227	7.482
7.231	3.034	6.868	3.196	4.643	6.765	7.33	7.423	7.511
7.281	2.926	6.756	3.187	4.662	6.697	7.413	7.094	7.378
7.123	3.132	7.182	3.171	4.598	6.711	7.407	7.604	7.384
7.192	3.147	7.187	3.156	4.578	6.932	7.271	7.29	7.388
7.119	2.979	6.913	3.151	4.628	6.839	7.393	7.118	7.329
7.085	3.073	6.952	3.146	4.545	6.78	7.394	7.143	7.172
7.158	3.049	6.805	3.054	4.52	6.936	7.438	7.222	7.29
7.271	3.043	7.113	3.142	4.662	6.752	7.305	7.114	7.412
7.226	2.995	7.026	3.171	4.627	6.789	7.334	7.29	7.3
7.182	3.082	7.02	3.264	4.5	6.976	7.251	7.662	7.344
7.109	3.063	7.031	3.161	4.554	6.751	7.378	7.232	7.241
7.158	2.951	7.015	3.079	4.55	6.85	7.325	7.099	7.319
7.109	3.299	6.599	3.156	4.682	6.839	7.418	7.207	7.31
7.168	2.946	6.834	3.117	4.56	6.697	7.388	7.095	7.216
7.197	3.029	6.692	3.177	4.687	6.799	7.457	7.369	7.216
7.074	3.087	6.957	3.167	4.632	6.918	7.453	7.158	7.212
7.099	2.877	6.603	3.202	4.534	6.756	7.383	7.075	7.314
7.016	2.94	6.863	3.161	4.579	6.913	7.535	7.433	7.432
7.413	2.96	6.967	3.186	4.627	6.864	7.502	7.108	7.305
7.29	3	6.711	3.166	4.495	6.726	7.481	7.266	7.358
7.28	2.984	7.226	3.112	4.555	6.75	7.473	7.232	7.157
7.143	3.024	6.809	3.157	4.569	6.51	7.443	7.129	7.255
7.325	3.034	7.182	3.186	4.52	6.849	7.422	7.619	7.285
7.339	2.931	6.801	3.059	4.716	6.819	7.555	6.961	7.281
7.286	3.25	6.751	3.172	4.569	6.795	7.457	7.413	7.153
7.236	2.852	6.785	3.147	4.491	6.82	7.407	6.996	7.33
7.217	3.053	6.755	3.161	4.637	6.741	7.443	7.345	7.271
7.212	2.99	7.031	3.166	4.609	6.843	7.374	7.01	7.241
7.04	2.995	7.026	3.108	4.609	6.622	7.451	7.344	7.06
7.207	2.94	7.065	3.192	4.707	6.77	7.472	7.247	7.295
7.158	3.137	6.579	3.2	4.54	6.731	7.363	7.182	7.188
7.266	3.005	6.711	3.205	4.544	6.78	7.486	7.109	7.212
7.129	2.926	6.874	3.162	4.653	6.844	7.414	7.124	7.226
7.355	3.098	7.006	3.132	4.573	6.937	7.408	7.188	7.535
7.192	2.926	6.864	3.161	4.579	6.804	7.393	7.207	7.295
7.148	3	7.011	3.122	4.711	6.889	7.432	7.046	7.246
7.348	3.029	7.035	3.088	4.334	6.912	7.476	7.369	7.408
7.079	2.931	7.168	3.142	4.614	6.756	7.468	7.212	7.129
7.207	2.956	6.721	3.156	4.398	6.741	7.506	7.422	7.089
7.311	2.98	7.119	3.151	4.475	6.976	7.423	7.256	7.089
7.173	3.009	6.848	3.097	4.647	6.907	7.423	7.296	7.589
7.286	2.971	7.148	3.157	4.643	6.981	7.5	7.079	7.398
7.044	2.842	7.133	3.102	4.672	6.785	7.438	6.766	7.241
7.099	3.063	6.913	3.161	4.56	6.721	7.388	7.217	7.462
7.104	3.054	6.932	3.176	4.604	6.77	7.433	7.07	6.991
7.33	3.19	7.001	3.152	4.501	6.761	7.423	7.275	7.364
7.183	2.941	7.064	3.156	4.569	6.863	7.353	6.972	7.133
7.197	2.936	6.957	3.151	4.461	6.697	7.368	7.202	7.167
7.222	2.887	7.055	3.102	4.77	6.76	7.398	6.996	7.236
7.271	3.107	6.908	3.146	4.54	6.712	7.403	7.28	7.202
7.075	2.73	7.069	3.195	4.584	6.81	7.56	7.133	7.276
7.187	3.024	6.898	3.19	4.52	6.8	7.506	7.143	7.197
7.25	3.01	6.839	3.136	4.613	6.747	7.546	7.139	7.3
7.055	2.945	7.055	3.161	4.711	6.873	7.496	7.168	7.422
7.03	3.034	6.976	3.147	4.701	6.844	7.531	7.236	7.389
7.123	3.038	6.834	3.122	4.496	6.951	7.491	7.03	7.402
7.212	3.004	7.109	3.138	4.549	6.848	7.477	7.28	7.383
7.187	2.966	7.251	3.142	4.599	6.761	7.545	7.162	7.628
7.133	2.955	6.942	3.073	4.51	6.877	7.438	7.378	7.412
7.424	3	6.667	3.147	4.51	6.805	7.393	7.154	7.682
7.051	3.024	6.701	3.157	4.53	6.702	7.354	7.128	7.413
7.153	2.931	6.682	3.162	4.569	6.834	7.34	6.936	7.481
7.07	2.945	6.986	3.162	4.682	6.702	7.427	7.075	7.472
7.216	3.112	6.751	3.102	4.353	6.804	7.443	6.947	7.221
7.005	2.946	7.109	3.186	4.564	6.766	7.536	7.139	7.109
7.138	2.95	7.01	3.141	4.505	6.755	7.436	6.878	7.275
7.118	3.073	6.642	3.157	4.618	7.025	7.354	6.976	7.153
7.04	2.941	6.991	3.078	4.569	6.966	7.472	6.874	7.133
7.285	3.142	6.431	3.166	4.525	7.069	7.373	7.158	7.158
7.191	3.098	6.854	3.107	4.397	7.03	7.383	6.923	7.203
7.07	3.015	7.005	3.112	4.436	6.922	7.295	6.977	7.374
7.202	2.961	6.795	3.156	4.608	6.838	7.295	7.099	7.144
7.256	3.053	6.952	3.181	4.427	6.962	7.412	7.256	7.344
7.198	2.974	6.995	3.122	4.461	6.878	7.456	7.036	7.227
7.345	3.088	6.344	3.171	4.5	6.79	7.334	7.045	7.089
7.305	3.102	6.534	3.195	4.427	6.932	7.364	6.976	7.172
7.134	2.896	6.751	3.19	4.544	6.834	7.339	7.02	7.192
7.393	2.999	6.977	3.103	4.687	6.8	7.383	6.986	7.089
7.128	3.034	6.902	3.187	4.525	6.81	7.393	7.01	7.251
7.207	2.877	6.888	3.171	4.578	6.785	7.432	7.143	7.599
7.216	3.127	7.07	3.147	4.54	6.775	7.408	6.868	7.476
7.388	3.044	6.908	3.162	4.412	6.735	7.491	6.878	7.467
7.285	2.862	7.153	3.171	4.373	6.868	7.515	6.564	7.53
7.187	2.91	6.688	3.284	4.471	6.81	7.349	7.339	7.457
7.192	2.911	6.716	3.181	4.383	6.82	7.477	7.064	7.374
7.085	2.907	6.936	3.142	4.363	6.903	7.398	7.275	7.378
7.177	3.024	6.731	3.171	4.481	6.879	7.344	6.882	7.384
7.178	2.871	6.717	3.196	4.461	7.02	7.398	6.947	7.383
7.152	2.871	6.727	3.117	4.427	6.873	7.418	7.04	7.212
7.187	3.116	6.952	3.098	4.363	6.917	7.486	7.241	7.301
7.251	2.945	6.849	3.161	4.481	6.927	7.393	7.172	7.52
7.304	3.191	6.819	3.166	4.618	6.815	7.486	6.899	7.295
7.162	3.053	6.908	3.093	4.682	6.815	7.462	7.388	7.335
7.143	3.25	6.824	3.176	4.491	6.869	7.472	6.756	7.55
7.231	3.107	6.938	3.117	4.486	6.917	7.58	7.197	7.604
7.236	3.024	7.016	3.117	4.481	6.732	7.584	6.976	7.428
7.301	3.038	7.025	3.177	4.52	6.874	7.536	6.967	7.266
7.231	2.99	6.77	3.156	4.456	6.771	7.556	6.938	7.399
7.319	3.01	6.883	3.386	4.579	6.859	7.506	7.173	7.363
7.251	3.053	6.849	3.162	4.569	6.707	7.447	6.992	7.315
7.275	3.133	7.143	3.077	4.441	6.819	7.487	6.864	7.428
6.996	3.161	7.074	3.205	4.505	6.927	7.496	6.805	7.315
7.212	2.994	7.261	3.157	4.491	6.75	7.442	6.937	7.286
7.148	3.039	6.805	3.136	4.461	6.78	7.599	7.016	7.231
7.114	3.053	6.844	3.122	4.589	6.883	7.389	6.79	7.492
7.188	3.161	6.604	3.166	4.471	6.657	7.595	7.089	7.207
7.217	3.117	7.025	3.112	4.681	6.771	7.427	6.663	7.374
7.281	3.107	6.521	3.102	4.427	6.834	7.472	6.833	7.422
7.217	2.955	6.948	3.146	4.427	6.848	7.476	6.947	7.335
7.119	3.013	6.781	3.181	4.471	6.755	7.256	7.054	7.29
7.153	3.068	6.702	3.132	4.491	6.795	7.374	6.977	7.271
7.119	3.083	6.761	3.142	4.53	6.84	7.246	7.124	7.187
7.177	2.965	6.917	3.117	4.471	6.662	7.354	6.971	7.256
7.314	2.735	6.81	3.147	4.677	6.859	7.472	6.962	7.476
7.29	2.98	7.021	3.147	4.942	6.687	7.329	6.883	7.472
7.163	2.926	6.937	3.211	4.824	6.869	7.246	6.904	7.34
7.168	3.025	7.168	3.142	4.78	6.858	7.261	7.163	7.177
7.202	3.162	7.206	3.151	4.789	6.672	7.393	7.123	7.33
7.31	3.034	6.874	3.098	4.76	6.721	7.516	7.119	7.065
7.334	2.946	6.903	3.132	4.809	6.869	7.3	6.913	7.447
7.388	3.2	7.044	3.122	4.745	6.912	7.182	6.996	7.408
7.212	2.941	6.545	3.127	4.794	6.796	7.486	6.904	7.27
7.271	3.103	6.638	3.073	4.863	6.843	7.275	6.848	7.442
7.236	3.029	6.506	3.117	4.618	6.829	7.315	7.103	7.344
7.05	3.009	7.065	3.157	4.54	6.893	7.309	7.399	7.472
7.119	2.946	7.167	3.136	4.505	6.888	7.515	7.069	7.349
7.099	2.945	6.987	3.132	4.471	6.721	7.428	6.559	7.452
7.237	2.862	6.922	3.265	4.505	6.883	7.413	7.089	7.388
7.148	3.107	6.824	3.122	4.702	6.716	7.305	7.143	7.575
7.242	2.882	6.486	3.133	4.47	6.726	7.349	6.952	7.31
6.917	2.916	6.541	3.166	4.426	6.756	7.261	7.064	7.54
7.217	2.994	6.584	2.98	4.485	6.721	7.407	6.742	7.383
7.29	3.014	6.809	3.53	4.637	6.721	7.324	6.933	7.554
7.183	3.147	6.55	3.177	4.549	6.662	7.265	7.413	7.516
7.153	3.146	6.917	3.2	4.569	6.854	7.447	6.985	7.457
7.049	2.774	6.893	3.167	4.525	6.835	7.31	7.183	7.041
7.217	2.975	6.677	3.157	4.476	6.746	7.281	6.59	7.079
7.09	2.985	6.78	3.151	4.505	6.775	7.32	6.85	7.158
7.173	3.069	7.03	3.196	4.75	6.784	7.305	6.786	7.168
7.163	3.127	6.834	3.148	4.466	6.732	7.447	6.824	7.099
7.403	3.215	7.197	3.146	4.568	6.819	7.413	6.682	6.947
7.182	3.122	6.79	3.201	4.515	6.878	7.383	7.148	7.236
7.133	2.935	7.167	3.176	4.804	6.845	7.329	6.986	7.163
7.015	3.127	7.069	3.053	4.735	6.952	7.192	7.129	7.07
7.246	3.048	6.511	3.04	4.462	6.942	7.266	6.613	7.324
7.286	3.004	6.693	3.079	4.692	6.731	7.275	6.992	7.05
7.301	3.034	6.997	3.035	4.618	6.638	7.266	6.992	7.344
7.285	3.004	6.903	3.088	4.549	6.785	7.393	6.962	7.423
7.044	3.068	7.021	3.044	4.539	6.794	7.275	6.991	7.285
7.152	3.064	6.835	3.083	4.583	6.809	7.285	6.864	6.986
7.188	3.211	7.138	3.069	4.667	6.756	7.32	6.721	7.261
7.158	3.034	6.682	3.039	4.623	6.791	7.276	6.937	7.163
7.281	3.069	6.784	3.043	4.632	6.766	7.354	7.03	7.142
7.128	3.039	6.78	3.073	4.515	6.779	7.374	6.981	6.991
7.094	3.063	6.844	3.123	4.534	6.947	7.281	7.049	7.211
7.153	3.039	6.741	3.049	4.873	6.805	7.398	6.771	7.305
7.193	2.945	6.295	3.049	4.554	6.78	7.294	6.785	7.211
7.251	3.029	6.692	3.045	4.554	6.878	7.173	6.986	6.912
7.075	3.009	6.977	3.094	4.833	6.809	7.266	6.751	7.006
7.251	3.166	6.819	3.103	4.599	6.849	7.246	6.717	7.408
7.344	3.014	7.015	3.035	4.569	6.844	7.281	6.893	7.389
7.222	3.068	6.579	2.843	4.799	6.956	7.241	7.01	7.335
7.197	2.896	6.692	3.098	4.618	6.814	7.295	6.958	7.471
7.114	3.245	6.609	3.059	4.594	6.878	7.301	7.276	7.329
7.128	2.843	6.598	3.078	4.505	6.692	7.374	7.246	7.246
7.143	2.951	6.638	3.069	4.534	6.824	7.237	6.662	7.098
7.168	3.196	6.8	3.058	4.573	6.855	7.329	7.29	7.319
7.247	2.833	7.03	3.064	4.554	6.956	7.197	6.962	7.3
7.05	3.196	6.5	3.137	4.525	6.824	7.363	6.942	7.236
7.211	2.926	7.207	3.074	4.819	6.815	7.339	7.104	7.104
7.26	3.044	6.996	3.088	4.627	6.869	7.241	6.962	7.364
7.108	3.136	7.197	3.195	4.588	6.868	7.467	6.878	7.241
7.207	3.098	6.982	3.088	4.593	6.804	7.427	6.903	7.319
7.256	2.911	6.869	3.108	4.608	6.913	7.389	6.873	7.084
7.148	3.102	6.618	3.102	4.755	6.936	7.511	7.069	7.129
7.07	3.147	6.814	3.053	4.559	6.957	7.496	6.403	7.153
7.08	3.068	6.942	3.088	4.539	7.074	7.472	6.765	7.182
7.089	3.029	7.128	3.175	4.579	6.829	7.408	7.104	7.114
7.232	2.941	7.173	3.079	4.725	6.927	7.496	6.731	7.182
7.099	3.009	7.153	3.084	4.677	6.932	7.54	6.889	7.182
7.123	3.142	6.692	3.225	4.908	6.937	7.418	7.103	7.265
7.197	2.979	6.781	3.309	4.574	7.015	7.487	6.952	7.187
7.158	3.029	6.721	3.142	4.613	6.82	7.433	7.021	7.384
7.123	2.945	6.853	3.117	4.519	6.947	7.462	6.712	7.255
7.148	2.931	6.907	3.123	4.535	6.746	7.222	6.933	7.192
7.25	3	6.898	2.994	4.667	6.859	7.629	6.996	7.256
7.148	2.857	6.804	3.142	4.854	6.746	7.433	6.844	7.276
7.207	2.774	6.751	3.152	4.529	6.854	7.334	6.849	7.437
7.085	2.725	6.389	3.059	4.725	6.673	7.359	7.001	7.442
7.256	2.94	6.745	3.059	4.578	6.751	7.412	6.946	7.197
7.026	2.931	6.359	3.103	4.505	6.922	7.491	7.031	7.275
7.251	2.965	6.883	3.132	4.824	7.054	7.403	6.858	7.202
7.202	2.828	6.922	3.078	4.524	6.977	7.33	7.168	7.472
7.285	2.872	6.496	3.098	4.559	6.854	7.271	6.849	7.311
7.03	3	6.756	3.26	4.667	6.904	7.383	7.192	7.56
7.344	3.039	6.638	3.102	4.633	6.825	7.442	7.104	7.477
7.139	3.181	6.78	3.221	4.491	6.805	7.363	6.913	7.452
7.187	2.813	6.83	3.084	4.491	6.962	7.551	7.118	7.349
7.364	2.877	6.77	3.073	4.515	6.809	7.398	7.148	7.428
7.232	2.769	6.874	3.079	4.647	6.878	7.306	6.947	7.29
7.124	2.975	6.658	3.304	4.632	6.948	7.36	6.976	7.452
7.31	3.073	6.594	3.162	4.49	6.908	7.496	7.108	7.403
7.168	2.96	6.981	3.088	4.628	6.928	7.354	6.879	7.422
7.232	2.912	6.908	3.088	4.838	6.907	7.398	6.947	7.398
7.232	2.926	6.985	3.078	4.593	6.766	7.245	7.192	7.576
7.281	2.931	6.904	3.23	4.696	6.868	7.452	6.977	7.521
7.187	3.054	6.879	3.206	4.574	6.819	7.309	7.065	7.535
7.143	3.005	6.712	3.176	4.618	6.624	7.448	7.123	7.457
7.202	2.823	6.579	3.176	4.701	6.801	7.334	7.148	7.368
7.168	2.921	6.854	3.23	4.647	6.687	7.325	7.045	7.226
7.242	2.902	7.006	3.205	4.539	6.81	7.403	7.02	7.413
7.183	2.96	6.918	3.177	4.608	6.682	7.261	7.31	7.305
7.163	2.979	6.623	3.156	4.588	6.814	7.516	7.163	7.266
7.075	2.778	6.589	3.162	4.593	6.951	7.374	7.09	7.305
7.266	2.945	6.771	3.176	4.569	6.765	7.349	7.339	7.339
7.143	2.901	6.618	3.167	4.711	6.908	7.496	6.893	7.388
7.148	2.926	6.692	3.166	4.75	6.997	7.364	7.026	7.373
7.143	3.009	6.947	3.034	4.691	6.997	7.374	7.231	7.226
7.266	3.009	6.932	3.103	4.598	6.853	7.349	6.819	7.251
7.055	3.078	6.727	3.039	4.535	6.893	7.388	6.883	7.226
7.035	3.073	6.903	3.02	4.598	6.8	7.437	7.247	7.344
7.222	2.955	6.873	3.171	4.574	6.859	7.472	6.932	7.31
7.162	3.118	6.991	3.044	4.652	6.752	7.638	7.134	7.349
7.246	2.994	6.903	3.113	4.598	6.942	7.535	6.942	7.28
7.261	3.014	6.809	3.083	4.686	6.741	7.432	7.138	7.477
7.139	3.034	6.702	3.084	4.642	6.868	7.467	7.03	7.324
7.266	2.813	6.785	3.039	4.559	6.663	7.496	7.201	7.349
7.246	2.975	6.618	3.064	4.506	6.972	7.462	6.952	7.368
6.966	2.951	6.8	3.01	4.78	6.653	7.369	7.133	7.241
7.183	2.578	6.726	3.074	4.603	6.736	7.301	7.069	7.31
7.217	3.068	6.658	3.132	4.598	6.848	7.418	7.04	7.266
7.241	2.965	6.839	3.058	4.652	6.741	7.329	7.266	7.31
7.251	2.867	6.604	3.039	4.49	6.682	7.325	7.285	7.28
7.133	2.98	6.962	3.064	4.574	6.791	7.384	7.144	7.378
7.158	3.029	6.545	3.04	4.554	6.707	7.343	6.923	7.31
7.079	2.887	6.398	3.137	4.539	6.859	7.319	6.927	7.354
7.162	3.107	6.853	3.152	4.569	6.801	7.456	6.501	7.403
7.394	3.024	6.903	3.132	4.741	6.697	7.378	7.031	7.491
7.163	3.19	6.765	3.137	4.736	6.688	7.427	7.031	7.393
7.33	2.921	6.893	3.098	4.662	6.908	7.422	7.31	7.265
7.197	3.205	6.961	3.171	4.466	6.794	7.549	6.971	7.457
7.099	2.94	6.785	3.138	4.466	6.736	7.398	7.374	7.276
7.119	3.122	6.785	3.156	4.549	6.834	7.457	7.016	7.256
7.236	2.995	7.005	3.133	4.51	6.781	7.388	7.065	7.319
7.276	3.146	6.678	3.152	4.535	6.766	7.418	6.967	7.629
7.163	2.907	6.942	3.132	4.603	6.672	7.403	6.982	7.354
7.207	2.981	6.903	3.117	4.573	6.766	7.345	7.178	7.472
7.079	3.166	7.422	3.137	4.799	6.854	7.496	7.202	7.422
