# Supplementary material for: Deep Bayesian active learning using in-memory computing hardware
Source: Nat Comput Sci. 2024 Dec 23;5(1):27–36. doi: 10.1038/s43588-024-00744-y (PMC11774754; doi:10.1038/s43588-024-00744-y)
Supplement: Supplementary file 8 — Statistical source data for Extended Data Fig. 5. [file 43588_2024_744_MOESM8_ESM.xlsx]

## Sheet: a
Drawing prompt: Each column data here is the original data of read current data for different devices. Please use Origin software to draw a histogram for each column.
I= 1.2				I= 2.1				I= 3.0
Device 1	Device 2	Device 3		Device 4	Device 5	Device 6		Device 7	Device 8	Device 9
0.941	1.113	1.27		1.887	1.833	2.128		3.001	3.143	2.966
0.926	1.093	1.225		1.882	1.824	2.172		3.094	3.157	3.319
0.946	1.118	1.363		1.902	1.873	2.162		2.898	3.153	3.368
0.809	1.039	1.245		1.897	1.902	2.177		2.863	3.211	3.344
1.005	1.054	1.265		1.882	1.853	2.167		2.844	3.153	3.412
0.995	0.995	1.216		1.897	1.804	2.196		2.883	3.26	3.378
0.877	1.044	1.255		1.902	1.887	2.187		2.844	3.211	3.354
1.157	1.044	1.343		1.907	1.819	2.167		2.853	3.133	3.363
1.005	1.059	1.402		1.887	1.887	2.142		2.809	3.216	3.378
1.152	1.049	1.137		1.882	1.873	2.157		2.809	3.177	3.324
1	1.108	1.225		1.897	1.838	2.147		2.873	3.251	3.339
0.853	1.073	1.201		1.902	1.873	2.147		2.76	3.153	3.309
0.961	1.049	1.328		1.882	1.863	2.191		2.976	3.221	3.3
0.975	1.015	1.27		1.882	1.804	2.177		2.858	3.206	3.3
0.97	1.019	1.338		1.882	1.902	2.187		2.893	3.236	3.246
0.794	1.029	1.26		1.882	1.848	2.172		2.907	3.246	3.305
0.892	1.137	1.255		1.897	1.907	2.182		2.829	3.177	3.329
0.912	0.946	1.279		1.882	1.951	2.167		2.981	3.265	3.256
1.073	1.034	1.284		1.892	1.882	2.182		2.765	3.157	3.349
0.956	1.083	1.299		1.887	1.907	2.113		2.78	3.246	3.329
1.127	0.975	1.274		1.863	1.946	2.177		2.849	3.231	3.231
0.809	1.068	1.333		1.892	1.878	2.177		3.04	2.976	3.344
0.98	1.108	1.216		1.892	1.833	2.167		2.996	3.211	3.349
0.99	1.093	1.25		1.873	1.912	2.191		2.858	3.29	3.378
0.98	0.985	1.162		1.843	1.887	2.172		2.853	3.28	3.442
1.093	1.098	1.255		1.922	1.853	2.167		2.951	3.241	3.442
0.951	1.122	1.26		1.897	1.932	2.177		2.853	3.162	3.417
0.985	1.088	1.284		1.873	1.887	2.137		2.863	3.123	3.265
0.892	1.073	1.294		1.892	1.887	2.142		2.917	3.202	3.358
0.98	1.083	1.323		1.897	1.927	2.152		2.961	3.167	3.412
1.029	1.073	1.328		1.887	1.863	2.152		3.02	3.128	3.398
0.975	1.108	1.279		1.887	1.897	2.157		2.858	3.285	3.368
1.029	1.039	1.284		1.897	1.77	2.157		2.839	3.153	3.358
0.867	1.029	0.696		1.878	1.863	2.152		2.912	3.153	3.422
0.956	1.024	0.627		1.878	1.868	2.182		2.922	3.26	3.481
0.887	1.044	1.485		1.887	1.868	2.216		2.907	3.256	3.295
0.916	1.039	1.142		1.882	1.882	2.236		2.858	2.907	3.363
1.029	1.015	0.764		1.892	1.848	2.211		2.741	3.172	3.319
0.97	1.059	1.191		1.897	1.936	2.162		2.971	3.231	3.358
0.858	1.024	1.186		1.882	1.961	2.172		2.844	3.192	3.358
0.985	1.044	1.279		1.892	1.843	2.172		2.912	3.27	3.354
0.946	1.098	1.363		1.878	1.912	2.157		2.932	3.221	3.363
1	1.122	1.328		1.882	1.784	2.157		2.883	3.162	3.363
0.966	1.147	1.319		1.882	1.951	2.182		2.932	3.148	3.363
0.867	1.167	1.255		1.897	1.878	2.216		2.956	3.128	3.363
0.985	1.078	1.304		1.887	1.878	2.177		2.912	3.26	3.403
0.936	1.093	1.294		1.878	1.799	2.201		2.853	3.197	3.398
0.966	1.118	1.377		1.897	1.897	2.167		2.942	3.172	3.358
0.931	1.118	1.274		1.873	1.745	2.162		2.912	3.216	3.378
0.956	1.064	1.27		1.902	1.843	2.108		2.888	3.133	3.354
0.882	1.103	1.294		1.902	1.927	2.162		2.795	3.216	3.373
0.936	0.995	1.245		1.892	1.765	2.157		2.907	3.211	3.334
0.961	0.98	1.255		1.887	1.971	2.196		2.77	3.28	3.373
0.867	1.152	1.284		1.868	1.951	2.152		2.917	3.138	3.378
0.931	1.029	1.27		1.887	1.848	2.162		2.858	3.256	3.398
1	1.034	1.299		1.878	1.833	2.152		2.765	3.187	3.393
0.907	1.049	1.274		1.897	1.853	2.128		2.932	3.226	3.358
0.961	1.034	1.225		1.897	1.858	2.196		2.981	3.187	3.373
1.113	1.024	1.279		1.882	1.912	2.137		2.907	3.28	3.383
1.029	1.049	1.343		1.873	1.838	2.167		2.912	3.206	3.339
0.907	1.044	1.221		1.868	1.858	2.172		2.775	3.153	3.349
0.882	1.098	1.176		1.863	1.784	2.182		2.844	3.123	3.349
1.113	1.044	1.279		1.892	1.878	2.182		2.584	3.128	3.383
0.97	1.044	1.26		1.873	1.932	2.152		2.971	3.197	3.398
1.152	1.039	1.294		1.887	1.858	2.157		2.721	3.099	3.358
0.794	1.044	0.72		1.902	1.882	2.167		2.795	3.118	3.398
0.936	1.049	0.794		1.882	1.907	2.167		2.858	3.226	3.398
0.995	1.034	1.25		1.863	1.936	2.162		2.824	3.118	3.398
0.975	1.127	1.323		1.878	1.902	2.187		2.849	3.118	3.344
1.029	1.078	1.279		1.887	1.848	2.162		2.937	3.162	3.363
0.966	1.073	1.338		1.922	1.878	2.167		2.883	3.162	3.285
0.867	1.132	1.24		1.897	1.784	2.172		3.04	3.27	3.354
0.912	1.132	1.255		1.873	1.917	2.172		2.878	3.226	3.403
0.99	1.127	1.284		1.892	1.843	2.162		2.888	3.231	3.422
0.98	1.024	1.348		1.868	1.848	2.167		2.829	3.054	3.437
0.99	1.103	1.24		1.878	1.897	2.172		3.054	3.211	3.398
0.916	1.122	1.328		1.848	1.858	2.182		2.873	3.202	3.378
1.122	1.103	1.265		1.882	1.897	2.152		2.853	3.128	3.398
0.872	1.113	1.343		2.035	1.77	2.177		2.844	3.123	3.378
0.97	1.108	1.353		1.902	1.868	2.172		2.956	3.26	3.339
1.171	1.122	1.309		1.863	1.99	2.167		2.986	3.236	3.398
0.931	1.113	1.27		1.873	1.873	2.167		2.765	3.256	3.354
0.936	1.073	1.304		1.892	1.833	2.211		2.893	3.236	3.354
0.931	1.054	1.196		1.873	1.892	2.172		3.099	3.241	3.398
0.926	1.142	1.279		1.902	1.932	2.191		2.937	3.211	3.378
0.887	1.073	1.373		1.902	1.775	2.206		2.878	3.182	3.393
0.99	1.073	1.304		1.902	1.892	2.187		2.898	3.202	3.358
1.054	1.078	1.343		1.878	1.878	2.088		2.976	3.221	3.349
0.902	1.073	1.27		1.892	1.789	2.182		2.966	3.182	3.412
0.907	1.118	1.363		1.882	1.829	2.147		2.858	3.133	3.398
0.995	1.142	1.333		1.902	1.838	2.167		2.976	3.123	3.363
0.882	1.103	1.333		1.878	1.858	2.152		2.814	3.177	3.373
0.97	1.132	1.274		1.878	1.843	2.137		2.76	3.202	3.334
0.921	0.98	1.279		1.927	1.819	2.157		2.917	3.172	3.334
0.975	0.975	1.274		1.873	1.956	2.177		2.961	3.187	3.354
0.897	0.98	1.412		1.902	1.853	2.142		2.785	3.133	3.349
1	1.132	1.206		1.981	1.951	2.226		2.942	3.256	3.358
0.985	1.108	1.289		1.882	1.956	2.226		3.01	3.094	3.354
0.951	1.068	1.167		1.863	1.936	2.167		2.917	3.157	3.358
1.113	1.049	1.323		1.853	1.814	2.093		2.981	3.197	3.393
1.049	1.039	1.235		1.882	1.897	2.147		2.888	3.128	3.314
0.926	1.054	1.265		1.902	1.907	2.187		2.942	3.143	3.358
0.99	1.01	1.289		1.897	1.99	2.182		2.883	3.172	3.373
0.882	0.98	1.294		1.882	1.868	2.137		2.834	3.202	3.334
0.863	1.044	1.27		1.868	1.838	2.147		2.976	3.27	3.309
0.966	1.039	1.171		1.892	1.848	2.187		2.961	3.251	3.368
0.951	1.034	1.348		1.868	1.873	2.152		2.922	3.113	3.349
1.005	1.068	1.353		1.873	1.824	2.142		3.079	3.143	3.378
0.926	1.024	1.274		1.887	1.873	2.152		2.927	3.246	3.481
0.941	1.034	1.132		1.897	1.897	2.142		3.089	2.927	3.486
0.936	1.044	1.289		1.873	1.946	2.167		2.858	3.143	3.427
0.941	1.122	1.265		1.868	1.956	2.196		2.991	3.094	3.363
0.951	1.064	1.363		1.892	2.039	2.177		2.907	3.157	3.486
0.912	1.039	1.461		1.049	1.868	2.172		2.942	3.197	3.412
0.951	1.044	1.338		1.892	1.941	2.177		2.746	3.113	3.466
0.946	1.044	1.363		1.882	1.858	2.177		2.893	3.123	3.442
0.789	1.039	1.363		1.882	1.838	2.216		2.858	3.172	3.452
0.779	0.995	1.299		1.882	1.907	2.172		2.853	3.177	3.535
0.867	0.98	1.284		1.887	1.936	2.226		2.966	3.305	3.481
0.941	0.995	1.201		1.897	1.833	2.172		2.927	3.221	3.481
0.99	1.044	1.152		1.882	1.848	2.147		2.912	3.094	3.476
0.848	1.049	1.338		1.897	2.02	2.162		3.001	3.172	3.486
0.823	1.127	1.157		1.907	1.961	2.167		2.922	3.094	3.378
0.863	1.015	1.147		1.902	1.956	2.191		2.849	3.221	3.398
0.823	0.985	1.289		1.863	1.755	2.167		2.888	3.221	3.123
0.657	1.039	1.279		1.897	1.853	2.167		2.77	3.157	3.177
0.912	0.98	1.294		1.878	1.814	2.187		2.898	3.157	3.054
0.818	1.029	1.319		1.892	1.829	2.196		2.917	3.256	3.408
1	1.049	1.25		1.873	1.809	2.172		2.873	2.951	3.471
0.872	1.029	1.328		1.892	1.858	2.182		2.809	3.192	3.221
0.961	1.049	1.299		1.897	1.868	2.157		2.986	3.265	3.329
1.01	1.039	1.284		1.892	1.829	2.182		2.893	3.256	3.256
0.931	1.054	1.358		1.892	1.799	2.172		2.804	3.084	3.256
0.892	1.073	1.323		1.878	1.75	2.172		2.917	3.216	2.996
1.01	1.034	1.407		1.887	1.77	2.162		2.917	3.202	3.3
0.848	1.049	1.328		1.829	1.775	2.177		2.839	3.197	3.275
0.912	0.931	1.211		1.882	1.819	2.172		2.849	3.211	3.329
1.005	1.098	1.25		1.833	1.882	2.113		2.942	3.251	3.27
1.103	1.103	1.167		1.882	1.882	2.177		2.868	3.275	3.27
1.019	1.054	1.314		1.892	1.882	2.167		2.956	3.059	3.256
0.941	1.059	1.319		1.873	1.848	2.226		3.069	3.153	3.251
0.97	1.024	1.809		1.878	1.873	2.201		2.947	3.26	3.447
1.279	1.049	1.426		1.882	1.902	2.236		2.888	3.231	3.383
0.877	1.064	1.304		1.882	1.838	2.206		2.893	3.157	3.373
0.916	0.961	1.279		1.878	1.858	2.182		2.907	3.162	3.295
0.902	1.049	1.716		1.897	1.848	2.182		2.844	3.226	3.305
1.01	1.103	1.284		1.878	1.814	2.216		3.069	3.285	3.378
0.961	1.049	1.299		1.882	1.863	2.191		2.951	3.177	3.427
0.926	1.059	1.323		1.868	1.789	2.201		2.893	3.202	3.256
0.789	1.132	1.289		1.902	1.799	2.167		2.863	3.157	3.182
0.858	1.044	1.245		1.882	1.873	2.177		2.809	3.177	3.182
1.034	1.059	1.265		1.892	1.848	2.172		2.883	3.226	3.187
1.005	0.951	1.265		1.902	1.838	2.196		2.873	3.29	3.138
0.966	1.01	1.299		1.878	1.76	2.201		2.956	3.138	3.138
0.858	1.01	1.073		1.897	1.927	2.128		2.902	3.172	3.148
0.931	1.015	1.294		1.897	1.868	2.211		3.064	3.221	3.099
0.97	1.171	1.26		1.887	1.843	2.191		2.878	3.251	3.099
0.863	0.931	1.328		1.878	1.843	2.182		2.863	3.211	3.069
0.887	0.99	1.274		1.878	1.819	2.187		2.858	3.246	2.951
0.907	0.966	1.211		1.887	1.902	2.216		3.059	3.148	3.099
0.853	0.985	1.284		1.897	1.902	2.216		2.912	3.202	3.202
0.843	1.108	1.309		1.907	1.927	2.187		2.951	3.206	3.148
1.171	1.122	1.221		1.873	1.838	2.177		3.035	3.202	3.113
1.034	1.098	1.181		1.878	1.922	2.177		2.858	3.246	3.03
1.019	1.147	1.289		1.878	1.868	2.157		2.873	3.236	3.187
1.093	1.132	1.343		1.878	1.809	2.162		2.996	3.157	3.182
1.078	1.113	1.284		1.897	1.941	2.187		2.966	3.167	3.103
0.941	1.132	1.309		1.902	1.912	2.167		2.775	3.187	3.069
0.951	1	1.274		1.784	1.907	2.226		2.853	3.226	3.04
0.97	1.113	1.235		1.892	1.819	2.162		2.849	3.133	3.236
1.118	1.108	1.382		1.892	1.794	2.157		2.932	3.123	3.094
1.083	1.221	1.343		1.878	1.878	2.191		2.971	3.231	3.084
1.068	1.113	1.284		1.887	1.843	2.177		2.927	3.162	3.074
0.877	1.191	1.358		1.868	1.809	2.167		2.819	3.236	3.123
0.853	1.118	1.309		1.878	1.902	2.196		2.868	3.226	3.099
1.147	1.068	1.211		1.897	1.858	2.167		2.947	3.162	3.094
1.01	1.029	1.348		1.892	1.799	2.172		2.976	3.197	3.074
1.098	1.005	1.387		1.887	1.858	2.172		2.917	3.157	3.079
1.171	0.966	1.289		1.873	1.814	2.182		3.079	3.133	3.157
0.926	1.093	1.284		1.882	1.794	2.162		2.951	3.128	3.177
1.073	1.098	1.309		1.878	1.848	2.162		2.932	3.167	3.148
0.975	1.078	1.211		1.873	1.814	2.167		2.942	3.133	3.005
1.083	1.024	1.191		1.853	1.917	2.162		3.074	3.167	3.01
0.912	1.137	0.725		1.897	1.897	2.216		2.849	3.192	3.094
1.118	1.142	0.853		1.897	1.809	2.167		2.898	3.172	3.182
1.024	1.118	0.661		1.878	1.956	2.103		2.902	3.177	3.045
1.044	1.132	0.784		1.878	1.843	2.191		2.932	3.216	3.02
1.127	1.127	1.299		1.878	1.932	2.172		2.902	3.211	3.03
1.078	1.118	1.206		1.878	1.927	2.221		2.888	3.138	3.03
0.848	1.01	1.191		1.892	1.927	2.187		2.736	3.265	3.094
0.946	1.122	1.294		1.878	1.912	2.187		2.951	3.216	3.133
0.833	1.093	1.319		1.927	1.985	2.157		2.863	3.265	3.143
0.701	1.083	1.319		1.897	1.853	2.172		2.927	3.256	3.035
0.809	1.152	1.289		1.892	1.936	2.142		2.912	3.177	3.157
0.828	1.206	1.27		1.897	1.833	2.167		2.961	3.241	3.069
0.946	1.122	1.338		1.853	1.907	2.142		3.03	3.241	3.064
0.985	0.975	1.196		1.887	1.956	2.152		2.902	3.226	3.157
0.647	1.064	1.333		1.897	1.902	2.137		2.829	3.197	3.084
0.858	1.127	1.284		1.882	1.789	2.177		3.064	3.108	3.108
0.853	0.99	1.363		1.858	1.873	2.177		2.77	3.172	3.182
0.966	0.995	1.328		1.873	1.873	2.152		2.799	3.246	3.059
0.936	1.196	1.348		1.863	1.784	2.157		2.878	3.231	3.153
0.867	0.882	1.225		1.892	1.858	2.172		2.76	3.27	3.167
0.833	0.951	1.26		1.892	1.863	2.108		2.868	3.148	3.177
0.961	0.926	1.299		1.892	1.858	2.221		2.942	3.177	3.226
0.706	1.171	1.176		1.902	1.814	2.191		2.912	3.226	3.197
0.926	1.152	1.265		1.019	1.887	2.162		2.765	3.108	3.221
0.804	1.108	1.235		1.892	1.755	2.157		2.976	3.236	3.157
0.892	1.142	1.353		1.892	1.843	2.187		2.893	3.265	3.162
0.907	1.054	1.338		1.892	1.912	2.187		2.799	3.182	3.074
0.892	1.059	1.363		2.035	1.922	2.133		2.844	3.211	3.162
1	1.137	0.764		1.892	1.878	2.137		2.971	3.192	3.103
0.877	1.103	0.573		1.902	1.765	2.162		2.932	3.27	3.03
0.916	1.132	0.598		1.887	1.819	2.128		2.834	3.211	3.064
0.902	0.99	0.539		1.794	1.804	2.196		2.912	3.153	3.05
0.818	1.147	1.289		1.892	1.794	2.147		2.868	3.103	3.054
0.853	1.157	1.216		1.892	1.78	2.137		2.942	2.991	3.054
0.97	1.122	1.221		1.897	1.863	2.162		2.785	3.192	3.099
0.877	1.152	1.196		1.887	1.858	2.137		2.834	3.26	3.113
0.926	1.108	1.225		1.902	1.77	2.187		2.898	3.148	3.128
0.931	0.912	1.24		1.799	1.848	2.093		2.956	3.256	3.059
0.907	1.01	1.098		1.892	1.917	2.187		2.883	3.153	3.103
0.907	0.995	1.235		1.887	1.858	2.182		2.986	3.162	3.059
0.907	0.97	1.265		1.897	1.794	2.182		2.991	3.157	3.094
0.774	0.99	1.167		1.878	1.873	2.182		2.844	3.192	3.103
0.867	0.882	1.191		1.897	1.848	2.152		2.873	3.275	3.05
0.916	1.137	1.368		1.897	1.907	2.177		2.863	3.246	3.054
0.848	1.137	1.24		1.897	1.902	2.196		2.932	3.167	3.04
0.661	1.181	1.25		1.897	1.833	2.167		2.927	3.138	3.05
0.779	1.127	1.132		1.897	1.848	2.177		3.084	3.241	3.04
0.799	1.122	1.167		1.897	1.912	2.196		2.731	3.089	3.05
0.882	1.147	1.25		1.897	1.863	2.172		2.932	3.305	3.103
0.794	1.137	1.377		1.897	1.927	2.231		2.981	3.251	3.094
0.784	1.127	1.279		1.902	1.917	2.167		3.02	2.971	3.099
0.789	1.083	1.323		1.897	1.902	2.182		2.898	3.231	3.138
1.137	1.122	1.309		1.902	1.858	2.172		2.839	3.211	3.128
0.912	1.122	1.279		1.897	1.932	2.162		2.849	3.221	3.05
0.97	1.137	1.167		1.897	1.882	2.182		2.927	3.29	3.045
0.916	1.113	1.255		1.897	1.922	2.177		2.746	2.917	3.128
0.931	1.113	1.309		1.897	1.784	2.142		2.844	3.202	3.133
1.044	1.171	1.274		1.887	1.858	2.152		2.863	3.182	3.045
0.818	0.951	1.225		1.878	1.863	2.162		2.829	3.148	3.045
0.97	0.941	1.23		1.892	1.848	2.079		2.907	3.241	3.05
1.024	0.98	1.167		1.897	1.858	2.137		2.883	3.226	3.089
0.995	0.931	1.274		1.892	1.873	2.137		2.716	3.123	3.04
1.088	1.093	0.74		1.897	1.804	2.147		2.858	3.133	3.108
0.902	1.132	1.167		1.892	1.858	2.133		2.741	3.172	3.099
0.892	1.118	1.221		1.892	1.961	2.142		2.878	3.221	3.064
0.98	1.064	1.147		1.902	1.946	2.157		2.907	3.157	3.202
0.833	1.005	1.245		1.838	1.897	2.152		2.829	3.123	3.216
1.019	1.059	1.245		1.887	1.868	2.191		2.78	3.241	3.172
0.956	1.01	1.201		1.902	1.789	2.162		2.986	3.113	3.123
0.99	1.098	1.402		1.892	1.917	2.167		3.03	3.133	3.216
0.926	1.083	1.113		1.902	1.932	2.167		2.849	3.128	3.084
0.681	1.098	1.191		1.897	1.784	2.172		2.902	3.192	3.099
1.01	0.985	1.103		1.902	1.971	2.152		2.76	3.241	3.064
0.995	1.098	1.27		1.892	1.838	2.177		2.932	3.128	3.108
0.882	1.122	1.299		1.897	1.907	2.187		2.883	3.153	3.103
1.142	0.966	1.27		1.892	1.799	2.221		2.77	3.211	3.064
0.951	0.98	1.235		1.892	1.892	2.211		2.942	3.246	3.103
1.044	1.132	1.191		1.892	2.025	2.196		2.902	3.162	3.05
1.049	1.088	0.691		1.892	1.882	2.206		2.79	3.138	3.103
0.946	1.162	1.863		1.887	1.794	2.172		3.157	2.942	3.138
0.936	1.127	1.162		1.892	1.882	2.172		2.672	3.197	3.167
0.73	1.068	1.294		1.892	1.902	2.211		2.804	3.285	3.162
1.015	1.103	1.093		1.892	1.971	2.113		2.799	3.128	3.128
1.01	1.103	1.333		1.897	1.863	2.196		3.05	3.256	3.128
0.946	1.142	1.235		1.902	1.868	2.191		2.888	3.329	3.118
1.015	1.206	1.436		1.897	1.946	2.201		2.834	3.182	3.123
1.024	1.176	1.265		1.868	1.907	2.187		2.863	3.231	3.05
0.912	1.083	1.314		1.858	1.824	2.167		3.001	3.251	3.054
0.838	0.995	1.309		1.858	1.882	2.211		2.844	3.128	3.128
1.068	1.098	1.26		1.892	1.887	2.206		2.863	3.153	3.157
0.951	1	1.132		1.858	1.961	2.187		2.961	3.251	3.172
0.931	0.941	1.191		1.873	1.936	2.191		2.844	3.28	3.089
0.961	0.916	1.137		1.887	1.936	2.196		2.937	3.148	3.103
0.995	1.029	1.363		1.902	1.927	2.206		2.844	3.256	3.108
1.039	1.073	1.113		1.873	1.814	2.177		3.045	3.256	3.113
0.995	1.103	1.245		1.897	1.912	2.167		2.961	3.177	3.108
0.956	1	1.098		1.863	1.878	2.172		3.005	3.172	3.099
0.975	1.039	1.255		1.868	1.848	2.201		2.829	3.197	3.094
0.99	1.019	1.289		1.897	1.941	2.221		2.888	3.265	3.103
0.97	1.054	1.235		1.863	1.863	2.191		2.868	3.27	3.108
1.005	0.956	1.289		1.912	1.873	2.187		2.956	3.143	2.996
0.882	0.956	1.206		1.873	1.941	2.172		2.878	3.231	3.123
1.044	1.054	1.328		1.882	1.853	2.177		3.005	3.192	3.108
0.97	1.088	1.319		1.858	1.868	2.177		2.731	3.236	3.094
0.995	1.039	1.27		1.868	1.863	2.191		2.799	3.187	3.157
0.814	1.019	1.26		1.897	1.843	2.191		2.844	3.113	3.094
0.804	0.961	1.299		1.868	1.878	2.231		2.785	3.153	3.079
1.064	1.108	1.24		1.892	1.882	2.201		2.912	3.138	3.054
1.005	1.064	1.407		1.873	1.863	2.211		2.78	3.153	3.04
1.103	1.103	1.299		1.902	1.819	2.196		3.059	3.285	3.054
1.068	1.068	1.068		1.897	1.882	2.226		2.902	3.211	3.05
0.931	1.098	1.314		1.902	1.838	2.221		2.902	3.123	2.976
0.941	1.068	1.274		1.912	1.887	2.231		2.79	3.29	3.103
0.99	1.083	1.343		1.902	1.858	2.133		2.966	3.177	3.103
1.019	1.171	1.225		1.902	1.853	2.24		3.069	3.148	3.103
1.044	0.936	1.289		1.902	1.927	2.221		2.927	3.138	3.138
1.132	0.941	1.397		1.887	1.902	2.187		2.849	3.015	3.148
0.887	1.049	1.191		1.858	1.824	2.196		2.844	3.221	3.157
1.167	1.054	1.279		1.907	1.868	2.177		2.893	3.211	3.108
1.073	1.088	1.387		1.878	1.912	2.187		2.76	2.937	3.079
1.024	0.902	1.279		1.897	1.858	2.167		2.858	3.187	3.108
0.882	1.088	1.319		1.887	1.951	2.157		2.863	3.192	3.099
0.916	0.931	1.25		1.868	1.941	2.24		2.986	3.035	3.128
1.034	0.956	1.255		1.882	1.985	2.182		2.746	3.172	3.084
0.848	0.995	1.137		1.902	1.941	2.211		2.873	3.172	3.128
0.985	1.073	1.304		1.902	1.882	2.187		3.059	3.138	3.099
0.99	1.064	1.25		1.868	1.927	2.128		2.961	3.157	3.128
0.97	1.088	1.255		1.873	1.809	2.187		2.888	3.133	3.108
0.985	1.015	1.358		1.912	1.824	2.187		2.942	3.187	3.172
1.078	1.118	1.211		1.902	1.868	2.182		2.942	3.211	3.167
0.892	1.093	1.245		1.902	1.873	2.211		2.942	3.148	3.221
0.833	1.113	1.284		1.882	1.824	2.191		3.113	3.202	3.192
0.887	1.108	1.211		1.878	1.932	2.216		3.099	3.221	3.069
1.024	1.093	1.314		1.044	1.78	2.162		2.902	3.192	3.153
0.946	1.093	1.206		1.878	1.961	2.167		2.574	3.128	3.153
0.985	1.108	1.284		1.882	1.878	2.211		2.893	3.216	3.148
0.867	1.088	1.274		1.892	1.814	2.201		3.001	3.143	3.157
0.916	1.093	1.235		1.868	1.868	2.201		3.074	3.143	3.153
1.059	1.088	1.255		1.897	1.858	2.201		2.858	3.221	3.153
0.931	1.103	1.274		1.897	1.956	2.216		2.907	3.251	3.054
0.985	0.99	1.191		1.902	1.843	2.191		2.966	3.27	3.167
0.818	0.931	1.265		1.897	1.878	2.177		2.888	3.251	3.069
1.064	0.975	1.26		1.882	1.897	2.182		3.03	3.187	3.074
1.098	0.946	1.333		1.882	1.878	2.167		2.932	3.138	3.069
0.882	1	1.348		1.878	1.838	2.187		3.084	3.246	3.064
0.804	0.902	1.25		1.878	1.735	2.221		2.721	3.211	3.059
0.882	0.833	1.137		1.892	1.902	2.187		2.956	3.231	3.059
0.926	1.176	1.284		1.878	1.853	2.182		3.015	3.182	3.113
0.843	1.142	1.397		1.897	1.882	2.177		3.02	3.074	3.128
0.799	0.98	1.206		1.882	1.966	2.103		2.898	3.211	3.045
0.794	1.019	1.294		1.887	1.887	2.162		2.878	3.162	3.108
0.769	1.147	1.27		1.897	1.873	2.172		2.893	3.27	3.079
0.872	1.103	1.216		1.878	1.897	2.167		2.824	3.157	3.153
0.799	1.152	1.397		1.882	1.863	2.191		2.809	3.138	3.133
0.75	1.122	1.25		1.882	1.956	2.206		2.902	3.202	3.133
0.779	1.118	1.235		1.882	1.819	2.211		2.893	3.221	3.054
0.946	1.113	1.25		1.873	1.804	2.172		3.059	3.206	3.059
0.926	1.137	1.265		1.882	1.887	2.182		2.907	3.148	3.108
0.912	1.098	1.201		1.912	1.819	2.187		3.089	3.187	3.099
0.936	1.024	1.147		1.882	1.833	2.182		2.907	3.192	3.05
0.97	1.015	1.363		1.887	1.917	2.157		2.814	3.064	3.123
0.892	1.196	1.27		1.887	1.878	2.245		2.863	3.26	3.05
0.951	0.882	1.377		1.882	1.843	2.118		2.937	3.172	3.045
0.985	1.019	1.319		1.892	1.927	2.172		2.868	3.26	3.103
1.034	1.186	1.412		1.897	1.77	2.172		2.893	3.206	3.054
0.858	1.122	1.377		1.853	1.853	2.196		2.868	3.197	3.054
1.01	0.931	1.392		1.878	1.902	2.167		2.844	3.226	3.054
0.985	0.975	1.426		1.887	1.838	2.187		2.888	3.197	3.054
0.951	1.142	1.373		1.897	1.882	2.172		2.961	3.236	3.054
0.956	1.108	1.328		1.892	1.941	2.167		2.804	3.265	3.05
0.814	1.113	1.387		1.892	1.902	2.147		2.726	3.148	3.054
0.887	0.985	1.377		1.887	1.853	2.142		2.932	3.295	3.089
0.804	1.147	1.441		1.887	1.878	2.137		2.785	3.226	3.089
0.823	1	1.299		1.878	1.794	2.152		3.162	3.226	3.074
0.755	0.941	1.422		1.892	1.907	2.128		2.898	3.226	3.059
0.764	0.941	1.328		1.907	1.917	2.142		2.922	3.202	3.015
0.887	0.921	1.304		1.902	1.907	2.133		2.907	3.059	3.216
0.936	0.975	1.328		1.897	1.941	2.162		2.868	3.197	3.216
0.75	0.951	1.323		1.878	1.897	2.098		2.961	3.162	3.103
0.867	0.907	1.304		1.897	1.848	2.142		2.839	3.256	2.981
0.931	0.98	1.25		1.878	1.897	2.147		2.829	3.231	3.084
0.789	0.926	1.343		1.878	1.887	2.142		2.898	3.246	3.162
0.941	1.196	1.309		1.887	1.868	2.137		2.765	2.902	3.113
0.848	1.088	1.402		1.887	1.868	2.147		2.726	3.206	3.373
0.877	1.098	1.377		1.887	1.887	2.137		2.981	3.108	2.932
0.823	1.103	1.211		1.887	1.868	2.162		2.907	3.118	3.206
0.887	1.132	1.25		1.887	1.887	2.187		2.834	3.094	3.216
0.867	1.157	1.333		1.897	1.858	2.157		2.706	3.241	3.28
0.809	1.088	1.225		1.892	1.932	2.187		2.834	3.265	3.025
0.838	1.068	1.338		1.887	1.799	2.167		2.863	3.182	2.971
0.872	1.122	1.274		1.863	1.853	2.167		2.853	3.211	3.128
0.995	1.108	1.289		1.878	1.912	2.162		2.991	3.221	3.118
0.966	1.019	1.534		1.878	1.882	2.172		2.883	3.295	3.005
0.951	1.093	1.206		1.897	1.863	2.177		2.829	3.02	3.074
1.152	1.083	1.304		2.044	1.882	2.162		2.858	3.231	2.956
1.142	1.083	1.485		1.887	1.843	2.157		2.917	3.241	2.986
1.029	1.113	1.201		1.897	1.917	2.182		3.02	3.133	3.069
1.245	1.108	1.338		1.873	1.809	2.167		2.853	3.197	3.084
0.99	1.093	1.176		1.897	1.863	2.201		2.868	3.162	3.02
1.108	1.078	1.48		1.019	1.887	2.142		2.829	3.202	3.01
0.995	1.064	1.387		1.853	1.902	2.088		3.059	3.236	3.005
0.828	1.049	1.363		1.024	1.927	2.162		2.927	3.202	2.976
0.877	1.118	1.333		1.873	1.878	2.147		2.888	3.118	3.015
0.946	1.044	1.353		1.873	1.932	2.182		3.04	3.153	3.182
0.946	1.088	1.211		2	1.887	2.191		2.716	3.192	3.157
1.059	1.088	1.456		1.897	1.863	2.172		2.912	3.167	2.981
1.044	1.068	1.294		1.882	1.985	2.177		2.873	3.206	3.074
1.029	1.073	1.363		1.878	1.971	2.177		2.932	3.216	3.005
1.019	1.068	1.294		1.878	1.833	2.211		3.005	3.211	3.059
0.931	1.078	1.319		1.882	1.814	2.182		2.853	3.206	3.01
0.956	1.088	1.431		1.897	1.848	2.177		2.75	3.123	3.015
1.024	0.961	1.348		1.892	2.005	2.162		2.932	3.128	3.015
0.921	0.97	1.363		1.897	1.902	2.196		2.888	3.202	3.01
0.877	1	1.377		1.882	1.887	2.172		2.711	3.069	2.932
1.059	1.049	1.431		1.882	1.936	2.167		2.893	3.162	3.005
1.049	0.966	1.304		1.878	1.892	2.162		2.902	3.192	3.001
0.926	0.931	1.368		1.936	1.946	2.211		2.844	3.123	3.015
0.892	1.059	1.319		1.873	1.868	2.172		2.79	3.187	3.059
0.97	1.064	1.235		1.878	1.814	2.216		2.893	3.197	3.094
1.113	1	1.348		1.892	1.922	2.172		2.814	3.153	3.005
0.946	0.99	1.333		1.941	1.829	2.177		3.001	3.226	3.074
0.961	0.995	1.289		1.892	1.873	2.196		2.809	3.202	3.01
0.995	1.024	1.466		1.892	1.848	2.177		2.814	3.157	3.162
0.887	1.015	1.353		1.897	1.824	2.113		2.927	3.197	3.167
0.961	1.039	1.23		1.897	1.936	2.177		2.849	3.182	3.172
0.956	1.019	1.314		1.858	1.922	2.177		2.804	3.153	3.177
1	1.034	1.348		1.897	1.878	2.182		2.898	3.103	3.103
0.956	1.019	1.377		1.897	1.873	2.187		2.746	3.211	3.187
1.152	1.044	1.333		1.887	1.873	2.177		2.814	3.241	3.079
0.975	1.015	1.201		1.868	1.936	2.162		2.898	3.172	3.197
0.76	1.068	1.235		1.897	1.833	2.187		2.853	3.206	3.148
0.961	1.044	1.309		1.868	1.897	2.221		2.991	3.246	3.094
1.083	1.078	1.279		1.882	1.819	2.206		2.721	3.177	3.099
0.966	1.118	1.314		1.863	1.858	2.172		2.746	3.148	3.094
0.912	1.015	1.412		1.887	1.863	2.201		2.853	3.138	3.187
0.892	0.902	1.402		1.873	1.809	2.221		2.785	3.143	3.162
1.122	1.049	1.309		1.892	1.843	2.172		2.907	3.192	3.157
0.946	1.015	1.225		1.887	1.868	2.187		2.961	3.226	3.177
1.01	1.01	1.299		1.897	1.794	2.123		2.814	3.128	3.192
0.902	0.961	1.319		1.897	1.853	2.172		2.893	3.197	3.197
0.907	0.985	1.368		1.838	1.887	2.162		2.947	3.211	3.157
0.936	1.078	1.299		1.892	1.882	2.177		2.721	3.197	3.157
0.98	1.044	1.397		1.902	1.838	2.172		3.04	3.157	3.123
0.926	1.113	1.343		1.873	1.936	2.187		2.942	2.932	3.103
0.98	1.064	1.27		1.868	1.824	2.226		2.849	3.211	3.108
0.98	1.073	1.382		1.887	1.912	2.177		2.996	3.197	3.108
0.897	1.147	1.348		1.882	1.74	2.167		2.951	3.167	3.329
1.054	1.103	1.274		1.853	1.868	2.162		2.991	3.206	3.28
1.024	1.059	1.451		1.892	1.858	2.172		2.853	3.108	3.329
0.872	1.132	1.279		1.868	1.873	2.187		2.883	3.187	3.143
0.916	1.044	1.402		1.878	1.927	2.182		2.986	3.157	3.309
1.103	1.019	1.333		1.887	1.868	2.187		2.721	3.206	3.177
1.039	1.054	1.446		1.887	1.794	2.162		2.77	3.202	3.221
1.034	1.049	1.274		1.868	1.882	2.167		2.883	3.177	3.305
0.921	1.034	1.279		1.853	1.936	2.157		2.888	3.182	3.182
0.897	1.029	1.27		1.907	1.882	2.128		2.77	3.089	3.27
0.946	1.054	1.402		1.892	1.941	2.201		2.858	3.182	3.28
0.956	1.029	1.309		1.853	1.907	2.167		2.907	3.133	3.26
0.799	1.103	1.274		1.887	1.863	2.206		2.907	3.089	3.05
0.936	1.108	1.181		1.897	1.77	2.191		3.059	3.197	3.143
1.073	1.122	1.338		1.887	1.804	2.216		2.795	3.202	3.305
0.946	1.093	1.255		1.863	1.941	2.182		2.893	3.172	3.172
0.951	1.098	1.294		1.863	1.936	2.24		2.912	3.167	3.368
0.867	1.127	1.319		1.897	1.887	2.142		2.976	3.138	3.241
0.956	1.068	1.206		1.858	1.853	2.221		2.883	3.157	3.285
1.034	1.103	1.216		1.863	1.789	2.172		2.804	3.192	3.177
0.931	1.162	1.382		1.887	1.922	2.167		2.888	3.162	3.192
1.049	1.098	1.402		1.882	1.907	2.172		2.932	3.162	3.256
0.843	0.99	1.319		1.917	1.902	2.24		2.829	3.187	3.187
0.764	1.122	1.23		1.863	1.956	2.187		2.966	3.128	3.231
1.059	1	1.377		1.873	1.829	2.167		2.844	3.103	3.221
1.088	1.196	1.348		1.873	1.868	2.142		2.912	2.795	3.368
0.941	1.054	1.426		1.868	1.907	2.177		2.902	3.148	3.358
1.118	1.029	1.289		1.927	1.853	2.206		2.878	3.192	3.383
0.97	0.897	1.274		1.799	1.848	2.182		2.883	3.148	3.26
0.823	0.916	1.216		1.868	1.824	2.167		2.937	3.236	3.452
0.755	0.956	1.348		1.878	1.863	2.172		2.912	3.241	3.452
1.034	1.019	1.314		1.892	1.868	2.172		2.898	3.241	3.153
1.029	0.98	1.289		1.853	1.873	2.177		2.912	3.192	3.177
0.858	0.961	1.24		1.853	1.917	2.191		3.074	3.192	3.231
1.005	0.995	1.309		1.912	1.936	2.187		2.907	3.157	3.437
0.912	1.044	1.289		1.897	1.922	2.103		3.02	3.187	3.241
1.01	0.99	1.26		1.853	1.902	2.182		3.01	3.157	3.29
0.99	1.073	1.289		1.946	1.976	2.172		2.986	3.148	3.285
0.921	1.098	1.255		1.858	1.902	2.191		2.868	3.167	3.256
0.902	1.098	1.323		1.873	1.912	2.191		2.809	3.148	3.28
1.005	0.97	1.358		1.858	1.868	2.191		2.868	3.054	3.314
1.015	1.088	1.27		1.868	1.902	2.177		2.902	3.177	3.187
1.142	1.073	1.299		1.878	1.833	2.201		2.755	3.216	3.251
0.985	1.064	1.265		1.853	1.956	2.187		2.795	3.123	3.226
0.98	1.01	1.343		1.878	1.892	2.191		2.927	3.211	3.324
0.907	1.137	1.27		1.882	1.951	2.182		2.844	3.275	3.04
0.843	1.137	1.319		1.775	1.927	2.187		2.947	3.128	3.251
1.015	1.103	1.319		1.868	1.912	2.172		2.839	3.113	3.329
0.926	0.951	1.245		1.873	1.995	2.147		2.834	3.241	3.265
1.054	1.054	1.255		1.922	1.868	2.182		2.746	3.231	3.246
1.024	1.064	1.377		1.892	1.824	2.147		2.765	3.216	3.045
0.892	1.044	1.284		1.863	1.932	2.196		2.912	3.202	3.26
1.019	1.064	1.299		1.804	1.981	2.152		3.03	3.221	2.932
0.902	1.157	1.402		1.833	1.882	2.191		2.937	3.236	3.108
0.823	1.093	1.279		1.878	1.927	2.172		3.02	3.246	3.192
0.877	1.093	1.284		1.897	1.848	2.191		3.001	3.216	2.976
1.147	1.167	1.152		1.892	1.829	2.162		2.883	3.089	3.251
0.975	1.024	1.289		1.838	1.907	2.196		2.966	3.236	3.206
0.995	1.162	1.431		1.878	1.946	2.177		2.775	3.221	3.305
1.073	0.892	1.284		1.892	1.976	2.191		2.873	3.211	3.344
0.867	1.098	1.304		1.873	1.873	2.216		3.005	3.241	3.079
0.887	1.167	1.338		1.897	1.892	2.182		2.863	3.192	2.951
1.005	1.132	1.392		1.887	1.887	2.177		2.873	3.28	3.206
1.113	1.171	1.314		1.892	1.907	2.172		2.927	3.192	2.898
0.907	1.127	1.426		1.882	2.005	2.201		2.804	3.187	3.177
1.078	1.142	1.358		1.873	1.848	2.191		2.844	3.177	3.167
0.98	1.157	1.309		1.882	1.819	2.191		2.858	3.197	3.211
1.024	1.088	1.274		1.868	1.868	2.196		2.868	3.172	3.211
0.779	1.093	1.392		1.897	1.765	2.187		3.001	3.108	3.172
0.98	1.132	1.417		1.873	1.892	2.191		2.804	3.162	3.177
1.113	1.122	1.309		1.878	1.726	2.191		2.844	3.221	3.182
1.078	1.049	1.338		1.892	1.809	2.162		2.755	3.143	3.231
0.902	1.034	1.309		1.878	1.829	2.167		2.696	3.182	3.167
0.931	1.054	1.279		2.03	1.873	2.167		2.902	3.187	2.868
0.907	1.049	1.289		1.858	1.677	2.142		2.956	3.216	2.942
0.867	1.049	1.323		1.897	1.912	2.157		2.711	3.221	3.236
1.005	1.029	1.181		1.892	1.868	2.142		2.868	3.216	3.172
0.818	1.054	1.294		1.863	1.73	2.191		2.819	3.182	3.246
0.887	1.059	1.162		2.03	1.632	2.103		2.927	3.182	3.079
1.064	1.044	1.333		1.873	1.927	2.157		2.902	3.192	3.167
0.877	0.931	1.363		1.838	1.878	2.167		2.907	3.202	3.108
1.078	0.98	1.245		1.863	1.892	2.147		2.834	3.211	3.314
0.966	0.97	1.319		1.873	1.853	2.137		2.853	3.153	3.314
0.921	0.99	1.274		2.02	1.73	2.133		2.829	3.182	3.005
0.936	1.054	1.299		1.848	1.711	2.137		2.942	3.206	3.211
1.083	1.049	1.274		1.878	1.794	2.142		2.893	3.216	3.236
0.956	1.068	1.289		1.868	1.613	2.172		2.863	3.172	3.172
1.039	1.064	1.299		1.878	1.789	2.157		2.834	3.221	3.27
1.044	1.024	1.279		1.843	1.794	2.142		3.005	3.192	3.197
0.985	1.059	1.299		1.892	1.672	2.128		2.839	3.182	3.256
1.029	1.005	1.279		1.868	1.686	2.211		2.849	3.128	3.192
1.059	0.975	1.309		1.927	1.618	2.167		2.701	3.231	3.143
1.015	1.029	1.373		1.863	1.77	2.177		2.785	3.148	3.29
1.039	1.029	1.363		2.03	1.726	2.172		2.799	3.206	3.162
1.034	1.073	1.314		1.932	1.819	2.196		2.981	3.172	3.221
1.044	1.005	1.211		1.932	1.848	2.231		2.898	3.3	3.211
1.073	1.024	1.284		1.941	1.76	2.201		2.942	3.182	3.177
0.872	1	1.103		1.858	1.701	2.147		3.05	3.246	3.157
1.054	1.034	1.294		1.912	1.721	2.152		2.795	3.153	3.04
0.975	1.078	1.083		1.873	1.618	2.162		2.878	3.206	3.045
1.024	1.103	1.24		1.863	1.804	2.142		2.907	3.216	3.015
1.01	1.093	1.23		1.878	1.696	2.147		2.927	3.206	3.054
0.97	1.118	1.309		1.853	1.829	2.098		2.829	3.231	3.069
1.024	1.078	1.417		1.882	1.829	2.157		2.79	2.809	3.03
0.99	1.088	1.319		1.887	1.75	2.137		2.775	3.167	3.094
0.921	1.059	1.373		1.897	1.672	2.152		2.79	3.167	3.118
1.122	1.064	1.319		1.868	1.78	2.142		2.77	3.202	3.138
0.75	1.039	1.289		1.878	1.76	2.172		2.79	3.221	3.256
0.961	1.078	1.309		1.897	1.804	2.206		2.79	3.197	3.265
1.044	1.024	1.284		1.882	1.814	2.187		2.775	3.231	3.329
0.941	1.113	1.323		1.976	1.829	2.172		2.785	3.231	3.358
0.995	1.098	1.363		1.887	1.77	2.201		2.677	3.216	3.398
0.951	1.127	1.338		1.863	1.922	2.177		2.878	3.197	3.04
1.029	1.034	1.333		1.878	1.677	2.187		2.711	3.3	3.069
0.912	1.103	1.358		1.853	1.858	2.172		2.888	3.143	3.344
0.907	1.147	1.343		1.853	1.73	2.152		2.77	3.162	3.216
0.961	1.206	1.25		1.858	1.784	2.137		2.829	3.148	3.094
0.951	1.113	1.358		1.838	1.873	2.157		2.696	2.951	3.172
0.848	1.098	1.299		1.878	1.833	2.152		2.741	3.206	3.309
0.774	1.093	1.235		1.799	1.848	2.147		2.898	3.187	3.172
0.995	1.078	1.206		1.887	1.789	2.147		2.706	3.138	3.314
1.157	1.176	1.279		1.863	1.809	2.167		2.844	3.04	3.241
0.863	0.931	1.309		1.882	1.833	2.172		2.844	3.197	3.221
1.122	1.039	1.397		1.897	1.863	2.142		2.917	3.216	3.285
0.931	1.059	1.304		1.799	1.716	2.172		2.731	3.211	3.241
1.029	1.039	1.201		1.848	1.843	2.142		2.755	3.236	3.221
1.054	1.073	1.417		1.843	1.892	2.157		2.75	3.187	3.172
1.132	0.97	1.353		1.882	1.677	2.196		2.75	3.143	3.211
1.005	1.01	1.309		1.853	1.765	2.196		2.706	3.202	3.236
0.863	1.005	1.284		1.868	1.878	2.172		2.696	3.118	3.231
0.897	1.029	1.323		1.863	1.863	2.152		2.706	3.153	3.3
1.019	1.039	1.147		1.878	1.696	2.152		2.878	3.153	3.172
0.966	1.024	1.402		1.882	1.603	2.152		2.677	3.148	3.177
1.083	1.059	1.265		1.878	1.809	2.172		2.824	3.177	3.054
0.951	1.015	1.328		1.868	1.726	2.137		2.701	3.143	3.059
1.054	0.921	1.397		1.868	1.853	2.142		2.863	3.197	3.162
0.961	1.029	1.343		1.873	1.829	2.211		2.907	2.981	3.123
1.049	1.059	1.314		1.868	1.809	2.167		2.814	3.236	3.123
0.823	1.029	1.353		1.882	1.73	2.177		2.608	3.172	3.094
1.049	1.034	1.309		1.941	1.824	2.201		2.667	3.167	3.133
0.98	1	1.323		1.932	1.784	2.172		2.692	3.094	3.133
1.034	1.039	1.475		1.863	1.76	2.187		2.809	3.148	3.143
0.98	1.024	1.26		1.843	1.887	2.191		2.78	3.202	3.128
0.843	1.054	1.299		1.882	1.829	2.172		2.731	3.216	3.123
0.956	1.044	1.299		1.843	1.784	2.167		2.77	3.123	3.123
0.907	1.019	1.323		1.858	1.628	2.201		2.736	3.143	3.103
0.985	1.064	1.387		1.863	1.858	2.187		2.75	3.172	3.138
1.127	1.059	1.304		1.853	1.985	2.206		2.799	3.177	3.128
0.897	1.019	1.27		1.858	1.922	2.172		2.932	3.197	3.074
0.858	1.064	1.147		1.833	1.721	2.177		2.706	3.162	3.074
1.01	1.059	1.314		1.853	1.745	2.182		2.898	3.177	3.064
1.176	1.01	1.314		1.853	1.838	2.152		2.687	3.162	3.148
0.907	1.073	1.284		1.863	1.863	2.142		2.706	3.226	3.069
1	1.054	1.319		1.873	1.784	2.152		2.799	3.153	3.113
0.936	1.103	1.27		1.878	1.78	2.162		2.741	3.226	3.059
0.956	1.064	1.407		1.873	1.75	2.142		2.682	3.221	3.074
0.872	1.054	1.333		1.878	1.838	2.142		2.706	3.202	3.089
1.01	0.995	1.171		1.882	1.809	2.142		2.736	3.172	3.074
0.848	1	1.304		1.878	1.902	2.133		2.77	3.226	3.148
0.755	1.049	1.392		1.882	1.932	2.162		2.78	3.211	3.074
0.809	1.015	1.373		1.887	2	2.147		2.76	3.148	3.069
0.809	1.01	1.284		1.878	1.907	2.157		2.844	3.206	3.138
0.833	1.054	1.284		1.878	1.907	2.137		2.849	2.976	3.138
0.838	1.059	1.309		1.868	1.829	2.157		2.667	3.094	3.108
1.147	1.068	1.265		1.873	1.873	2.137		2.849	3.172	3.128
0.867	1.039	1.255		1.868	1.848	2.157		2.721	3.216	3.099
0.926	0.995	1.377		1.907	1.809	2.182		2.706	3.251	3.074
1.088	1.059	1.255		1.848	1.829	2.187		2.746	3.172	3.054
0.921	1.108	1.211		1.858	1.701	2.182		2.804	3.216	3.045
1.005	1.147	1.181		1.848	1.706	2.137		2.765	3.197	3.138

## Sheet: b
Drawing prompt: Each column data here is the sum current data for different combinations. Please use Origin software to first draw a histogram for each column. Then, the data can be fitted using Gaussian distribution.
Device [1,2,3]	Device [4,5,6]	Device [7,8,9]
3.324	5.848	9.11
3.244	5.878	9.57
3.427	5.937	9.419
3.093	5.976	9.418
3.324	5.902	9.409
3.206	5.897	9.521
3.176	5.976	9.409
3.544	5.893	9.349
3.466	5.916	9.403
3.338	5.912	9.31
3.333	5.882	9.463
3.127	5.922	9.222
3.338	5.936	9.497
3.26	5.863	9.364
3.327	5.971	9.375
3.083	5.902	9.458
3.284	5.986	9.335
3.137	6	9.502
3.391	5.956	9.271
3.338	5.907	9.355
3.376	5.986	9.311
3.21	5.947	9.36
3.304	5.892	9.556
3.333	5.976	9.526
3.127	5.902	9.575
3.446	5.942	9.634
3.333	6.006	9.432
3.357	5.897	9.251
3.259	5.921	9.477
3.386	5.976	9.54
3.43	5.902	9.546
3.362	5.941	9.511
3.352	5.824	9.35
2.592	5.893	9.487
2.607	5.928	9.663
3.416	5.971	9.458
3.097	6	9.128
2.808	5.951	9.232
3.22	5.995	9.56
3.068	6.015	9.394
3.308	5.907	9.536
3.407	5.947	9.516
3.45	5.823	9.408
3.432	6.015	9.443
3.289	5.991	9.447
3.367	5.942	9.575
3.323	5.878	9.448
3.461	5.961	9.472
3.323	5.78	9.506
3.29	5.853	9.375
3.279	5.991	9.384
3.176	5.814	9.452
3.196	6.054	9.423
3.303	5.971	9.433
3.23	5.897	9.512
3.333	5.863	9.345
3.23	5.878	9.516
3.22	5.951	9.541
3.416	5.931	9.57
3.421	5.878	9.457
3.172	5.898	9.277
3.156	5.829	9.316
3.436	5.952	9.095
3.274	5.957	9.566
3.485	5.902	9.178
2.558	5.951	9.311
2.779	5.956	9.482
3.279	5.961	9.34
3.425	5.967	9.311
3.386	5.897	9.462
3.377	5.967	9.33
3.239	5.853	9.664
3.299	5.962	9.507
3.401	5.897	9.541
3.352	5.883	9.32
3.333	5.947	9.663
3.366	5.888	9.453
3.49	5.931	9.379
3.328	5.982	9.345
3.431	5.942	9.555
3.602	6.02	9.62
3.314	5.913	9.375
3.313	5.936	9.483
3.181	5.937	9.738
3.347	6.025	9.526
3.333	5.883	9.453
3.367	5.981	9.458
3.475	5.844	9.546
3.245	5.863	9.56
3.388	5.858	9.389
3.47	5.907	9.462
3.318	5.888	9.364
3.376	5.858	9.296
3.18	5.903	9.423
3.224	6.006	9.502
3.289	5.897	9.267
3.338	6.158	9.556
3.382	6.064	9.458
3.186	5.966	9.432
3.485	5.76	9.571
3.323	5.926	9.33
3.245	5.996	9.443
3.289	6.069	9.428
3.156	5.887	9.37
3.177	5.853	9.555
3.176	5.927	9.58
3.333	5.893	9.384
3.426	5.839	9.6
3.224	5.912	9.654
3.107	5.936	9.502
3.269	5.986	9.428
3.328	6.02	9.448
3.378	6.108	9.55
3.412	5.089	9.551
3.333	6.01	9.325
3.353	5.917	9.458
3.191	5.936	9.482
3.073	5.961	9.565
3.131	6.049	9.752
3.137	5.902	9.629
3.186	5.877	9.482
3.235	6.079	9.659
3.107	6.035	9.394
3.025	6.049	9.468
3.097	5.785	9.232
2.975	5.917	9.104
3.186	5.879	9.109
3.166	5.917	9.581
3.299	5.854	9.295
3.229	5.932	9.222
3.309	5.922	9.58
3.333	5.903	9.405
3.343	5.863	9.144
3.288	5.8	9.129
3.451	5.819	9.419
3.225	5.781	9.311
3.054	5.873	9.389
3.353	5.828	9.463
3.373	5.941	9.413
3.387	5.941	9.271
3.319	5.947	9.473
3.803	5.952	9.654
3.754	6.02	9.502
3.245	5.926	9.423
3.156	5.918	9.364
3.667	5.927	9.375
3.397	5.908	9.732
3.309	5.936	9.555
3.308	5.858	9.351
3.21	5.868	9.202
3.147	5.932	9.168
3.358	5.912	9.296
3.221	5.936	9.301
3.275	5.839	9.232
2.941	5.952	9.222
3.24	5.976	9.384
3.401	5.921	9.228
3.122	5.903	9.143
3.151	5.884	9.055
3.084	6.005	9.306
3.122	6.015	9.316
3.26	6.021	9.305
3.514	5.888	9.35
3.313	5.977	9.134
3.455	5.903	9.296
3.568	5.849	9.335
3.475	6.025	9.236
3.382	5.981	9.031
3.225	5.917	9.119
3.318	5.873	9.218
3.608	5.843	9.149
3.647	5.947	9.286
3.465	5.907	9.163
3.426	5.844	9.178
3.28	5.976	9.193
3.426	5.922	9.203
3.387	5.863	9.247
3.49	5.917	9.153
3.426	5.869	9.369
3.303	5.838	9.256
3.48	5.888	9.247
3.264	5.854	9.08
3.298	5.932	9.251
2.774	6.01	9.135
3.113	5.873	9.252
2.803	5.937	9.124
2.96	5.912	9.168
3.553	5.982	9.143
3.402	6.026	9.056
3.049	6.006	9.095
3.362	5.977	9.3
3.245	6.069	9.271
3.103	5.922	9.218
3.25	5.97	9.246
3.304	5.897	9.271
3.406	5.902	9.335
3.156	5.995	9.285
3.044	5.936	9.11
3.269	5.848	9.28
3.206	5.908	9.124
3.289	5.898	9.104
3.48	5.804	9.262
2.974	5.922	9.197
3.044	5.863	9.193
3.186	5.971	9.345
3.053	5.907	9.335
3.343	5.068	9.094
3.147	5.804	9.369
3.387	5.922	9.32
3.299	5.991	9.055
3.314	6.09	9.217
2.901	5.907	9.266
2.553	5.829	9.232
2.646	5.834	9.109
2.431	5.794	9.115
3.254	5.833	9.025
3.226	5.809	8.987
3.313	5.922	9.076
3.225	5.882	9.207
3.259	5.859	9.174
3.083	5.74	9.271
3.015	5.996	9.139
3.137	5.927	9.207
3.142	5.873	9.242
2.931	5.933	9.139
2.94	5.897	9.198
3.421	5.981	9.163
3.225	5.995	9.139
3.092	5.897	9.115
3.038	5.922	9.365
3.088	6.005	8.87
3.279	5.932	9.34
3.308	6.055	9.326
3.19	5.986	9.09
3.195	5.981	9.267
3.568	5.932	9.178
3.313	5.991	9.12
3.274	5.961	9.262
3.284	5.996	8.791
3.353	5.823	9.179
3.489	5.897	9.09
2.994	5.903	9.022
3.141	5.819	9.198
3.171	5.892	9.198
3.2	5.902	8.879
2.921	5.848	9.099
3.201	5.883	9.012
3.231	5.995	9.163
3.191	6.005	9.266
3.083	5.887	9.168
3.323	5.946	9.193
3.167	5.853	9.222
3.49	5.976	9.379
3.122	6.001	9.061
2.97	5.853	9.193
3.098	6.025	9.065
3.363	5.907	9.168
3.303	5.991	9.139
3.378	5.912	9.045
3.166	5.995	9.291
3.367	6.113	9.114
2.828	5.98	9.031
3.971	5.853	9.237
3.225	5.946	9.036
3.092	6.005	9.251
3.211	5.976	9.055
3.446	5.956	9.434
3.323	5.961	9.335
3.657	6.044	9.139
3.465	5.962	9.144
3.309	5.849	9.306
3.142	5.951	9.1
3.426	5.985	9.173
3.083	6.006	9.384
3.063	6	9.213
3.014	6.019	9.188
3.387	6.035	9.208
3.225	5.864	9.414
3.343	5.976	9.246
3.054	5.913	9.276
3.269	5.917	9.12
3.298	6.059	9.256
3.259	5.917	9.246
3.25	5.972	9.095
3.044	5.986	9.232
3.426	5.912	9.305
3.377	5.903	9.061
3.304	5.922	9.143
3.093	5.931	9.051
3.064	5.977	9.017
3.412	5.975	9.104
3.476	5.947	8.973
3.505	5.917	9.398
3.204	6.005	9.163
3.343	5.961	9.001
3.283	6.03	9.183
3.416	5.893	9.246
3.415	5.995	9.32
3.269	6.05	9.203
3.47	5.976	9.012
3.127	5.878	9.222
3.5	5.952	9.212
3.548	5.977	8.776
3.205	5.922	9.153
3.289	5.995	9.154
3.097	6.049	9.149
3.245	6.049	9.002
2.98	6.054	9.173
3.362	5.971	9.296
3.304	5.923	9.246
3.313	5.869	9.129
3.358	5.923	9.301
3.407	5.952	9.32
3.23	5.986	9.311
3.23	5.897	9.507
3.206	6.026	9.389
3.431	4.986	9.247
3.245	6.006	8.855
3.377	5.971	9.257
3.229	5.907	9.301
3.244	5.937	9.37
3.402	5.956	9.232
3.308	6.069	9.212
3.166	5.936	9.403
3.014	5.952	9.208
3.299	5.961	9.291
3.377	5.927	9.139
3.23	5.903	9.394
2.956	5.834	8.991
2.852	5.981	9.246
3.386	5.913	9.31
3.382	5.956	9.222
2.985	5.951	9.154
3.107	5.936	9.148
3.186	5.942	9.242
3.191	5.942	9.134
3.348	5.936	9.08
3.122	6.044	9.237
3.132	5.912	9.168
3.309	5.849	9.324
3.328	5.951	9.163
3.211	5.918	9.375
3.107	5.897	9.149
3.348	5.961	9.001
3.358	6.01	9.173
3.21	5.843	9.154
3.323	5.991	9.231
3.632	5.839	9.153
3.357	5.902	9.119
3.333	5.947	9.124
3.386	5.912	9.139
3.466	5.951	9.251
3.392	6	9.119
3.314	5.941	8.928
3.249	5.882	9.316
3.392	5.902	9.1
3.122	5.824	9.462
3.118	5.927	9.183
3.033	5.966	9.139
3.112	5.942	9.182
3.239	6	9.281
3.024	5.873	9.226
3.078	5.887	9.076
3.161	5.922	9.144
3.058	5.907	9.306
3.446	5.892	8.78
3.338	5.902	9.305
3.352	5.911	9.021
3.137	5.917	9.231
3.269	5.961	9.144
3.357	5.912	9.227
3.122	6.011	9.124
3.244	5.853	9.016
3.268	5.883	9.192
3.392	5.952	9.33
3.519	5.932	9.183
3.25	5.937	8.923
3.539	6.088	9.045
3.71	5.887	9.144
3.343	5.996	9.222
3.691	5.849	9.134
3.259	5.961	9.05
3.666	5.048	9.041
3.446	5.843	9.3
3.24	5.113	9.105
3.328	5.898	9.021
3.343	5.987	9.375
3.245	6.078	9.065
3.603	5.932	9.06
3.406	6.044	9.153
3.465	6.026	9.153
3.381	5.922	9.275
3.328	5.878	9.069
3.475	5.922	8.888
3.333	6.059	9.075
3.254	5.995	9.1
3.254	5.941	8.712
3.539	5.985	9.06
3.319	5.932	9.095
3.225	6.093	8.982
3.27	5.913	9.036
3.269	5.908	9.184
3.461	5.986	8.972
3.269	5.947	9.301
3.245	5.961	9.021
3.485	5.917	9.133
3.255	5.834	9.291
3.23	6.01	9.203
3.289	5.957	9.134
3.382	5.957	9.104
3.352	5.957	9.144
3.529	5.937	9.134
3.191	5.966	9.267
3.063	5.917	9.207
3.314	5.986	9.331
3.44	5.907	8.997
3.398	5.893	8.988
3.339	5.951	9.178
3.196	5.903	9.09
3.48	5.907	9.256
3.186	5.942	9.364
3.319	5.814	9.134
3.182	5.922	9.287
3.26	5.887	9.315
3.313	5.951	9.075
3.421	5.912	9.32
3.382	5.996	8.977
3.314	5.918	9.168
3.435	5.976	9.301
3.392	5.789	9.447
3.431	5.883	9.477
3.534	5.922	9.29
3.283	5.928	9.213
3.362	5.987	9.452
3.455	5.942	9.104
3.539	5.843	9.193
3.357	5.917	9.365
3.234	5.946	9.252
3.196	5.917	9.129
3.402	6.034	9.32
3.294	5.927	9.3
3.176	5.956	9.046
3.225	5.858	9.399
3.533	5.907	9.302
3.294	5.986	9.237
3.343	6.039	9.447
3.313	5.926	9.355
3.23	5.932	9.325
3.353	5.824	9.173
3.475	5.976	9.242
3.549	5.961	9.35
3.152	6.059	9.203
3.116	6.006	9.325
3.436	5.869	9.168
3.632	5.883	9.075
3.421	5.952	9.408
3.436	5.986	9.453
3.141	5.829	9.291
2.955	5.859	9.625
3.059	5.913	9.605
3.367	5.932	9.292
3.298	5.903	9.281
3.059	5.961	9.497
3.309	6.035	9.501
3.245	5.922	9.448
3.26	5.937	9.457
3.352	6.094	9.419
3.274	5.951	9.291
3.323	5.976	9.237
3.333	5.917	9.236
3.373	5.947	9.266
3.514	5.912	9.222
3.314	5.996	9.144
3.333	5.961	9.462
3.314	6.015	9.159
3.299	5.889	9.326
3.437	5.952	9.281
3.122	6.015	9.34
3.363	5.972	9.223
3.465	5.863	9.026
3.22	5.991	9.374
3.382	5.937	9.183
3.461	5.906	9.281
3.195	5.977	9.458
3.254	5.936	9.193
3.466	5.883	9.223
3.288	5.941	9.408
3.588	6.001	9.301
3.249	6.059	9.428
3.269	5.962	9.325
3.392	5.971	9.006
3.529	5.951	9.359
3.598	5.971	9.017
3.46	6.088	9.168
3.578	5.912	9.188
3.446	5.892	9.266
3.386	5.932	9.251
3.264	5.849	9.281
3.529	5.956	9.143
3.544	5.795	9.247
3.465	5.863	9.129
3.245	5.874	9.045
3.264	6.07	8.957
3.245	5.677	9.114
3.239	5.966	9.168
3.215	5.902	9.256
3.166	5.784	9.247
3.108	5.765	9.188
3.441	5.957	9.261
3.171	5.883	9.217
3.303	5.902	9.359
3.255	5.863	9.32
3.185	5.883	9.016
3.289	5.696	9.359
3.406	5.814	9.345
3.313	5.653	9.207
3.402	5.824	9.325
3.347	5.779	9.394
3.343	5.692	9.277
3.313	5.765	9.169
3.343	5.712	9.075
3.417	5.81	9.223
3.431	5.928	9.167
3.421	5.947	9.374
3.26	6.011	9.409
3.381	5.902	9.301
2.975	5.706	9.453
3.382	5.785	8.988
3.136	5.653	9.129
3.367	5.809	9.138
3.333	5.721	9.187
3.397	5.78	9.129
3.519	5.868	8.629
3.397	5.774	9.036
3.353	5.721	9.075
3.505	5.79	9.11
3.078	5.81	9.267
3.348	5.907	9.252
3.352	5.883	9.335
3.377	5.977	9.374
3.456	5.858	9.291
3.416	5.962	9.115
3.396	5.742	9.08
3.373	5.883	9.375
3.397	5.735	9.148
3.417	5.779	9.071
3.422	5.868	8.819
3.245	5.863	9.256
3.102	5.794	9.257
3.279	5.823	9.158
3.612	5.839	9.125
3.103	5.887	9.262
3.558	5.902	9.418
3.294	5.687	9.183
3.269	5.833	9.212
3.544	5.892	9.109
3.455	5.755	9.104
3.324	5.814	9.144
3.152	5.918	9.045
3.249	5.878	9.159
3.205	5.726	9.203
3.392	5.637	9.002
3.407	5.859	9.055
3.294	5.731	8.903
3.372	5.863	9.222
3.333	5.913	9.011
3.422	5.844	9.173
3.205	5.789	8.874
3.392	5.966	8.967
3.303	5.888	8.919
3.548	5.81	9.1
3.264	5.921	9.11
3.196	5.883	9.07
3.299	5.794	9.016
3.249	5.687	8.982
3.436	5.908	9.06
3.49	6.044	9.104
3.186	5.952	9.203
3.069	5.731	8.942
3.383	5.78	9.139
3.5	5.843	8.997
3.264	5.868	9.001
3.373	5.809	9.065
3.309	5.82	9.026
3.427	5.765	8.977
3.259	5.858	8.997
3.176	5.833	8.982
3.152	5.913	9.144
3.196	5.976	9.065
3.197	6.034	8.977
3.103	5.942	9.188
3.171	5.922	8.963
3.206	5.854	8.869
3.48	5.883	9.149
3.161	5.873	9.036
3.298	5.898	9.031
3.402	5.864	8.972
3.24	5.741	9.065
3.333	5.691	9.1

## Sheet: c
Drawing prompt: Each column data here is the sum current data for different combinations. Please use Origin software to first draw a histogram for each column. Then, the data can be fitted using Gaussian distribution.
Device [1,4,7]	Device [2,5,8]	Device [3,6,9]
5.829	6.089	6.364
5.902	6.074	6.716
5.746	6.144	6.893
5.569	6.152	6.766
5.731	6.06	6.844
5.775	6.059	6.79
5.623	6.142	6.796
5.917	5.996	6.873
5.701	6.162	6.922
5.843	6.099	6.618
5.77	6.197	6.711
5.515	6.099	6.657
5.819	6.133	6.819
5.715	6.025	6.747
5.745	6.157	6.771
5.583	6.123	6.737
5.618	6.221	6.766
5.775	6.162	6.702
5.73	6.073	6.815
5.623	6.236	6.741
5.839	6.152	6.682
5.741	5.922	6.854
5.868	6.152	6.732
5.721	6.295	6.819
5.676	6.152	6.776
5.966	6.192	6.864
5.701	6.216	6.854
5.721	6.098	6.686
5.701	6.162	6.794
5.838	6.177	6.887
5.936	6.064	6.878
5.72	6.29	6.804
5.765	5.962	6.799
5.657	6.045	6.27
5.756	6.152	6.29
5.681	6.168	6.996
5.656	5.828	6.741
5.662	6.035	6.294
5.838	6.226	6.711
5.584	6.177	6.716
5.789	6.157	6.805
5.756	6.231	6.883
5.765	6.068	6.848
5.78	6.246	6.864
5.72	6.173	6.834
5.784	6.216	6.884
5.667	6.089	6.893
5.805	6.187	6.902
5.716	6.079	6.814
5.746	6.04	6.732
5.579	6.246	6.829
5.735	5.971	6.736
5.618	6.231	6.824
5.652	6.241	6.814
5.676	6.133	6.83
5.643	6.054	6.844
5.736	6.128	6.76
5.839	6.079	6.794
5.902	6.216	6.799
5.814	6.093	6.849
5.55	6.055	6.742
5.589	6.005	6.707
5.589	6.05	6.844
5.814	6.173	6.81
5.76	5.996	6.809
5.491	6.044	6.285
5.676	6.182	6.359
5.682	6.088	6.81
5.702	6.147	6.854
5.853	6.088	6.804
5.771	6.113	6.79
5.804	6.186	6.766
5.663	6.275	6.83
5.77	6.201	6.868
5.677	5.926	6.952
5.922	6.211	6.81
5.637	6.182	6.888
5.857	6.128	6.815
5.751	6.006	6.898
5.828	6.236	6.864
6.02	6.348	6.874
5.569	6.242	6.791
5.721	6.142	6.869
5.903	6.187	6.766
5.765	6.285	6.848
5.667	6.03	6.972
5.79	6.167	6.849
5.908	6.177	6.78
5.76	6.044	6.864
5.647	6.08	6.908
5.873	6.103	6.863
5.574	6.138	6.858
5.608	6.177	6.745
5.765	5.971	6.77
5.809	6.118	6.805
5.584	5.966	6.903
5.923	6.339	6.79
5.877	6.158	6.869
5.731	6.161	6.692
5.947	6.06	6.809
5.819	6.064	6.696
5.77	6.104	6.81
5.77	6.172	6.844
5.598	6.05	6.765
5.707	6.152	6.726
5.819	6.138	6.726
5.741	6.02	6.849
5.957	6.035	6.873
5.74	6.143	6.907
5.927	5.858	6.76
5.667	6.133	6.883
5.8	6.172	6.824
5.75	6.26	7.026
4.903	6.104	7.045
5.589	6.098	6.981
5.721	6.025	6.982
5.529	6.049	7.031
5.514	6.079	7.006
5.72	6.221	6.991
5.765	6.049	6.854
5.784	5.986	6.775
5.746	6.241	6.986
5.652	6.182	6.702
5.614	6.192	6.736
5.574	5.961	6.579
5.324	6.049	6.623
5.688	5.951	6.535
5.627	6.114	6.923
5.746	5.809	6.893
5.573	6.079	6.731
5.844	6.182	6.785
5.795	6.124	6.722
5.627	5.937	6.786
5.687	6.039	6.491
5.814	6.006	6.869
5.516	6.021	6.78
5.643	5.961	6.712
5.78	6.231	6.633
5.853	6.26	6.614
5.867	5.995	6.737
5.883	6.06	6.796
5.795	6.157	7.457
6.049	6.182	7.045
5.652	6.059	6.883
5.701	5.981	6.756
5.643	6.123	7.203
5.957	6.202	6.878
5.794	6.089	6.917
5.687	6.05	6.78
5.554	6.088	6.638
5.549	6.094	6.604
5.809	6.133	6.624
5.78	6.079	6.599
5.8	5.908	6.638
5.657	6.109	6.349
5.892	6.104	6.604
5.735	6.265	6.55
5.604	5.985	6.579
5.623	6.055	6.412
5.853	6.016	6.526
5.662	6.089	6.702
5.701	6.241	6.644
6.079	6.162	6.511
5.77	6.266	6.388
5.77	6.251	6.633
5.967	6.098	6.687
5.941	6.221	6.574
5.618	6.231	6.545
5.588	6.133	6.54
5.711	6.065	6.633
5.942	6.025	6.633
5.932	6.33	6.618
5.882	6.118	6.535
5.564	6.236	6.648
5.599	6.246	6.604
5.991	6.088	6.472
5.878	6.025	6.594
5.902	6.02	6.638
6.123	5.913	6.628
5.759	6.015	6.623
5.883	6.113	6.619
5.79	6.025	6.383
6.01	6.108	6.363
5.658	6.226	6.035
5.913	6.123	6.202
5.804	6.251	5.809
5.854	6.191	5.995
5.907	6.27	6.501
5.844	6.183	6.457
5.476	6.202	6.472
5.775	6.25	6.614
5.623	6.343	6.619
5.525	6.192	6.526
5.613	6.265	6.588
5.686	6.28	6.506
5.829	6.27	6.544
5.774	6.157	6.505
5.373	6.163	6.554
5.804	6.024	6.569
5.481	6.035	6.722
5.638	6.114	6.539
5.677	6.211	6.658
5.519	6.01	6.564
5.593	5.962	6.545
5.795	5.961	6.746
5.52	6.211	6.564
4.71	6.147	6.648
5.672	6.099	6.549
5.677	6.25	6.702
5.598	6.148	6.599
5.771	6.192	6.658
5.863	6.207	6.004
5.711	6.138	5.765
5.637	6.162	5.79
5.608	5.947	5.785
5.578	6.044	6.49
5.687	5.928	6.407
5.652	6.177	6.482
5.598	6.27	6.446
5.726	6.026	6.54
5.686	6.016	6.392
5.682	6.08	6.388
5.78	6.015	6.476
5.795	5.921	6.541
5.496	6.055	6.452
5.637	6.005	6.393
5.676	6.29	6.599
5.677	6.206	6.476
5.485	6.152	6.467
5.76	6.216	6.349
5.427	6.123	6.413
5.711	6.315	6.525
5.672	6.315	6.702
5.706	6.015	6.545
5.584	6.216	6.643
5.878	6.191	6.609
5.658	6.275	6.491
5.794	6.309	6.394
5.559	5.952	6.56
5.672	6.099	6.584
5.794	6.211	6.471
5.525	5.962	6.432
5.769	6.03	6.359
5.804	6.064	6.393
5.603	5.927	6.451
5.843	6.03	5.995
5.535	6.162	6.399
5.662	6.3	6.427
5.789	6.167	6.506
5.5	6.025	6.613
5.686	6.168	6.608
5.844	5.912	6.486
5.912	6.148	6.785
5.677	6.143	6.364
5.48	6.074	6.462
5.672	6.197	6.319
5.819	6.064	6.555
5.662	6.182	6.589
5.804	5.976	6.555
5.785	6.118	6.549
5.838	6.319	6.437
5.731	6.108	6
5.99	5.898	7.173
5.5	6.206	6.501
5.426	6.255	6.667
5.706	6.202	6.334
5.957	6.222	6.657
5.736	6.339	6.544
5.746	6.334	6.76
5.755	6.314	6.502
5.771	6.158	6.535
5.54	6.005	6.648
5.823	6.138	6.623
5.77	6.212	6.491
5.648	6.157	6.471
5.785	6	6.436
5.741	6.212	6.677
5.957	6.143	6.403
5.853	6.192	6.52
5.824	6.05	6.369
5.672	6.084	6.55
5.775	6.225	6.613
5.701	6.187	6.534
5.873	5.972	6.472
5.633	6.128	6.501
5.931	6.099	6.613
5.559	6.192	6.59
5.662	6.089	6.618
5.555	5.975	6.545
5.457	5.992	6.609
5.868	6.128	6.495
5.658	6.08	6.658
6.064	6.207	6.549
5.867	6.161	6.344
5.735	6.059	6.511
5.643	6.245	6.608
5.858	6.118	6.579
5.99	6.172	6.568
5.873	6.001	6.648
5.868	5.858	6.732
5.589	6.094	6.544
5.967	6.133	6.564
5.711	5.937	6.653
5.779	5.947	6.554
5.632	6.231	6.575
5.77	5.907	6.618
5.662	6.113	6.521
5.623	6.108	6.476
5.946	6.093	6.59
5.819	6.148	6.506
5.731	6.03	6.55
5.839	6.026	6.717
5.922	6.197	6.56
5.736	6.114	6.677
5.828	6.139	6.667
5.864	6.261	6.496
4.97	6.065	6.629
5.398	6.182	6.526
5.76	6.202	6.643
5.76	6.045	6.632
5.858	6.104	6.589
5.814	6.167	6.609
5.735	6.31	6.544
5.853	6.103	6.549
5.603	6.06	6.511
5.976	6.059	6.516
5.912	5.962	6.569
5.844	6.084	6.599
5.403	5.848	6.53
5.73	5.966	6.383
5.819	6.211	6.579
5.76	6.098	6.702
5.579	6.157	6.354
5.559	6.068	6.564
5.559	6.29	6.521
5.574	6.157	6.536
5.49	6.153	6.721
5.534	6.28	6.589
5.554	6.158	6.5
5.878	6.123	6.481
5.715	6.172	6.555
5.913	6.104	6.487
5.725	6.049	6.379
5.671	5.996	6.643
5.642	6.334	6.565
5.77	5.897	6.54
5.745	6.206	6.594
5.824	6.162	6.638
5.579	6.172	6.627
5.732	6.059	6.613
5.76	6.01	6.667
5.809	6.26	6.599
5.652	6.314	6.545
5.432	6.163	6.588
5.706	6.133	6.608
5.476	6.251	6.667
5.863	6.02	6.525
5.545	6.074	6.609
5.593	6.06	6.485
5.696	5.887	6.653
5.701	6.113	6.706
5.589	6.01	6.524
5.603	6.011	6.427
5.638	6.108	6.481
5.565	6.059	6.647
5.593	5.966	6.559
5.461	6.162	6.922
5.745	6.093	6.446
5.617	6.089	6.579
5.608	6.113	6.653
5.47	6.256	6.77
5.535	6.285	6.437
5.588	6.049	6.476
5.588	6.186	6.569
5.864	6.241	6.569
5.727	6.196	6.711
5.677	5.976	6.457
6.054	6.196	6.422
5.946	6.167	6.628
5.946	6.163	6.452
5.971	6.114	6.589
5.755	6.118	6.397
4.956	6.167	6.632
5.907	6.202	6.48
4.779	6.178	6.501
5.638	6.114	6.495
5.859	6.129	6.717
5.662	6.167	6.559
5.868	6.118	6.609
5.799	6.259	6.545
5.839	6.26	6.545
5.902	6.112	6.564
5.666	6.098	6.511
5.603	6.059	6.623
5.848	6.094	6.525
5.706	6.074	6.569
5.47	5.956	6.481
5.834	6.147	6.603
5.829	6.05	6.467
5.706	6	6.594
5.555	6.114	6.55
5.741	6.075	6.545
5.819	6.075	6.525
5.888	6.045	6.584
5.662	6.07	6.495
5.701	6.029	6.805
5.711	6.036	6.633
5.707	6.157	6.579
5.618	6.094	6.668
5.795	6.015	6.633
5.599	6.103	6.751
5.853	6.158	6.589
5.741	6.123	6.56
5.51	6.107	6.57
5.82	6.187	6.624
5.686	6.074	6.584
5.575	6.124	6.58
5.652	6.016	6.8
5.55	5.854	6.785
5.921	6.084	6.638
5.794	6.109	6.589
5.721	5.932	6.614
5.692	6.011	6.688
5.692	6.083	6.687
5.549	6.157	6.633
5.922	6.039	6.692
5.741	5.981	6.633
5.697	6.099	6.604
5.863	6.182	6.667
5.73	6.054	6.844
5.898	6.177	6.716
5.769	6.025	6.952
5.623	6.192	6.609
5.78	6.128	6.893
5.711	6.093	6.697
5.696	6.05	6.829
5.785	6.108	6.746
5.662	6.152	6.618
5.574	6	6.668
5.696	6.177	6.883
5.716	6.069	6.736
5.593	6.055	6.53
5.892	6.075	6.515
5.755	6.128	6.859
5.702	6.206	6.609
5.726	6.201	6.902
5.74	6.152	6.702
5.697	6.078	6.712
5.701	6.084	6.565
5.706	6.246	6.741
5.863	6.167	6.83
5.589	6.079	6.746
5.593	6.206	6.648
5.776	5.932	6.765
5.873	5.859	6.858
5.711	6.109	6.961
5.923	6.074	6.878
5.652	5.893	6.716
5.628	5.976	6.835
5.545	6.06	6.972
5.824	6.128	6.639
5.794	6.045	6.643
5.785	6.07	6.662
5.824	6.088	6.933
5.829	6.153	6.633
5.873	6.049	6.732
5.922	6.197	6.746
5.647	6.167	6.702
5.584	6.158	6.794
5.731	5.892	6.863
5.785	6.167	6.634
5.775	6.122	6.751
5.633	6.143	6.678
5.785	6.113	6.858
5.633	6.363	6.492
5.565	6.192	6.757
5.722	6.128	6.82
5.633	6.187	6.657
5.722	6.153	6.683
5.681	6.104	6.569
5.667	6.178	6.74
5.853	6.266	6.383
5.672	6.275	6.701
5.721	6.266	6.643
5.775	6.157	6.451
5.922	6.085	6.565
5.779	6.167	6.691
5.648	6.329	6.913
5.838	6.079	6.819
5.745	6.212	6.599
5.647	6.251	6.471
5.765	6.299	6.775
5.932	6.27	6.384
5.593	6.319	6.804
5.795	6.167	6.716
5.72	6.173	6.711
5.76	6.128	6.681
5.677	5.966	6.751
5.657	6.186	6.785
5.835	6.069	6.682
5.725	6.001	6.731
5.476	6.045	6.643
5.863	6.114	6.314
5.721	5.942	6.373
5.475	6.182	6.716
5.765	6.113	6.495
5.5	5.966	6.731
5.844	5.873	6.344
5.839	6.163	6.657
5.622	6.011	6.638
5.775	6.083	6.706
5.692	5.976	6.77
5.77	5.902	6.412
5.726	5.971	6.647
5.854	6.059	6.652
5.687	5.853	6.633
5.751	6.074	6.726
5.892	6.01	6.618
5.716	5.913	6.683
5.746	5.819	6.682
5.687	5.824	6.619
5.663	5.947	6.84
5.868	5.961	6.697
5.947	6.064	6.731
5.874	6.153	6.653
5.956	5.966	6.662
5.78	5.947	6.407
5.761	5.908	6.486
5.726	5.902	6.29
5.794	6.123	6.397
5.815	5.995	6.431
5.652	6.178	6.476
5.696	5.716	6.604
5.652	6.005	6.55
5.608	5.898	6.643
5.76	6.046	6.599
5.418	6.02	6.717
5.648	6.079	6.78
5.701	6.069	6.8
5.702	6.173	6.853
5.559	6.084	6.962
5.692	6.246	6.555
5.618	6.011	6.589
5.653	6.104	6.874
5.53	6.039	6.711
5.648	6.138	6.481
5.485	5.937	6.687
5.467	6.137	6.76
5.471	6.128	6.554
5.588	6.005	6.667
5.864	6.025	6.687
5.589	5.961	6.702
5.936	6.118	6.824
5.461	5.986	6.717
5.632	6.118	6.564
5.647	6.152	6.746
5.764	5.79	6.76
5.564	5.977	6.741
5.427	6.001	6.687
5.466	6.045	6.775
5.775	5.888	6.471
5.525	5.775	6.731
5.785	6.045	6.491
5.52	5.884	6.524
5.785	5.971	6.701
5.741	5.839	6.677
5.731	6.104	6.604
5.313	5.931	6.624
5.657	6.025	6.643
5.604	5.878	6.628
5.706	5.947	6.805
5.603	6.113	6.579
5.456	6.099	6.594
5.569	5.951	6.589
5.501	5.79	6.627
5.598	6.094	6.712
5.779	6.221	6.638
5.687	6.138	6.516
5.397	5.947	6.398
5.761	5.981	6.56
5.716	6.01	6.614
5.476	6.162	6.495
5.672	5.991	6.584
5.555	6.109	6.491
5.511	6.035	6.623
5.456	6.094	6.564
5.628	5.976	6.387
5.496	6.128	6.585
5.417	6.192	6.628
5.456	6.163	6.589
5.531	6.123	6.579
5.56	5.937	6.559
5.373	5.982	6.574
5.869	6.113	6.53
5.456	6.103	6.511
5.539	6.055	6.633
5.682	6.06	6.496
5.583	6.025	6.438
5.618	6.05	6.456
