# Supplementary material for: Deep Bayesian active learning using in-memory computing hardware
Source: Nat Comput Sci. 2024 Dec 23;5(1):27–36. doi: 10.1038/s43588-024-00744-y (PMC11774754; doi:10.1038/s43588-024-00744-y)
Supplement: Supplementary file 9 — Statistical source data for Extended Data Fig. 6. [file 43588_2024_744_MOESM9_ESM.xlsx]

## Sheet: a
Here is the transition probability distribution matrix data of the conductive state under RESET operation, which can be directly drawn using a two-dimensional heat map.
3.48312e-09	7.00508e-07	4.72356e-05	0.0011	0.00918	0.02976	0.04555	0.05131	0.05646	0.05717	0.0563	0.05746	0.05917	0.06601	0.07129	0.06814	0.07172	0.08051	0.08547	0.07977	0.07783	0.08599	0.08612	0.08007	0.07435	0.06779	0.0667	0.06855	0.06469	0.06217	0.06113	0.05425	0.04679	0.04494	0.05102	0.06165	0.05724	0.03871	0.03356	0.03704	0.04398	0.05337	0.05668	0.04848	0.04205	0.039	0.03472	0.03086	0.02868	0.02345
3.47291e-09	7.19944e-07	4.99721e-05	0.00119	0.01022	0.03428	0.05496	0.063	0.06747	0.06736	0.06656	0.0683	0.06912	0.06944	0.06735	0.0638	0.07139	0.08735	0.10079	0.0966	0.09153	0.09517	0.09337	0.08609	0.07931	0.07522	0.07345	0.07017	0.06644	0.06735	0.06784	0.06038	0.04978	0.04231	0.04649	0.05911	0.058	0.04161	0.03488	0.03946	0.04887	0.05525	0.0543	0.046	0.04058	0.0383	0.0337	0.03166	0.03166	0.02986
3.46905e-09	7.48114e-07	5.38127e-05	0.00132	0.01164	0.04025	0.06753	0.07807	0.07978	0.07827	0.07609	0.07759	0.07993	0.07958	0.07361	0.06964	0.0788	0.09778	0.11385	0.10842	0.10222	0.10316	0.09872	0.09118	0.08667	0.09043	0.0893	0.07864	0.07247	0.07119	0.06743	0.06082	0.05423	0.04628	0.04695	0.05523	0.05658	0.04817	0.04275	0.04563	0.05199	0.05134	0.04776	0.04323	0.03996	0.03771	0.03309	0.03219	0.03325	0.03365
5.20124e-09	1.11233e-06	7.88981e-05	0.0019	0.01625	0.05442	0.08856	0.09801	0.09469	0.09192	0.08916	0.08547	0.08644	0.09271	0.09062	0.08792	0.09389	0.1085	0.12031	0.11101	0.10442	0.10574	0.10168	0.09691	0.09545	0.10374	0.10313	0.08946	0.08301	0.07573	0.06355	0.05874	0.0607	0.05816	0.05694	0.05861	0.0582	0.05405	0.0511	0.05295	0.0553	0.04935	0.04592	0.04534	0.04218	0.03941	0.03628	0.0354	0.0363	0.0379
9.3407e-09	1.95077e-06	0.000134771	0.00315	0.02599	0.08289	0.12462	0.12431	0.11137	0.10679	0.10549	0.09548	0.09161	0.1035	0.10864	0.10977	0.11045	0.11595	0.12059	0.10811	0.09993	0.10065	0.09765	0.09431	0.09491	0.10365	0.10567	0.09841	0.09926	0.08893	0.06804	0.06015	0.06622	0.07077	0.07302	0.07149	0.06414	0.05701	0.05639	0.05879	0.06015	0.05338	0.04951	0.05025	0.04664	0.04391	0.04159	0.03914	0.04093	0.04582
1.29085e-08	2.67283e-06	0.000183109	0.00425	0.03481	0.11013	0.16141	0.15203	0.13015	0.12281	0.12018	0.10948	0.10501	0.11521	0.12186	0.12595	0.12468	0.12481	0.1227	0.10741	0.09781	0.09626	0.09352	0.08864	0.08838	0.09731	0.10401	0.10623	0.11641	0.10647	0.0793	0.06456	0.06919	0.0799	0.08779	0.08535	0.07153	0.0622	0.0646	0.06717	0.06734	0.05859	0.05082	0.05201	0.05229	0.05112	0.04753	0.04289	0.04535	0.05307
1.26408e-08	2.61233e-06	0.00017898	0.00417	0.03465	0.11328	0.1754	0.17375	0.15495	0.14936	0.14104	0.12912	0.12584	0.13047	0.13359	0.13689	0.1374	0.1393	0.13284	0.11232	0.10158	0.09964	0.1008	0.09697	0.09196	0.09838	0.10673	0.11234	0.12513	0.11459	0.08524	0.06832	0.07285	0.08705	0.09584	0.09244	0.07637	0.06739	0.07143	0.0739	0.07185	0.05872	0.04692	0.04929	0.05618	0.05785	0.05388	0.04774	0.04684	0.0518
9.32234e-09	1.9385e-06	0.00013431	0.00319	0.02742	0.09548	0.16433	0.18487	0.18819	0.19831	0.18357	0.15855	0.14846	0.15024	0.15049	0.14708	0.14851	0.15449	0.14539	0.11815	0.10575	0.10732	0.11701	0.11921	0.10829	0.10644	0.11198	0.11621	0.12487	0.11209	0.08569	0.07416	0.08288	0.09447	0.0951	0.0901	0.07539	0.06608	0.06827	0.07039	0.06811	0.05597	0.04489	0.0464	0.05588	0.06028	0.05838	0.05066	0.04385	0.04327
5.86566e-09	1.2441e-06	8.874e-05	0.00219	0.01977	0.07341	0.13845	0.17676	0.2154	0.26145	0.2479	0.20139	0.17686	0.17636	0.17313	0.15924	0.15844	0.16632	0.15606	0.12653	0.11248	0.11586	0.12972	0.13624	0.12182	0.11174	0.11383	0.11597	0.11819	0.10564	0.08787	0.08376	0.09629	0.10176	0.09042	0.0817	0.06987	0.06202	0.0621	0.06346	0.06387	0.05974	0.05272	0.04943	0.05424	0.05824	0.05863	0.05121	0.0424	0.03967
3.68859e-09	7.9256e-07	5.78136e-05	0.00147	0.01371	0.05279	0.10497	0.14772	0.21283	0.29994	0.31028	0.2573	0.21879	0.20858	0.1972	0.17459	0.16834	0.17571	0.16773	0.14325	0.12984	0.12899	0.13463	0.13696	0.12412	0.11378	0.11358	0.11183	0.10919	0.10142	0.09394	0.09275	0.10404	0.10565	0.08746	0.07405	0.06464	0.06131	0.06164	0.06299	0.06767	0.07034	0.066	0.05849	0.05601	0.05498	0.05536	0.05263	0.04849	0.04615
2.47816e-09	5.22073e-07	3.75185e-05	0.000945436	0.00882	0.03466	0.07331	0.11373	0.17951	0.2803	0.3332	0.31155	0.27644	0.25569	0.23222	0.19998	0.18233	0.18646	0.18272	0.16478	0.15406	0.14768	0.13859	0.13221	0.12687	0.12156	0.11561	0.10717	0.10426	0.10391	0.10328	0.09983	0.10485	0.10513	0.08743	0.07186	0.0642	0.06444	0.06573	0.0674	0.07373	0.07623	0.07186	0.06497	0.06005	0.05327	0.05133	0.05451	0.05694	0.05466
1.90109e-09	3.81341e-07	2.60133e-05	0.000624588	0.00565	0.02242	0.05132	0.08708	0.13744	0.22172	0.30453	0.33626	0.33844	0.32936	0.29674	0.24644	0.20875	0.20464	0.19979	0.18081	0.17072	0.16473	0.14993	0.13963	0.14	0.13445	0.11858	0.10514	0.10721	0.11295	0.11291	0.10491	0.10327	0.10387	0.09169	0.077	0.06909	0.06857	0.07083	0.07348	0.07612	0.07374	0.07065	0.06812	0.06529	0.05579	0.05099	0.05642	0.06183	0.0608
1.48319e-09	2.88132e-07	1.89778e-05	0.000441887	0.00395	0.01614	0.03903	0.0676	0.10278	0.16587	0.24967	0.31622	0.37595	0.41575	0.39192	0.31898	0.25525	0.23396	0.216	0.18712	0.17495	0.17486	0.1671	0.15818	0.15494	0.14384	0.12192	0.10752	0.11375	0.12017	0.11555	0.10609	0.10463	0.10684	0.10061	0.08834	0.07783	0.0734	0.07632	0.07968	0.07597	0.07148	0.07489	0.07641	0.07302	0.06334	0.05675	0.05937	0.06354	0.06548
8.30596e-10	1.63744e-07	1.10981e-05	0.000272275	0.00266	0.01219	0.03143	0.05247	0.07644	0.12533	0.19503	0.26517	0.36469	0.46842	0.48243	0.40722	0.3228	0.2747	0.23565	0.19614	0.18029	0.18109	0.1792	0.17129	0.1614	0.14758	0.12597	0.11094	0.11572	0.11964	0.11091	0.10463	0.10819	0.10915	0.10583	0.09915	0.08967	0.08189	0.08131	0.08117	0.0728	0.07245	0.084	0.08558	0.0777	0.06969	0.06297	0.05987	0.06166	0.06656
3.23959e-10	7.05755e-08	5.39976e-06	0.000151715	0.00171	0.0089	0.02471	0.04095	0.05821	0.09555	0.14816	0.20536	0.30818	0.44528	0.51325	0.48334	0.40658	0.33272	0.27028	0.22084	0.19525	0.18515	0.17946	0.1699	0.15941	0.149	0.13024	0.11462	0.11611	0.11806	0.10767	0.10475	0.10964	0.10521	0.10344	0.10555	0.10346	0.0951	0.08512	0.07826	0.07005	0.07418	0.08778	0.08638	0.07564	0.07043	0.06425	0.05647	0.05833	0.0657
1.87339e-10	4.91334e-08	4.33446e-06	0.000132191	0.0015	0.00753	0.02041	0.03461	0.04857	0.07339	0.10835	0.15092	0.23369	0.35796	0.46408	0.51286	0.49026	0.414	0.32608	0.25809	0.21426	0.18911	0.17698	0.16572	0.15946	0.15317	0.13456	0.11989	0.12148	0.12188	0.11073	0.1089	0.1107	0.10258	0.10243	0.10965	0.11266	0.10514	0.0877	0.07731	0.07313	0.07792	0.08652	0.08146	0.07199	0.07042	0.06538	0.05534	0.05821	0.06566
2.11578e-10	5.88651e-08	5.35955e-06	0.000163279	0.00176	0.00789	0.01921	0.0317	0.04279	0.05781	0.08025	0.11371	0.17262	0.26076	0.36923	0.47578	0.53118	0.49716	0.40152	0.30701	0.23878	0.20115	0.18597	0.1764	0.17234	0.16262	0.13856	0.12548	0.13174	0.13143	0.11985	0.11682	0.11421	0.10629	0.10517	0.11048	0.11165	0.10424	0.08799	0.079	0.07928	0.08407	0.08581	0.07641	0.06896	0.07107	0.06883	0.05878	0.0606	0.06532
2.56446e-10	7.13501e-08	6.48229e-06	0.000195697	0.00206	0.00859	0.01879	0.02835	0.03676	0.04829	0.06619	0.09557	0.13685	0.19043	0.27131	0.38078	0.48516	0.52764	0.47982	0.38027	0.28761	0.23436	0.21233	0.20218	0.19457	0.17594	0.14615	0.13494	0.14406	0.14213	0.13118	0.12673	0.12075	0.11381	0.1095	0.1106	0.10829	0.09975	0.08754	0.08075	0.08336	0.08856	0.08614	0.07475	0.0676	0.06955	0.07006	0.06246	0.0622	0.06515
3.25062e-10	8.64557e-08	7.57904e-06	0.000222645	0.00229	0.0092	0.01824	0.02438	0.03155	0.04352	0.05937	0.08373	0.11411	0.14579	0.19202	0.26989	0.37303	0.47266	0.51252	0.46201	0.3703	0.29858	0.25467	0.23038	0.21571	0.1935	0.16415	0.15251	0.15426	0.1464	0.1367	0.13333	0.12814	0.12395	0.11966	0.11732	0.11152	0.10232	0.09192	0.08577	0.08659	0.0887	0.08589	0.07882	0.07159	0.06757	0.06726	0.06286	0.0622	0.06562
4.64506e-10	1.11889e-07	8.98477e-06	0.000245583	0.00239	0.00921	0.01698	0.02074	0.02781	0.04091	0.05451	0.07285	0.09736	0.1182	0.13949	0.1858	0.26067	0.36351	0.46447	0.49654	0.4548	0.38678	0.31451	0.2615	0.23759	0.21728	0.18967	0.17294	0.16295	0.14758	0.13594	0.13334	0.13211	0.13337	0.13306	0.12705	0.11601	0.1106	0.10486	0.0978	0.0919	0.08772	0.08783	0.08895	0.0809	0.06847	0.06439	0.06153	0.06122	0.06408
6.56363e-10	1.45352e-07	1.06526e-05	0.000264436	0.00234	0.00828	0.01467	0.01843	0.02586	0.03878	0.05183	0.06799	0.08835	0.1013	0.1096	0.13647	0.18254	0.25788	0.36484	0.4492	0.48214	0.46806	0.39628	0.31479	0.27312	0.24537	0.21083	0.18738	0.17455	0.15623	0.13808	0.13259	0.13418	0.13767	0.13917	0.1309	0.11546	0.11672	0.12063	0.11184	0.09676	0.08913	0.09478	0.10203	0.09216	0.07458	0.06786	0.06445	0.06252	0.06202
7.03478e-10	1.50991e-07	1.06274e-05	0.000250277	0.00207	0.00696	0.01288	0.01846	0.02542	0.03544	0.04873	0.06595	0.08166	0.08768	0.09231	0.11165	0.13998	0.18702	0.26476	0.34684	0.43128	0.49998	0.48019	0.39759	0.32941	0.27844	0.22953	0.19793	0.1873	0.17098	0.14583	0.13617	0.1402	0.13936	0.13689	0.12964	0.11425	0.11934	0.13014	0.12023	0.09915	0.09282	0.10332	0.11246	0.10211	0.08332	0.07506	0.07218	0.06892	0.0636
6.60519e-10	1.41332e-07	9.84929e-06	0.000227863	0.00185	0.00618	0.01204	0.01806	0.0227	0.02853	0.04087	0.05912	0.07251	0.07672	0.08341	0.10322	0.12488	0.15029	0.19484	0.25367	0.34616	0.46322	0.51694	0.48176	0.40567	0.32882	0.26258	0.2174	0.20179	0.1848	0.15572	0.14625	0.1533	0.14372	0.13369	0.12841	0.11651	0.12145	0.13297	0.12554	0.1058	0.09958	0.10859	0.1157	0.10705	0.08922	0.0798	0.08097	0.07897	0.06933
8.54593e-10	1.82718e-07	1.26057e-05	0.000284779	0.0022	0.00674	0.01147	0.01565	0.01846	0.02206	0.03262	0.0498	0.06392	0.07085	0.07899	0.09867	0.11949	0.13273	0.1581	0.1994	0.27005	0.37783	0.47419	0.51493	0.48192	0.40226	0.31661	0.2512	0.22328	0.19892	0.16868	0.16482	0.17126	0.15162	0.1343	0.12978	0.12227	0.12521	0.13561	0.13474	0.12125	0.10966	0.10989	0.1117	0.10632	0.09426	0.08638	0.09061	0.09002	0.07841
1.04941e-09	2.24751e-07	1.54566e-05	0.00034466	0.00257	0.00719	0.01056	0.01377	0.01689	0.02004	0.02885	0.04358	0.05875	0.06794	0.073	0.08636	0.10566	0.11677	0.1353	0.16401	0.20635	0.28014	0.37381	0.46587	0.50837	0.47019	0.38278	0.29854	0.2526	0.21554	0.18674	0.18922	0.18848	0.16139	0.14031	0.13665	0.13401	0.13509	0.14226	0.14428	0.13542	0.11925	0.1117	0.10834	0.1053	0.10074	0.09702	0.09948	0.098	0.08711
8.13832e-10	1.75768e-07	1.21726e-05	0.000272596	0.00204	0.00572	0.00886	0.01265	0.01567	0.0177	0.02494	0.03765	0.05158	0.06077	0.06329	0.069	0.08369	0.09704	0.11401	0.13398	0.15647	0.20144	0.26912	0.36338	0.45901	0.49095	0.44362	0.35971	0.29196	0.23825	0.21044	0.21311	0.20361	0.17561	0.15299	0.15072	0.15154	0.14841	0.14636	0.14395	0.13771	0.1265	0.12002	0.11385	0.10819	0.10361	0.10179	0.10086	0.09851	0.09123
3.71506e-10	8.14308e-08	5.73605e-06	0.000131937	0.00105	0.00355	0.00745	0.01166	0.0126	0.01247	0.01808	0.02849	0.0384	0.04655	0.05149	0.05499	0.06487	0.07851	0.0943	0.11225	0.12838	0.1562	0.1963	0.26557	0.3675	0.44619	0.46111	0.41439	0.34508	0.27823	0.24262	0.23512	0.22184	0.19643	0.17019	0.1692	0.16819	0.15379	0.1396	0.13336	0.13114	0.13009	0.12973	0.12353	0.11445	0.10367	0.09832	0.09565	0.09613	0.09552
1.00054e-10	2.25386e-08	1.66857e-06	4.30519e-05	0.000449043	0.00237	0.00705	0.01182	0.01152	0.00999	0.0143	0.02158	0.02694	0.0334	0.0419	0.04783	0.05539	0.06618	0.08016	0.09889	0.11526	0.13503	0.15674	0.20082	0.27943	0.3574	0.41326	0.43362	0.40922	0.34669	0.29148	0.26499	0.2485	0.21851	0.18539	0.18573	0.18102	0.15545	0.13376	0.12679	0.12638	0.12795	0.13067	0.12932	0.12348	0.11007	0.10106	0.09789	0.10102	0.1046
1.70106e-11	4.28917e-09	4.01613e-07	1.5536e-05	0.000261422	0.00191	0.00651	0.01219	0.01362	0.01358	0.01724	0.0201	0.02208	0.02656	0.03505	0.04363	0.05295	0.06146	0.07169	0.08745	0.10313	0.12047	0.13534	0.16311	0.21471	0.27114	0.33507	0.40953	0.45429	0.42653	0.35679	0.30505	0.277	0.23545	0.19639	0.19754	0.19487	0.16903	0.14697	0.13879	0.13381	0.12576	0.12605	0.13144	0.13094	0.12164	0.11674	0.11367	0.11273	0.1116
8.45349e-12	2.32296e-09	2.45169e-07	1.0583e-05	0.000186229	0.00136	0.00498	0.01125	0.01588	0.01955	0.02282	0.02006	0.01962	0.0231	0.02953	0.03931	0.05244	0.06021	0.0634	0.07277	0.08788	0.10477	0.11868	0.13801	0.17077	0.20976	0.26584	0.35007	0.43357	0.4576	0.40664	0.34386	0.30444	0.25764	0.21569	0.21278	0.21258	0.1916	0.1748	0.16751	0.15483	0.1314	0.12356	0.12962	0.12954	0.12656	0.13271	0.13286	0.12475	0.11434
4.0954e-11	9.60384e-09	7.37375e-07	1.93754e-05	0.000193585	0.000944525	0.00341	0.00938	0.01565	0.02169	0.02467	0.01869	0.01674	0.02051	0.027	0.03774	0.05176	0.05764	0.05559	0.05975	0.07324	0.08766	0.1008	0.11803	0.13983	0.16582	0.20904	0.27273	0.35044	0.40882	0.40967	0.37832	0.34542	0.30067	0.25462	0.2405	0.23491	0.2124	0.20278	0.20183	0.1819	0.14418	0.12433	0.12548	0.12508	0.12678	0.14116	0.14661	0.13518	0.1184
1.40216e-10	3.23384e-08	2.37892e-06	5.62053e-05	0.000439721	0.00136	0.00328	0.00835	0.01394	0.01909	0.02144	0.01623	0.01393	0.01812	0.0266	0.03811	0.05011	0.05395	0.05153	0.05249	0.06143	0.07141	0.08337	0.10259	0.12036	0.13633	0.16373	0.20285	0.26003	0.32387	0.37141	0.39718	0.39385	0.35775	0.30641	0.27735	0.26155	0.23227	0.22603	0.23342	0.20953	0.16122	0.12966	0.12697	0.13138	0.13623	0.14734	0.15061	0.13768	0.11928
2.54471e-10	5.86704e-08	4.31354e-06	0.000101827	0.000793887	0.00234	0.00442	0.00847	0.01233	0.01514	0.01636	0.01365	0.01268	0.01684	0.02505	0.03461	0.04587	0.05177	0.05079	0.04876	0.05397	0.0614	0.07085	0.08841	0.10559	0.1177	0.13247	0.15558	0.19687	0.24913	0.31089	0.37548	0.41491	0.40864	0.36103	0.31588	0.287	0.25107	0.24108	0.25281	0.23192	0.18032	0.1421	0.13853	0.14811	0.15164	0.15075	0.14312	0.12627	0.11211
2.42456e-10	5.60761e-08	4.16015e-06	0.00010079	0.000843511	0.00287	0.00559	0.00823	0.00984	0.01093	0.0114	0.01119	0.01299	0.01776	0.02333	0.0287	0.04054	0.05103	0.05044	0.04556	0.04909	0.05663	0.06342	0.07378	0.08841	0.09998	0.1092	0.12775	0.15984	0.19506	0.247	0.32087	0.39419	0.43191	0.40797	0.35935	0.31467	0.26649	0.24616	0.25771	0.24298	0.19542	0.15899	0.15392	0.15958	0.15644	0.14913	0.13553	0.11477	0.10697
1.21692e-10	2.84943e-08	2.18585e-06	5.77748e-05	0.000588203	0.00271	0.00624	0.00782	0.00748	0.00745	0.00755	0.00917	0.01322	0.01883	0.02215	0.02425	0.03572	0.04877	0.0476	0.04083	0.04204	0.04827	0.0544	0.06058	0.073	0.08416	0.09166	0.11059	0.13765	0.15717	0.19437	0.26237	0.34395	0.40987	0.42519	0.40611	0.35905	0.29292	0.25676	0.26187	0.24669	0.20425	0.17514	0.16668	0.16278	0.15349	0.15055	0.14291	0.12177	0.11445
3.27197e-11	8.03083e-09	6.90087e-07	2.29777e-05	0.000328556	0.00206	0.00555	0.00699	0.00631	0.00572	0.00584	0.00858	0.01322	0.01909	0.02067	0.021	0.03069	0.04209	0.04055	0.03518	0.0351	0.03654	0.04143	0.04892	0.06145	0.07146	0.07881	0.09739	0.12085	0.13046	0.15441	0.20836	0.27891	0.35011	0.40087	0.43324	0.41312	0.34434	0.29084	0.27689	0.25077	0.21208	0.19233	0.18386	0.17498	0.16202	0.16173	0.1629	0.14591	0.1331
5.03044e-12	1.44274e-09	1.63643e-07	7.74181e-06	0.000149196	0.00113	0.00345	0.00499	0.00549	0.0054	0.00577	0.00868	0.01363	0.0201	0.01995	0.01849	0.02464	0.03115	0.03092	0.03096	0.0324	0.02994	0.03271	0.04194	0.0532	0.05926	0.06737	0.08647	0.10846	0.11465	0.12579	0.15987	0.21176	0.27518	0.34443	0.41543	0.44109	0.4042	0.34549	0.3059	0.26413	0.22649	0.21232	0.20693	0.19821	0.18412	0.17993	0.18242	0.17141	0.15436
5.33841e-13	2.11167e-10	3.36334e-08	2.0513e-06	4.66773e-05	0.000404604	0.00144	0.00276	0.0046	0.00585	0.00656	0.00844	0.01386	0.02071	0.01893	0.01595	0.01831	0.02067	0.02265	0.02747	0.03092	0.02924	0.03116	0.04002	0.04871	0.05113	0.05997	0.07924	0.10015	0.10561	0.10801	0.12574	0.1576	0.2047	0.27358	0.35218	0.41317	0.42971	0.39461	0.34932	0.29923	0.25575	0.2346	0.22774	0.21713	0.20152	0.19488	0.19422	0.18638	0.17105
4.8853e-14	2.6059e-11	5.05657e-09	3.52111e-07	9.06787e-06	9.09802e-05	0.000406498	0.00125	0.00325	0.00583	0.00785	0.00828	0.01263	0.01833	0.0158	0.01322	0.01432	0.01516	0.01789	0.02325	0.02757	0.02935	0.0315	0.03862	0.04574	0.04871	0.05835	0.0741	0.09035	0.09609	0.09905	0.11021	0.12616	0.15575	0.21111	0.27329	0.33787	0.38977	0.40101	0.38895	0.34954	0.29956	0.26296	0.24677	0.22792	0.20612	0.19941	0.1986	0.19394	0.18511
3.54301e-15	2.17651e-12	4.68432e-10	3.69614e-08	1.15366e-06	1.57234e-05	0.000112281	0.000532009	0.0018	0.00471	0.00791	0.00756	0.00986	0.01399	0.01205	0.01129	0.014	0.01545	0.01704	0.02016	0.02493	0.02979	0.03229	0.03789	0.04399	0.04737	0.0556	0.06573	0.07785	0.08664	0.0958	0.10678	0.11327	0.13074	0.17047	0.21219	0.25693	0.30968	0.3611	0.40144	0.39262	0.34852	0.29908	0.26735	0.23799	0.21342	0.2059	0.20429	0.20313	0.19994
1.73753e-15	6.90718e-13	1.14643e-10	1.00312e-08	5.68624e-07	1.57824e-05	0.000162652	0.000610636	0.00126	0.00323	0.00602	0.00622	0.00798	0.01111	0.00978	0.01025	0.01596	0.01964	0.01916	0.01914	0.02368	0.02987	0.03269	0.03741	0.04169	0.04282	0.04692	0.05302	0.0657	0.07735	0.08839	0.10151	0.10772	0.11758	0.14418	0.17434	0.20176	0.24133	0.30436	0.37819	0.4091	0.39192	0.34336	0.29641	0.25683	0.23478	0.22782	0.22221	0.21809	0.21558
4.9059e-14	1.5304e-11	1.81345e-09	8.70657e-08	2.23992e-06	4.14549e-05	0.000383405	0.00129	0.00181	0.00265	0.00453	0.00582	0.00829	0.01065	0.00917	0.00953	0.017	0.02304	0.02096	0.01802	0.02049	0.02561	0.02917	0.03341	0.03596	0.0362	0.03757	0.04147	0.05398	0.06496	0.0721	0.08545	0.09731	0.10292	0.11994	0.1478	0.1716	0.20114	0.25144	0.32691	0.38827	0.41135	0.38673	0.3388	0.28984	0.26462	0.25814	0.25056	0.23911	0.23182
9.02837e-13	2.47242e-10	2.46932e-08	9.34627e-07	1.40673e-05	0.00010721	0.000583651	0.00174	0.00243	0.00312	0.0045	0.006	0.00871	0.01047	0.00896	0.00897	0.0157	0.0221	0.01939	0.0153	0.01611	0.01965	0.02356	0.02729	0.02975	0.03096	0.03208	0.03522	0.0439	0.05193	0.05444	0.06315	0.07779	0.08484	0.09956	0.12928	0.15456	0.17471	0.2056	0.26659	0.33795	0.38913	0.40302	0.38071	0.33307	0.29896	0.28727	0.27737	0.25779	0.24091
9.41861e-12	2.37238e-09	2.07669e-07	6.64255e-06	8.03917e-05	0.000381131	0.000871937	0.00148	0.00212	0.0034	0.00492	0.00593	0.00778	0.00921	0.00861	0.00936	0.01472	0.01942	0.01605	0.01204	0.01331	0.01743	0.02052	0.02248	0.02545	0.0273	0.02861	0.03172	0.03616	0.04102	0.04103	0.04488	0.05868	0.0717	0.08868	0.11792	0.14303	0.15413	0.16909	0.21383	0.27784	0.32986	0.37391	0.39801	0.37458	0.33621	0.31336	0.2965	0.2686	0.24132
5.37527e-11	1.29295e-08	1.03881e-06	2.90781e-05	0.000298249	0.00116	0.00176	0.00131	0.00134	0.00304	0.00528	0.00586	0.00628	0.00727	0.00767	0.00962	0.01421	0.01737	0.01448	0.01086	0.0128	0.01848	0.02035	0.01951	0.02169	0.02346	0.02414	0.0262	0.02797	0.03076	0.03186	0.03657	0.04983	0.06533	0.08029	0.10376	0.1283	0.13888	0.14671	0.17589	0.22218	0.25941	0.31315	0.37846	0.39852	0.37225	0.33981	0.31235	0.279	0.24867
1.64243e-10	3.86033e-08	2.95765e-06	7.58558e-05	0.00068127	0.00227	0.00297	0.00167	0.000983293	0.00253	0.00496	0.0054	0.00527	0.00541	0.00567	0.00809	0.01235	0.01547	0.01462	0.01234	0.01468	0.02023	0.02044	0.01796	0.01947	0.02109	0.01999	0.01985	0.02053	0.02293	0.02705	0.03553	0.04864	0.06033	0.06828	0.08275	0.10465	0.12147	0.13123	0.14822	0.17708	0.20496	0.25502	0.33143	0.38681	0.39218	0.36827	0.33402	0.29652	0.26841
2.65668e-10	6.1757e-08	4.62028e-06	0.000112927	0.000932067	0.00279	0.00349	0.00223	0.00129	0.00225	0.00386	0.00483	0.00545	0.00432	0.00345	0.00557	0.00991	0.01387	0.01427	0.01335	0.01658	0.02095	0.01955	0.01773	0.02084	0.02246	0.01874	0.01645	0.01738	0.02098	0.02668	0.03562	0.04827	0.05626	0.05788	0.06389	0.07956	0.09859	0.11101	0.12164	0.14085	0.16833	0.21075	0.27122	0.33156	0.3697	0.38128	0.3628	0.32607	0.29386
2.26237e-10	5.23232e-08	3.87111e-06	9.24779e-05	0.000734157	0.00214	0.00296	0.00259	0.00203	0.00249	0.00294	0.00456	0.00615	0.00408	0.00235	0.00391	0.00807	0.01225	0.01246	0.01239	0.0164	0.02006	0.01814	0.01771	0.02295	0.02482	0.01955	0.01653	0.01791	0.02269	0.02777	0.03303	0.04446	0.05143	0.05061	0.05298	0.06227	0.07702	0.08976	0.09963	0.11293	0.138	0.17208	0.21469	0.26117	0.31049	0.36118	0.38405	0.36457	0.32341
1.01168e-10	2.3346e-08	1.71944e-06	4.0775e-05	0.000323545	0.00101	0.0018	0.00223	0.00255	0.00297	0.00247	0.00385	0.00584	0.00426	0.00292	0.00397	0.00681	0.00993	0.01008	0.01146	0.01613	0.01936	0.01731	0.01661	0.02096	0.02337	0.01989	0.0184	0.01916	0.02275	0.0262	0.02736	0.03587	0.04184	0.04163	0.04543	0.05274	0.06423	0.07889	0.09057	0.09591	0.11268	0.14117	0.17979	0.21467	0.25116	0.31326	0.37457	0.38845	0.35468
2.37445e-11	5.48437e-09	4.05951e-07	9.8504e-06	8.57491e-05	0.000348147	0.000876782	0.00152	0.0026	0.00321	0.00228	0.00269	0.00456	0.00493	0.00464	0.00472	0.00575	0.00757	0.00789	0.01052	0.01604	0.01921	0.0177	0.01596	0.01607	0.0179	0.01819	0.01934	0.01919	0.02019	0.02286	0.02261	0.02668	0.03068	0.03232	0.03914	0.04871	0.05982	0.07574	0.08648	0.08261	0.08996	0.11779	0.16186	0.19119	0.20707	0.25459	0.32806	0.37684	0.37852
2.99171e-12	7.32341e-10	6.47979e-08	2.42966e-06	4.24492e-05	0.000312288	0.000882644	0.00132	0.00232	0.00328	0.0027	0.002	0.00341	0.00581	0.00606	0.00475	0.0049	0.00612	0.00584	0.00837	0.01446	0.01828	0.01895	0.01749	0.01297	0.01248	0.01502	0.01758	0.01743	0.01704	0.02018	0.02128	0.02239	0.02438	0.02832	0.03833	0.04936	0.05719	0.06947	0.07532	0.06605	0.06795	0.09565	0.14087	0.16559	0.17032	0.20067	0.26549	0.33335	0.37566
3.53031e-13	1.75725e-10	3.69615e-08	2.81687e-06	7.14543e-05	0.000586881	0.00158	0.00167	0.00183	0.0032	0.00353	0.0021	0.00293	0.00612	0.00636	0.00418	0.00419	0.00503	0.00439	0.00678	0.01267	0.01704	0.01997	0.01919	0.01209	0.00936	0.01208	0.01454	0.01499	0.01435	0.0174	0.02081	0.02267	0.02382	0.02909	0.04095	0.05096	0.05344	0.05963	0.06101	0.05282	0.05295	0.0758	0.11339	0.13252	0.13724	0.15923	0.20868	0.27185	0.33268
1.97602e-13	1.54871e-10	3.92559e-08	3.18432e-06	8.26378e-05	0.000692007	0.00193	0.00203	0.0017	0.00333	0.00438	0.00273	0.00333	0.00644	0.0068	0.00433	0.0037	0.00391	0.00414	0.00743	0.01213	0.01539	0.01837	0.01791	0.01179	0.00862	0.01085	0.01319	0.01415	0.01282	0.0144	0.01923	0.02352	0.02504	0.0296	0.03979	0.0471	0.04702	0.0503	0.05213	0.04849	0.04672	0.06171	0.09044	0.10522	0.11342	0.13097	0.16261	0.20822	0.26714
1.16359e-13	9.347e-11	2.39829e-08	1.97863e-06	5.34981e-05	0.00049797	0.00177	0.00276	0.00269	0.00415	0.00532	0.00347	0.00388	0.00682	0.00759	0.00489	0.00329	0.00311	0.00433	0.00836	0.01138	0.01244	0.0141	0.0142	0.01122	0.00881	0.01078	0.01428	0.01517	0.01229	0.01254	0.01754	0.02309	0.02594	0.02909	0.03473	0.03841	0.03746	0.04105	0.04813	0.04858	0.04434	0.05373	0.07705	0.09007	0.1001	0.11251	0.12761	0.15865	0.20902
3.74553e-14	3.06661e-11	8.22731e-09	7.53308e-07	2.54212e-05	0.000346529	0.00196	0.00444	0.00473	0.00565	0.00633	0.00387	0.00346	0.00549	0.0064	0.00418	0.00291	0.00304	0.00407	0.00722	0.00867	0.00842	0.00943	0.0104	0.00957	0.00799	0.01024	0.01513	0.01553	0.01215	0.01284	0.01716	0.02138	0.02519	0.02844	0.03029	0.03139	0.02952	0.03305	0.04465	0.04679	0.04212	0.0508	0.07016	0.08162	0.09121	0.10017	0.10527	0.12664	0.16718
7.05648e-15	6.65949e-12	2.32098e-09	3.14502e-07	1.65179e-05	0.000320766	0.0022	0.00533	0.00565	0.00619	0.00651	0.00404	0.00275	0.00301	0.00344	0.00256	0.00314	0.0043	0.00428	0.00511	0.00505	0.00463	0.00589	0.00789	0.00765	0.00659	0.00885	0.01319	0.01363	0.01203	0.01452	0.01831	0.01936	0.02212	0.02645	0.02771	0.02827	0.02647	0.02849	0.03911	0.04071	0.03827	0.048	0.06252	0.07169	0.08107	0.09136	0.09386	0.10593	0.13631
1.49705e-15	2.22173e-12	1.18211e-09	2.15782e-07	1.31694e-05	0.000266462	0.00179	0.00414	0.00411	0.00431	0.00477	0.00377	0.0026	0.00155	0.00151	0.00177	0.00411	0.00645	0.00517	0.00359	0.00272	0.0027	0.00389	0.00604	0.00595	0.00544	0.0072	0.01025	0.01223	0.01249	0.01542	0.01959	0.01912	0.01977	0.02309	0.02449	0.02517	0.0248	0.02577	0.03207	0.03255	0.03335	0.04268	0.05181	0.05812	0.06773	0.08188	0.087	0.09284	0.1161
9.36333e-16	1.69471e-12	9.86563e-10	1.84192e-07	1.1037e-05	0.000213036	0.00134	0.00279	0.00231	0.00189	0.00241	0.00306	0.00255	0.00131	0.00151	0.00233	0.00534	0.00783	0.00522	0.00236	0.00181	0.00239	0.00275	0.00384	0.00445	0.00527	0.0068	0.01014	0.01439	0.01357	0.01357	0.01863	0.0204	0.01946	0.01922	0.01951	0.01965	0.02074	0.02307	0.02677	0.02607	0.02898	0.03779	0.04291	0.04466	0.05278	0.06923	0.07876	0.08456	0.10452
8.82566e-16	1.61173e-12	9.36602e-10	1.73243e-07	1.0208e-05	0.000192036	0.00116	0.00234	0.0018	0.000946721	0.0012	0.00244	0.00233	0.00139	0.00205	0.00307	0.00555	0.00683	0.00372	0.00122	0.00125	0.00211	0.00192	0.0023	0.00449	0.00692	0.0081	0.01246	0.01777	0.01398	0.01068	0.01695	0.02189	0.0196	0.01613	0.01557	0.01472	0.01599	0.02078	0.02495	0.02309	0.02566	0.03503	0.03954	0.03659	0.0416	0.05755	0.06908	0.07602	0.09176
6.01642e-16	1.09812e-12	6.37396e-10	1.17696e-07	6.92327e-06	0.000130536	0.000810439	0.00184	0.00197	0.00121	0.000884837	0.00185	0.002	0.0013	0.00195	0.00287	0.00418	0.0042	0.00188	0.00052154	0.000888788	0.00188	0.00176	0.0021	0.00553	0.00882	0.00962	0.01346	0.01747	0.01267	0.00959	0.01731	0.02309	0.01916	0.01451	0.01422	0.01286	0.01299	0.01836	0.02462	0.0236	0.02402	0.03274	0.03909	0.03423	0.03619	0.05011	0.06018	0.06538	0.07392
2.30426e-16	4.20557e-13	2.44146e-10	4.51357e-08	2.67175e-06	5.18786e-05	0.000363543	0.00117	0.00205	0.00162	0.000806932	0.00151	0.00202	0.00137	0.00193	0.00289	0.00309	0.00256	0.00106	0.000459908	0.00114	0.0022	0.00211	0.00238	0.00576	0.00935	0.01057	0.01209	0.01329	0.01034	0.01015	0.0182	0.02241	0.01719	0.01258	0.01258	0.01154	0.01051	0.01473	0.02352	0.02634	0.02473	0.02936	0.03568	0.03214	0.03335	0.04466	0.0514	0.054	0.05707
4.87401e-17	8.89797e-14	5.17177e-11	9.61484e-09	5.83729e-07	1.25834e-05	0.000121104	0.00063362	0.0015	0.0013	0.000677508	0.00148	0.0022	0.00159	0.00254	0.00395	0.00361	0.00292	0.00134	0.000894946	0.00199	0.00263	0.00206	0.00238	0.00532	0.00932	0.01073	0.00928	0.00855	0.00838	0.01082	0.01759	0.01913	0.01325	0.00884	0.00884	0.00886	0.00825	0.01224	0.02279	0.02885	0.02519	0.02354	0.02628	0.02595	0.03014	0.03902	0.04206	0.04384	0.0467
2.78047e-17	5.07569e-14	2.94922e-11	5.47467e-09	3.30071e-07	6.91737e-06	6.17465e-05	0.000296255	0.000675404	0.000599941	0.000543371	0.0015	0.00199	0.00138	0.00246	0.00405	0.00417	0.00377	0.00182	0.00137	0.00304	0.00332	0.00184	0.00184	0.00418	0.00791	0.00865	0.00585	0.00521	0.00675	0.01058	0.01614	0.01541	0.00917	0.00528	0.00592	0.0072	0.00811	0.01269	0.02252	0.02784	0.02233	0.01679	0.01573	0.01777	0.026	0.03382	0.03477	0.03679	0.0407
1.41017e-16	2.57363e-13	1.49373e-10	2.7583e-08	1.6234e-06	3.06662e-05	0.000191069	0.000431453	0.000438629	0.000284844	0.000604697	0.00175	0.00185	0.000927274	0.0014	0.00271	0.00402	0.00429	0.00221	0.00156	0.00365	0.00437	0.00217	0.00115	0.0022	0.0044	0.00469	0.00343	0.00433	0.00586	0.00911	0.01333	0.01189	0.00655	0.00406	0.00605	0.00813	0.00963	0.01378	0.02046	0.02257	0.0173	0.0125	0.01035	0.01275	0.02234	0.02988	0.03055	0.03139	0.03407
4.54986e-16	8.30381e-13	4.8197e-10	8.90082e-08	5.23887e-06	9.8865e-05	0.000610691	0.00132	0.00115	0.000534388	0.000681379	0.00175	0.00167	0.00064906	0.000659566	0.00203	0.00489	0.00593	0.00355	0.00189	0.00335	0.00472	0.00288	0.00105	0.000778749	0.00149	0.00192	0.00292	0.0054	0.00628	0.00734	0.00899	0.00789	0.00508	0.00445	0.00736	0.00969	0.0101	0.01211	0.01542	0.01527	0.01237	0.01088	0.01015	0.01217	0.01948	0.02587	0.02721	0.02615	0.02712
7.70643e-16	1.40654e-12	8.16507e-10	1.5087e-07	8.89699e-06	0.000169025	0.00107	0.00245	0.00242	0.00119	0.000682675	0.00115	0.00106	0.000664143	0.000898855	0.00251	0.00666	0.00859	0.00589	0.00261	0.00248	0.00422	0.00378	0.00162	0.000417019	0.000594555	0.00148	0.00333	0.00593	0.00642	0.006	0.0053	0.00456	0.00427	0.00479	0.00753	0.01006	0.00924	0.00849	0.00978	0.00928	0.00914	0.01102	0.01253	0.01389	0.0159	0.01971	0.02232	0.0212	0.02339
6.83956e-16	1.24839e-12	7.24874e-10	1.34056e-07	7.93031e-06	0.000152316	0.000996551	0.00251	0.00288	0.0017	0.000981946	0.000863758	0.00072541	0.00132	0.00213	0.003	0.0065	0.00879	0.00673	0.00298	0.00183	0.00385	0.00456	0.00218	0.000481703	0.000751677	0.00214	0.00366	0.00516	0.00542	0.00468	0.00313	0.00275	0.00374	0.00464	0.00718	0.00994	0.00848	0.00614	0.00709	0.00704	0.00781	0.01136	0.01488	0.01544	0.0123	0.01293	0.01605	0.01696	0.02319
3.19469e-16	5.82583e-13	3.38143e-10	6.2586e-08	3.71928e-06	7.26471e-05	0.000500753	0.00142	0.00193	0.00158	0.00164	0.00139	0.00116	0.00249	0.00366	0.00299	0.00409	0.00565	0.00482	0.00229	0.00132	0.00324	0.00427	0.00211	0.000563378	0.00114	0.00276	0.00391	0.00451	0.00424	0.0033	0.00213	0.00215	0.00323	0.00459	0.0078	0.01012	0.00779	0.00499	0.00624	0.00708	0.00751	0.01097	0.01551	0.01507	0.00987	0.00934	0.01232	0.0145	0.02272
1.04211e-16	1.79256e-13	9.92165e-11	1.76923e-08	1.02525e-06	1.99573e-05	0.000143812	0.000457183	0.000751672	0.00107	0.00191	0.00195	0.00208	0.00336	0.00391	0.00236	0.00173	0.00227	0.00215	0.00115	0.000787289	0.002	0.0028	0.00147	0.00077758	0.00201	0.00384	0.00512	0.00502	0.00338	0.00221	0.00219	0.0025	0.00286	0.00444	0.00813	0.00959	0.00698	0.00431	0.00506	0.00692	0.00824	0.01089	0.01447	0.01259	0.00779	0.00857	0.01163	0.01309	0.01885
2.66317e-16	3.80613e-13	1.73499e-10	2.52569e-08	1.17787e-06	1.779e-05	9.07756e-05	0.000181712	0.000230154	0.000539182	0.00132	0.00193	0.00294	0.00343	0.00266	0.00126	0.000518465	0.000559669	0.000628341	0.000621467	0.000756379	0.00111	0.00133	0.000845593	0.00134	0.00355	0.00564	0.00729	0.00624	0.00287	0.00156	0.00277	0.00392	0.00376	0.00444	0.00726	0.00833	0.00677	0.00483	0.0044	0.00622	0.00894	0.01025	0.01138	0.00876	0.00551	0.0077	0.01065	0.01108	0.01353
1.28929e-15	1.82315e-12	8.19779e-10	1.17216e-07	5.32994e-06	7.70941e-05	0.000355146	0.000524509	0.000272101	0.000208275	0.000598938	0.00161	0.00308	0.00274	0.00128	0.000425064	0.000109188	9.07759e-05	0.000251626	0.000912314	0.00158	0.00139	0.00106	0.000867486	0.00221	0.00478	0.00628	0.00777	0.00635	0.0024	0.00109	0.00302	0.00579	0.00588	0.00509	0.00652	0.00748	0.00676	0.00551	0.00439	0.00502	0.00746	0.00763	0.00737	0.00562	0.00405	0.00675	0.00934	0.00935	0.01054
3.39295e-15	4.79716e-12	2.15663e-09	3.08284e-07	1.40124e-05	0.000202516	0.000930696	0.00136	0.000636129	0.000131271	0.000245266	0.00109	0.00219	0.00161	0.000491584	9.45538e-05	1.58736e-05	2.26061e-05	0.000255928	0.00135	0.00264	0.00257	0.0019	0.00152	0.00309	0.00493	0.00493	0.00553	0.00468	0.00173	0.000677843	0.00254	0.00604	0.00641	0.00502	0.00572	0.00622	0.00528	0.00436	0.0036	0.0033	0.00432	0.00431	0.00447	0.00442	0.00438	0.00726	0.00885	0.00799	0.00898
4.68061e-15	6.61772e-12	2.97507e-09	4.25277e-07	1.93299e-05	0.000279365	0.00128	0.00188	0.000872638	0.000144778	0.00013242	0.000539078	0.000968622	0.000626763	0.000147366	1.62364e-05	3.13811e-06	2.64762e-05	0.000267252	0.00145	0.00331	0.00363	0.00258	0.00199	0.00346	0.00416	0.00299	0.0031	0.00305	0.00124	0.000396915	0.0016	0.00417	0.00442	0.0034	0.00387	0.00386	0.00277	0.00225	0.00247	0.00238	0.00268	0.00315	0.00388	0.00493	0.00611	0.00889	0.00901	0.00673	0.00678
3.38316e-15	4.78322e-12	2.15034e-09	3.07384e-07	1.39714e-05	0.000201921	0.000927914	0.00136	0.000633866	0.000149225	0.000272803	0.000475976	0.000393069	0.00016855	3.169e-05	2.73879e-06	9.56089e-06	9.662e-05	0.000444787	0.0016	0.00372	0.0039	0.00222	0.00166	0.00306	0.00316	0.00167	0.00174	0.00205	0.000909386	0.00029311	0.00116	0.00292	0.0028	0.00181	0.00217	0.00225	0.00133	0.00113	0.00213	0.00285	0.00379	0.00512	0.00565	0.00646	0.00769	0.00982	0.00957	0.00683	0.00529
1.28883e-15	1.81486e-12	8.14828e-10	1.16428e-07	5.29123e-06	7.64681e-05	0.000351401	0.000513735	0.000250676	0.000207379	0.000781147	0.00113	0.000550526	0.000109708	1.57071e-05	2.72164e-06	3.17558e-05	0.00030551	0.00105	0.00205	0.00352	0.00316	0.00132	0.000977535	0.00219	0.00223	0.000978633	0.000862201	0.00104	0.000475923	0.000298388	0.00149	0.00337	0.00279	0.00134	0.00206	0.00279	0.00173	0.00144	0.00228	0.0034	0.00541	0.00726	0.00738	0.0074	0.00761	0.00903	0.00979	0.00845	0.00628
6.22195e-16	5.26744e-13	1.8577e-10	2.42088e-08	1.06605e-06	1.52476e-05	6.98368e-05	0.000102375	6.7195e-05	0.000288978	0.00127	0.00185	0.000930114	0.000269066	7.91351e-05	1.36242e-05	5.67583e-05	0.000535835	0.00169	0.00228	0.0025	0.00192	0.000660658	0.000439956	0.00113	0.00123	0.000694004	0.000566405	0.000421189	0.000163148	0.000272623	0.00154	0.00328	0.00252	0.00121	0.00252	0.00388	0.00304	0.00318	0.00304	0.0031	0.00487	0.0063	0.00671	0.00644	0.00566	0.0069	0.00896	0.01029	0.00932
9.2689e-15	4.24031e-12	6.24517e-10	3.03418e-08	5.17599e-07	3.47595e-06	1.00572e-05	1.22916e-05	2.21708e-05	0.000243025	0.0011	0.00165	0.00113	0.000758309	0.000331806	5.37875e-05	5.48849e-05	0.000497165	0.00154	0.00182	0.00168	0.00144	0.000578648	0.0002075	0.000386614	0.000637521	0.00107	0.00116	0.000487099	8.5637e-05	0.000157997	0.000900767	0.00183	0.00133	0.000733761	0.00193	0.00324	0.00365	0.00528	0.00423	0.0024	0.00292	0.00389	0.00505	0.00465	0.00339	0.00483	0.00751	0.01073	0.01159
1.21624e-13	5.5309e-11	7.99797e-09	3.67806e-07	5.381e-06	2.50713e-05	3.73254e-05	1.8105e-05	1.05441e-05	0.000109437	0.000504866	0.000903538	0.0013	0.00158	0.00076667	0.000122391	3.18547e-05	0.000246453	0.000776375	0.00106	0.00157	0.00192	0.00106	0.000340658	0.000200896	0.000750639	0.00206	0.0022	0.000821027	0.000106147	5.51123e-05	0.000290704	0.000563402	0.000391149	0.00025402	0.000800004	0.00153	0.00276	0.00504	0.00396	0.00185	0.00211	0.00328	0.00495	0.00392	0.00214	0.00367	0.00615	0.00894	0.01037
8.38535e-13	3.81318e-10	5.51363e-08	2.53497e-06	3.70588e-05	0.000172266	0.000254624	0.000119734	1.99095e-05	2.77173e-05	0.000132672	0.0004082	0.00127	0.00188	0.000937046	0.000149114	1.57709e-05	9.10198e-05	0.000360081	0.000730291	0.00152	0.00222	0.00177	0.000849993	0.000397144	0.00123	0.00286	0.0026	0.000862548	0.000101316	2.7584e-05	0.000127755	0.000223933	0.000131906	6.03517e-05	0.000178717	0.000431441	0.00127	0.00267	0.00221	0.00157	0.00273	0.00416	0.00562	0.0039	0.00175	0.00313	0.00495	0.00608	0.00676
3.02907e-12	1.37745e-09	1.99171e-07	9.15714e-06	0.000133868	0.000622273	0.000919753	0.00043252	6.81586e-05	2.00651e-05	4.1994e-05	0.000182622	0.000775417	0.0012	0.000601249	9.61512e-05	1.27692e-05	0.000112767	0.000587729	0.00112	0.0013	0.00181	0.00219	0.00141	0.000801554	0.00171	0.0028	0.00201	0.000559165	6.19097e-05	7.43303e-05	0.000376277	0.000631482	0.000338012	6.16056e-05	2.51453e-05	8.27157e-05	0.00040282	0.00102	0.00106	0.00146	0.00325	0.00453	0.00498	0.00321	0.00157	0.00277	0.0038	0.00366	0.00363
5.73296e-12	2.60702e-09	3.7696e-07	1.73312e-05	0.000253366	0.00118	0.00174	0.000820286	0.00015025	0.00012019	0.000152324	0.00011438	0.000265887	0.000404923	0.000203521	4.03251e-05	2.81846e-05	0.000205566	0.00105	0.00182	0.00125	0.00115	0.00179	0.00137	0.0012	0.00214	0.00218	0.0011	0.000242067	4.26388e-05	0.000188677	0.000903278	0.0015	0.000801701	0.000137758	1.52634e-05	3.80479e-05	0.000304441	0.00108	0.00149	0.00161	0.00307	0.00416	0.00368	0.00236	0.00176	0.00265	0.00294	0.00223	0.00202
5.68499e-12	2.58521e-09	3.73805e-07	1.71862e-05	0.000251246	0.00117	0.00173	0.000820837	0.000244077	0.000506744	0.000650301	0.000277046	8.04757e-05	7.3387e-05	4.77856e-05	7.66536e-05	0.000143013	0.000271796	0.00105	0.00176	0.00102	0.000554142	0.000845951	0.000782819	0.00123	0.00212	0.00151	0.000474473	9.33695e-05	0.000119256	0.000369385	0.0012	0.0019	0.00101	0.000186567	7.0984e-05	0.000116784	0.00049538	0.00192	0.00302	0.00239	0.00249	0.00337	0.00291	0.00233	0.00246	0.00274	0.00251	0.00193	0.00184
2.95367e-12	1.34316e-09	1.94213e-07	8.92918e-06	0.000130536	0.000606787	0.000897396	0.000443526	0.000345561	0.00116	0.00149	0.000616927	8.50066e-05	1.30286e-05	5.98279e-05	0.000329748	0.0006157	0.000460225	0.000605063	0.000914284	0.000503757	0.000177696	0.000227927	0.000334893	0.000911216	0.00147	0.000856264	0.000190706	0.000109584	0.000453302	0.000822163	0.00108	0.0013	0.000676177	0.000195556	0.000337785	0.000459238	0.000639975	0.00227	0.00432	0.00348	0.00189	0.00208	0.0021	0.00246	0.00289	0.00234	0.00188	0.00208	0.00235
8.04034e-13	3.65629e-10	5.28677e-08	2.43066e-06	3.55339e-05	0.000165181	0.000244795	0.000141291	0.000357704	0.00139	0.0018	0.000742537	9.7674e-05	1.1889e-05	0.000137861	0.000801935	0.00149	0.000904397	0.000314951	0.000260854	0.00013589	3.70506e-05	7.31633e-05	0.000383583	0.00113	0.0013	0.000545745	9.64435e-05	0.000217174	0.00103	0.00163	0.00103	0.000552768	0.000255387	0.000274485	0.000948111	0.00123	0.000776505	0.00175	0.00396	0.00347	0.00131	0.000857926	0.00116	0.00223	0.00272	0.00156	0.00102	0.0018	0.00262
1.14675e-13	5.21476e-11	7.54023e-09	3.46672e-07	5.06802e-06	2.35614e-05	3.52356e-05	3.31316e-05	0.00021749	0.000877076	0.00114	0.000468851	6.16377e-05	1.21614e-05	0.00017576	0.00102	0.0019	0.00115	0.000285751	8.89787e-05	2.91566e-05	1.06722e-05	0.000125718	0.000907218	0.00236	0.00221	0.000731134	0.000101257	0.000273896	0.00132	0.00206	0.00106	0.000238701	7.77361e-05	0.000359598	0.00142	0.00182	0.000847396	0.000903512	0.00218	0.00202	0.000668322	0.000245499	0.000570117	0.00173	0.00216	0.000985796	0.000448001	0.00127	0.00247
8.56928e-15	3.89682e-12	5.63456e-10	2.59056e-08	3.78718e-07	1.7615e-06	2.7395e-06	6.77017e-06	7.13286e-05	0.000290143	0.000376213	0.000155115	2.04469e-05	7.26451e-06	0.00011764	0.000686936	0.0013	0.000902939	0.000484321	0.000262359	6.09586e-05	1.43191e-05	0.000196289	0.00136	0.0033	0.00285	0.000874121	0.000107656	0.000239478	0.0012	0.00194	0.00101	0.000173589	3.46163e-05	0.000277905	0.00112	0.00143	0.000614129	0.000311069	0.000681989	0.000647572	0.000205119	5.60506e-05	0.000255748	0.000964676	0.00129	0.000643337	0.00025493	0.000783693	0.00194
3.35506e-16	1.52569e-13	2.20606e-11	1.01426e-09	1.4828e-08	6.91122e-08	1.25713e-07	1.00946e-06	1.23396e-05	5.02925e-05	6.52131e-05	2.68879e-05	3.56411e-06	2.41261e-06	4.20916e-05	0.000256267	0.00057514	0.000829851	0.00118	0.0008101	0.000189437	2.27751e-05	0.000167435	0.00111	0.00255	0.00206	0.000594535	7.31581e-05	0.000221502	0.00118	0.00203	0.00111	0.000194888	2.02195e-05	0.00011909	0.000498011	0.000687646	0.000324534	9.03854e-05	0.000118426	0.000111526	3.48891e-05	1.06934e-05	8.43646e-05	0.000408599	0.000861607	0.000834321	0.000405603	0.000574277	0.00151
6.88237e-18	3.12971e-15	4.52537e-13	2.0806e-11	3.04206e-10	1.43094e-09	4.2549e-09	8.83128e-08	1.12018e-06	4.56755e-06	5.92267e-06	2.44199e-06	3.27862e-07	5.13352e-07	1.19246e-05	0.000116166	0.000523891	0.00135	0.00207	0.00138	0.00032058	3.22501e-05	7.83675e-05	0.000489268	0.00107	0.000812489	0.000219787	3.23847e-05	0.000197216	0.00109	0.00191	0.00107	0.000190089	1.37227e-05	5.01931e-05	0.000300939	0.000637002	0.000461817	0.000114807	1.93028e-05	1.04405e-05	3.20039e-06	1.80349e-06	3.12707e-05	0.000303816	0.00117	0.00158	0.000851215	0.000911707	0.00175
7.39703e-20	3.36374e-17	4.86377e-15	2.2362e-13	3.27112e-12	1.60082e-11	1.25487e-10	4.16612e-09	5.32978e-08	2.17343e-07	2.81826e-07	1.16205e-07	1.73761e-08	2.66482e-07	1.19487e-05	0.000183712	0.000976459	0.00207	0.00228	0.00129	0.000320583	7.64715e-05	4.29627e-05	0.000118221	0.000241479	0.000173807	4.41702e-05	1.03249e-05	0.00011095	0.000615385	0.00109	0.000610215	0.000109006	9.05778e-06	6.90829e-05	0.000536781	0.00134	0.00107	0.000272841	2.26117e-05	1.06666e-06	1.64574e-07	6.13581e-07	2.2991e-05	0.000304808	0.00132	0.00185	0.00109	0.0014	0.00215
4.16541e-22	1.89419e-19	2.73888e-17	1.25928e-15	1.84596e-14	1.0582e-13	2.69506e-12	1.03663e-10	1.32875e-09	5.41865e-09	7.02628e-09	2.9012e-09	2.39161e-09	3.09465e-07	1.5254e-05	0.000240817	0.00124	0.0022	0.00168	0.000743369	0.000374469	0.000344753	0.000151051	3.52674e-05	3.01888e-05	2.01389e-05	4.83914e-06	2.34332e-06	3.38577e-05	0.000188091	0.000332373	0.000186757	3.34134e-05	5.51627e-06	9.02705e-05	0.000715811	0.00181	0.00145	0.00037	3.00408e-05	7.87676e-07	1.27314e-08	3.18509e-07	1.36201e-05	0.000186743	0.00081618	0.00115	0.000761478	0.00124	0.00178
1.22896e-24	5.58862e-22	8.08081e-20	3.71578e-18	5.49764e-17	5.16968e-16	3.39252e-14	1.3535e-12	1.73567e-11	7.0781e-11	9.17825e-11	4.07289e-11	1.41509e-09	2.19153e-07	1.08362e-05	0.000170654	0.00086076	0.00143	0.000868636	0.000413896	0.00080653	0.00108	0.000476448	6.8076e-05	4.90087e-06	1.29836e-06	2.90155e-07	3.34036e-07	5.44461e-06	3.02578e-05	5.34741e-05	3.00496e-05	5.40572e-06	2.90882e-06	6.4302e-05	0.000509864	0.00129	0.00103	0.000263706	2.14029e-05	5.52512e-07	5.33965e-09	1.02234e-07	4.41682e-06	6.07225e-05	0.000265777	0.000379327	0.000295479	0.000623405	0.000961181
1.89977e-27	8.63906e-25	1.24917e-22	5.74678e-21	8.84969e-20	2.20048e-18	2.30205e-16	9.26233e-15	1.18788e-13	4.84422e-13	6.28842e-13	1.33548e-12	5.26336e-10	8.18213e-08	4.04516e-06	6.3624e-05	0.000318974	0.000514675	0.000298271	0.000352433	0.0013	0.00181	0.000800163	0.000112817	5.11991e-06	1.14007e-07	9.90255e-09	2.69497e-08	4.59176e-07	2.55206e-06	4.51034e-06	2.5382e-06	5.62155e-07	1.82037e-06	2.62597e-05	0.000192365	0.000481193	0.000385888	9.8487e-05	7.99326e-06	2.06282e-07	1.82115e-09	1.74208e-08	7.53575e-07	1.0408e-05	4.69494e-05	8.10134e-05	0.000116439	0.000321079	0.000793306
1.53867e-30	6.99698e-28	1.01175e-25	4.66448e-24	8.42712e-23	6.80717e-21	8.23873e-19	3.32123e-17	4.25953e-16	1.73708e-15	2.38939e-15	2.11558e-13	1.02981e-10	1.60098e-08	7.91438e-07	1.24425e-05	6.22535e-05	9.98399e-05	7.02036e-05	0.000269026	0.00114	0.00159	0.000704369	9.92841e-05	4.45096e-06	6.41619e-08	4.65146e-10	1.17248e-09	2.02932e-08	1.12793e-07	1.9991e-07	1.60742e-07	1.33966e-06	1.15148e-05	3.56554e-05	6.41694e-05	0.00010149	7.61531e-05	1.92895e-05	1.56424e-06	4.03645e-08	3.42673e-10	1.56868e-09	7.08344e-08	1.26137e-06	1.41659e-05	0.00010305	0.000320089	0.000579008	0.00139
6.52934e-34	2.96917e-31	4.29386e-29	1.99824e-27	5.94245e-26	1.23293e-23	1.54717e-21	6.23973e-20	8.0026e-19	3.26639e-18	1.82753e-17	2.15958e-14	1.05578e-11	1.64135e-09	8.11364e-08	1.27539e-06	6.37783e-06	1.035e-05	1.38618e-05	0.000120749	0.000525714	0.000732854	0.00032487	4.57917e-05	2.05234e-06	2.92549e-08	1.34466e-10	2.71721e-11	4.69931e-10	2.62707e-09	8.68982e-09	3.49043e-07	9.3688e-06	8.05663e-05	0.000220688	0.000195244	6.25536e-05	1.23907e-05	2.10568e-06	1.61508e-07	4.14146e-09	3.45382e-11	1.11791e-10	1.46956e-08	1.13523e-06	3.30295e-05	0.000314757	0.000977232	0.00125	0.00191
1.45169e-37	6.60152e-35	9.55141e-33	4.62842e-31	3.65058e-29	1.20341e-26	1.52281e-24	6.14208e-23	7.87748e-22	3.36841e-21	7.58521e-19	1.15993e-15	5.67116e-13	8.81651e-11	4.35821e-09	6.85042e-08	3.42761e-07	5.92878e-07	2.37684e-06	2.90165e-05	0.00012703	0.000177095	7.85055e-05	1.10657e-05	4.95951e-07	7.06793e-09	3.2059e-11	3.73962e-13	5.76876e-12	8.84461e-11	1.5236e-08	1.29095e-06	3.49071e-05	0.000300133	0.000820556	0.000713486	0.000197675	1.77437e-05	5.90372e-07	1.29164e-08	2.34485e-10	2.05216e-12	7.34377e-11	1.98107e-08	1.85936e-06	5.58769e-05	0.000534535	0.00164	0.0018	0.00182
1.69107e-41	7.69028e-39	1.11507e-36	6.34913e-35	1.6266e-32	6.19458e-30	7.85359e-28	3.16772e-26	4.06557e-25	6.04697e-24	2.12324e-20	3.26446e-17	1.59607e-14	2.48128e-12	1.22655e-10	1.92799e-09	9.68051e-09	2.14491e-08	2.7376e-07	3.66939e-06	1.60832e-05	2.24222e-05	9.93967e-06	1.40105e-06	6.28215e-08	9.12134e-10	7.36102e-12	2.09167e-13	1.71875e-13	1.11009e-10	2.9636e-08	2.52026e-06	6.81488e-05	0.000585944	0.0016	0.00139	0.000384922	3.38409e-05	9.4838e-07	8.64825e-09	3.85572e-11	1.10006e-11	3.79345e-10	2.26362e-08	1.68231e-06	4.98484e-05	0.000476372	0.00145	0.00151	0.00119
1.03212e-45	4.69418e-43	6.87121e-41	6.46244e-39	4.23903e-36	1.67315e-33	2.12216e-31	8.55982e-30	1.14037e-28	6.51835e-26	3.13052e-22	4.81362e-19	2.35349e-16	3.65878e-14	1.80862e-12	2.84345e-11	1.4506e-10	6.32707e-10	1.77606e-08	2.4335e-07	1.0669e-06	1.48743e-06	6.59593e-07	9.4307e-08	6.75376e-09	1.61737e-09	2.98471e-10	1.81487e-11	4.86065e-13	1.13347e-10	3.03141e-08	2.57796e-06	6.97098e-05	0.000599373	0.00164	0.00142	0.000393761	3.46094e-05	9.67419e-07	9.14081e-09	9.2818e-10	6.68744e-10	9.67e-09	1.61427e-07	1.5545e-06	2.45283e-05	0.000223116	0.00067804	0.00069088	0.000497051
3.30053e-50	1.50185e-47	2.2901e-45	5.72964e-43	5.95151e-40	2.36858e-37	3.0045e-35	1.21255e-33	4.84276e-32	5.00197e-28	2.41857e-24	3.71889e-21	1.81825e-18	2.82669e-16	1.39731e-14	2.19866e-13	1.20133e-12	1.58872e-11	6.1421e-10	8.45752e-09	3.70913e-08	5.22767e-08	3.37699e-08	6.78448e-08	1.22466e-07	7.36327e-08	1.40929e-08	8.57677e-10	1.66693e-11	6.08665e-11	1.62542e-08	1.38262e-06	3.74005e-05	0.000321746	0.000880335	0.000766195	0.000212163	1.86968e-05	5.30277e-07	3.46993e-08	5.012e-08	2.95818e-08	1.54352e-07	2.40369e-06	1.24273e-05	2.55231e-05	6.46561e-05	0.0001675	0.000168891	0.000140245
5.53e-55	2.52181e-52	4.52556e-50	3.67718e-47	4.40634e-44	1.75692e-41	2.2287e-39	9.26767e-38	1.34266e-34	2.02447e-30	9.78996e-27	1.50535e-23	7.35998e-21	1.1442e-18	5.65632e-17	8.93403e-16	6.33138e-15	2.64606e-13	1.11747e-11	1.55326e-10	9.18981e-10	1.52933e-08	2.69144e-07	1.59998e-06	3.02881e-06	1.82317e-06	3.48954e-07	2.1237e-08	4.10982e-10	1.9856e-11	4.66952e-09	4.01566e-07	1.10381e-05	9.72028e-05	0.000275082	0.000251203	7.43994e-05	7.19797e-06	3.94086e-07	8.74952e-07	1.45805e-06	8.01156e-07	1.36285e-06	1.97247e-05	0.000100505	0.000163547	9.08694e-05	3.50553e-05	2.57375e-05	8.91651e-05
4.85497e-60	2.2353e-57	6.64898e-55	1.37883e-51	1.71178e-48	6.82821e-46	8.66564e-44	9.39602e-42	2.82355e-37	4.29352e-33	2.07628e-29	3.19257e-26	1.56092e-23	2.42664e-21	1.19985e-19	1.92742e-18	2.74424e-17	2.48822e-15	1.35883e-13	1.85422e-11	3.16827e-09	1.862e-07	3.48628e-06	2.07563e-05	3.92936e-05	2.36525e-05	4.52708e-06	2.75513e-07	5.33153e-09	3.71675e-11	1.40824e-09	1.50302e-07	5.29293e-06	6.12217e-05	0.000231269	0.000283656	0.000112373	1.44696e-05	3.11705e-06	1.33148e-05	2.22998e-05	1.20793e-05	7.37888e-06	8.49413e-05	0.000432252	0.000700461	0.000361346	6.06591e-05	1.1394e-05	0.000139625
[truncated: 50 more columns]

## Sheet: b
Please plot X-Y line figure.
Y-axis:Current (μA)	X-axis: Probabilistic density (1 μA)	X-axis: Probabilistic density (2 μA)	X-axis: Probabilistic density (3 μA)
0.2	0.07783	0.039	0.01841
0.24	0.09153	0.0383	0.0167
0.28	0.10222	0.03771	0.01568
0.32	0.10442	0.03941	0.01517
0.36	0.09993	0.04391	0.01665
0.4	0.09781	0.05112	0.01949
0.44	0.10158	0.05785	0.022
0.48	0.10575	0.06028	0.02491
0.52	0.11248	0.05824	0.02661
0.56	0.12984	0.05498	0.02513
0.6	0.15406	0.05327	0.02467
0.64	0.17072	0.05579	0.0283
0.68	0.17495	0.06334	0.03271
0.72	0.18029	0.06969	0.03292
0.76	0.19525	0.07043	0.0274
0.8	0.21426	0.07042	0.02066
0.84	0.23878	0.07107	0.01863
0.88	0.28761	0.06955	0.02238
0.92	0.3703	0.06757	0.02698
0.96	0.4548	0.06847	0.02876
1	0.48214	0.07458	0.02876
1.04	0.43128	0.08332	0.02966
1.08	0.34616	0.08922	0.03319
1.12	0.27005	0.09426	0.0356
1.16	0.20635	0.10074	0.03278
1.2	0.15647	0.10361	0.02797
1.24	0.12838	0.10367	0.02633
1.28	0.11526	0.11007	0.02739
1.32	0.10313	0.12164	0.0305
1.36	0.08788	0.12656	0.03522
1.4	0.07324	0.12678	0.03675
1.44	0.06143	0.13623	0.03294
1.48	0.05397	0.15164	0.03131
1.52	0.04909	0.15644	0.03595
1.56	0.04204	0.15349	0.04168
1.6	0.0351	0.16202	0.04643
1.64	0.0324	0.18412	0.05262
1.68	0.03092	0.20152	0.06091
1.72	0.02757	0.20612	0.0689
1.76	0.02493	0.21342	0.07283
1.8	0.02368	0.23478	0.07317
1.84	0.02049	0.26462	0.0744
1.88	0.01611	0.29896	0.07696
1.92	0.01331	0.33621	0.07893
1.96	0.0128	0.37225	0.08434
2	0.01468	0.39218	0.09538
2.04	0.01658	0.3697	0.10362
2.08	0.0164	0.31049	0.1021
2.12	0.01613	0.25116	0.09901
2.16	0.01604	0.20707	0.10534
2.2	0.01604	0.20707	0.10534
2.24	0.01446	0.17032	0.11716
2.28	0.01267	0.13724	0.12582
2.32	0.01213	0.11342	0.13364
2.36	0.01138	0.1001	0.14929
2.4	0.00867	0.09121	0.17024
2.44	0.00505	0.08107	0.18276
2.48	0.00272	0.06773	0.18552
2.52	0.00181	0.05278	0.19016
2.56	0.00125	0.0416	0.20069
2.6	0.000888788	0.03619	0.21373
2.64	0.00114	0.03335	0.22246
2.68	0.00199	0.03014	0.22552
2.72	0.00304	0.026	0.23759
2.76	0.00365	0.02234	0.26997
2.8	0.00335	0.01948	0.31191
2.84	0.00248	0.0159	0.33493
2.88	0.00183	0.0123	0.32762
2.92	0.00132	0.00987	0.31182
2.96	0.000787289	0.00779	0.30764
3	0.000756379	0.00551	0.30866
3.04	0.00158	0.00405	0.30196
3.08	0.00264	0.00438	0.27993
3.12	0.00331	0.00611	0.24046
3.16	0.00372	0.00769	0.19605
3.2	0.00352	0.00761	0.1596
3.24	0.0025	0.00566	0.13305
3.28	0.00168	0.00339	0.11028
3.32	0.00157	0.00214	0.08408
3.36	0.00152	0.00175	0.06116
3.4	0.0013	0.00157	0.0521
3.44	0.00125	0.00176	0.05245
3.48	0.00102	0.00246	0.04951
3.52	0.000503757	0.00289	0.03899
3.56	0.00013589	0.00272	0.02835
3.6	2.91566e-05	0.00216	0.02256
3.64	6.09586e-05	0.00129	0.01899
3.68	0.000189437	0.000861607	0.01563
3.72	0.00032058	0.00117	0.01274
3.76	0.000320583	0.00132	0.01077
3.8	0.000374469	0.00081618	0.00978
3.84	0.00080653	0.000265777	0.00873
3.88	0.0013	4.69494e-05	0.00621
3.92	0.00114	1.41659e-05	0.00379
3.96	0.000525714	3.30295e-05	0.00336
4	0.00012703	5.58769e-05	0.0036
